# Supplementary material for: Selective inhibition of HDAC6 regulates expression of the oncogenic driver EWSR1-FLI1 through the EWSR1 promoter in Ewing sarcoma
Source: Oncogene. 2021 Aug 3;40(39):5843–53. doi: 10.1038/s41388-021-01974-4 (PMC8484017; doi:10.1038/s41388-021-01974-4)
Supplement: Supplementary file 2 — Supplementary Table 1 [file 41388_2021_1974_MOESM2_ESM.xlsx]

## Sheet: CT vs BML-281 4h
Gene	Length	logFC	logCPM	PValue	FDR
AMER2	10605	-2.53871	7.57809	1.01649e-21	1.74572e-17
MEPCE	3420	-2.36568	5.20104	8.2205e-21	7.05894e-17
PRDM10	6626	-2.93131	3.88056	2.20412e-20	1.26178e-16
PRDM15	13004	-2.36601	4.18541	1.3387e-19	5.74773e-16
CDC42EP3	10406	3.48908	2.68823	9.63792e-19	3.31043e-15
LYST	19614	2.16891	5.70459	2.24709e-18	6.43193e-15
H1F0	2344	2.45024	7.47574	3.69967e-18	9.07688e-15
FBXO33	3853	1.90515	5.48767	5.19196e-17	1.11459e-13
RAB8B	5200	1.80866	6.27857	7.83266e-17	1.49464e-13
ZFX	9037	-2.24694	6.24136	1.20521e-16	2.06983e-13
MSL1	7397	-1.82205	6.45965	1.67628e-16	2.61712e-13
GSKIP	4567	1.86398	5.3771	2.68281e-16	3.83955e-13
SLC2A4	4046	3.90182	2.17829	3.80294e-16	5.02398e-13
GAS1	2827	-2.0268	6.28031	1.16108e-15	1.42431e-12
CCDC110	3388	3.71646	1.63191	1.74587e-15	1.9989e-12
BEND3	6839	-2.54087	3.51463	4.54254e-15	4.87585e-12
LMNB1	3633	-1.66815	7.06885	1.91766e-14	1.93729e-11
SMIM10L2B	2737	4.97623	1.04681	6.13013e-14	5.84882e-11
EPC2	5582	-2.21003	4.6641	1.14864e-13	1.03825e-10
LACTB	3972	2.20731	4.05775	1.62821e-13	1.39814e-10
JADE2	9877	-2.54671	4.30917	1.7445e-13	1.42667e-10
SGTB	5748	1.6919	5.6415	2.08041e-13	1.62404e-10
TBPL1	5039	1.61109	5.77544	2.3546e-13	1.75817e-10
MAP3K3	6107	2.01533	4.96473	4.03552e-13	2.88775e-10
PATZ1	5693	-2.12861	4.64623	5.78372e-13	3.97319e-10
YPEL2	8667	3.35035	2.82103	6.52644e-13	4.18413e-10
NXF1	6194	1.59172	5.77169	6.57805e-13	4.18413e-10
KDM8	4039	-2.52678	1.55006	1.86163e-12	1.14184e-09
ADNP	7081	-1.9628	6.18027	2.21154e-12	1.27363e-09
JADE1	9129	-1.95555	5.21911	2.2248e-12	1.27363e-09
ZBTB2	3090	-2.37084	5.16732	3.36328e-12	1.86325e-09
KEAP1	3761	-1.63072	4.95993	7.60911e-12	4.08372e-09
STK38L	6921	1.49845	5.79685	1.03046e-11	5.36274e-09
GRHL1	7952	2.92865	2.22668	1.27477e-11	6.43908e-09
GINS3	5105	-2.05677	4.0119	1.35257e-11	6.63688e-09
MAP3K9	12386	2.70454	3.99975	1.40496e-11	6.66268e-09
GMEB2	4707	-1.82818	4.21792	1.43542e-11	6.66268e-09
SLC17A5	3604	1.63185	4.76831	1.63277e-11	7.37926e-09
ERO1B	5361	1.56576	4.80784	1.7555e-11	7.7305e-09
URGCP	7830	-1.75236	4.35118	1.82868e-11	7.85143e-09
C9orf69	3396	-1.51984	5.37464	2.62687e-11	1.10034e-08
MKNK2	5221	1.55445	5.94895	3.14493e-11	1.28598e-08
ZBTB1	5283	-1.9623	5.05552	3.64041e-11	1.45396e-08
SECISBP2L	8699	1.35442	6.45636	3.82836e-11	1.47558e-08
BRPF3	6613	-2.30467	3.46761	3.86638e-11	1.47558e-08
RP1-4G17.2	415	4.39088	-0.287121	4.21554e-11	1.57386e-08
CCDC184	2343	3.06146	1.4804	5.41374e-11	1.93986e-08
PTPN1	4041	1.48278	6.81467	5.42175e-11	1.93986e-08
IFT57	3766	1.54656	5.25291	5.9782e-11	2.0953e-08
TPRG1L	2414	1.76327	4.27082	6.32516e-11	2.17257e-08
TFAP4	7867	-2.08954	3.81792	8.47757e-11	2.85478e-08
NACC2	7212	-1.49835	5.86719	1.12765e-10	3.68344e-08
CASP9	5269	2.80781	1.49719	1.13673e-10	3.68344e-08
TUFT1	3878	3.2677	4.35773	1.4334e-10	4.55873e-08
RAB43	4991	2.57484	2.8724	1.59221e-10	4.97176e-08
SESN1	5121	1.55113	5.04649	1.63598e-10	5.01721e-08
BCL11B	7855	-1.30459	7.81377	1.69272e-10	5.10014e-08
ATXN7L2	5232	-2.15011	2.80225	2.03268e-10	6.01885e-08
ZFP91	5220	-1.23291	6.87166	2.08745e-10	6.07625e-08
FAM126A	14499	1.58611	6.93664	2.30836e-10	6.6073e-08
SAT1	2498	2.36114	4.79711	2.4308e-10	6.84369e-08
WIPI1	3402	5.21468	1.5161	2.60398e-10	7.21301e-08
KLHL24	8650	2.05875	6.0719	2.87976e-10	7.85033e-08
INO80D	14373	-1.95024	4.78262	3.16145e-10	8.48354e-08
RBM23	14022	-1.27123	5.87141	3.31184e-10	8.63549e-08
APAF1	7908	1.44396	6.26985	3.31864e-10	8.63549e-08
ZNF24	8257	-1.46367	7.20643	3.70694e-10	9.50193e-08
MITF	7193	1.77104	3.75291	3.89519e-10	9.83766e-08
ZFP91-CNTF	2417	-1.26667	5.466	4.13393e-10	1.02893e-07
MIR17HG	3492	-2.22098	4.42779	4.31592e-10	1.05888e-07
FAM53C	7051	1.28532	6.46864	4.38918e-10	1.06169e-07
RRM2B	5548	1.57378	6.21015	5.24812e-10	1.25182e-07
CHCHD7	5866	1.38646	7.60211	5.38089e-10	1.25676e-07
UBTD1	1706	2.71209	1.8938	5.41519e-10	1.25676e-07
TNPO2	7029	-1.31805	6.35926	6.34187e-10	1.4522e-07
TOM1L2	7863	2.28471	3.35926	6.67064e-10	1.50739e-07
SUV39H1	3368	-1.8343	3.74479	6.94042e-10	1.54798e-07
PGPEP1	7520	2.66803	3.44229	7.67855e-10	1.69066e-07
ZNF710	4936	-2.05082	3.75233	8.02201e-10	1.74392e-07
ABCG1	6121	2.73434	2.02307	9.19175e-10	1.97324e-07
CCND1	4830	-1.42278	9.6359	9.74316e-10	2.06579e-07
UBTF	6993	-1.50667	7.484	1.17864e-09	2.46853e-07
METTL18	1578	-1.89389	3.13439	1.19968e-09	2.48232e-07
FAM126B	12810	1.57888	6.09062	1.32705e-09	2.71319e-07
HMGXB4	6006	-1.28767	5.60672	1.36208e-09	2.75204e-07
C3orf33	2134	-2.01697	2.40265	1.41773e-09	2.81724e-07
TMEM229A	2108	-2.52104	1.75422	1.42716e-09	2.81724e-07
AKAP8	4296	-1.37853	4.87263	1.91322e-09	3.73383e-07
FARP2	14413	1.30793	6.67735	2.04675e-09	3.94953e-07
INPP5F	6399	1.62755	4.46485	2.09835e-09	4.00411e-07
SLC31A1	5127	1.38727	6.13378	2.17798e-09	4.11039e-07
ZNF622	1699	1.37779	4.98678	2.28676e-09	4.26878e-07
FAM109A	3361	2.464	2.69381	2.57641e-09	4.75777e-07
ZNF689	4159	-1.82609	4.15008	2.76095e-09	5.01619e-07
SCAF8	5481	-1.17149	6.10307	2.79443e-09	5.01619e-07
IER3	1356	2.02302	4.34345	2.81036e-09	5.01619e-07
RHEBL1	1290	2.92372	1.69362	2.83318e-09	5.01619e-07
ROGDI	3683	2.62495	2.16298	3.05797e-09	5.35894e-07
ANKRD13A	7350	1.27837	6.08328	3.15192e-09	5.46779e-07
BHLHE22	3262	-1.90144	5.50841	3.38105e-09	5.80662e-07
HYKK	5707	2.72356	1.52881	3.55602e-09	6.04664e-07
HSPA1A	2483	2.36305	6.28027	3.72942e-09	6.27933e-07
HSPA1B	2521	2.45779	6.32931	3.85257e-09	6.42369e-07
TRIM56	11173	-1.99107	3.01984	4.11653e-09	6.79782e-07
COIL	3030	-1.6241	5.03389	4.19935e-09	6.83215e-07
PLEKHH2	9835	2.9341	3.62582	4.21688e-09	6.83215e-07
TRMO	4203	-1.88875	2.96391	4.31273e-09	6.90697e-07
MXD1	6351	1.64235	4.56353	4.3435e-09	6.90697e-07
S100PBP	9194	-1.26431	5.07342	5.27597e-09	8.27256e-07
ORC4	8915	1.32071	6.55489	5.40628e-09	8.27256e-07
MEF2C	11755	1.90815	3.67852	5.41202e-09	8.27256e-07
SRSF4	8893	-1.21846	5.7229	5.41276e-09	8.27256e-07
BTG1	4854	1.93263	4.43531	5.44311e-09	8.27256e-07
SWT1	4054	1.55123	4.44924	5.7598e-09	8.67709e-07
GABPB1	11726	-1.24298	5.60021	5.87355e-09	8.77151e-07
THAP1	2462	-1.48293	4.08316	8.46176e-09	1.24728e-06
NUP62	6020	-1.19316	6.00658	8.49726e-09	1.24728e-06
ZC2HC1A	4181	1.76504	3.80046	8.68138e-09	1.26351e-06
ZNF300	4411	-1.75805	5.0578	9.84967e-09	1.4215e-06
KIF3A	6860	1.33322	5.78326	1.00826e-08	1.44299e-06
MEGF9	6298	1.20364	5.96959	1.1029e-08	1.56539e-06
EFNA3	1909	1.91044	4.50337	1.29154e-08	1.81811e-06
FCHO1	5694	2.92916	1.41575	1.33762e-08	1.86766e-06
ZC3H4	6502	-1.87679	4.9837	1.44531e-08	2.00175e-06
ZFAT	8900	-1.59528	3.75276	1.48634e-08	2.02396e-06
SIAH3	7057	1.91136	4.06838	1.49397e-08	2.02396e-06
HOOK1	6758	-1.47333	9.14679	1.4967e-08	2.02396e-06
MAPK8IP1	3498	2.71243	3.21622	1.52381e-08	2.04452e-06
KBTBD8	4736	2.07378	3.79024	1.63119e-08	2.14332e-06
PPAN	2583	-1.2987	5.32161	1.63436e-08	2.14332e-06
HNF4G	4806	-1.54798	4.21654	1.63488e-08	2.14332e-06
HSPA5	3908	1.23914	7.86523	1.66988e-08	2.17261e-06
PLEKHA8	10572	1.16017	6.23306	1.83439e-08	2.36852e-06
SCNN1G	3507	-2.58234	3.20034	1.84804e-08	2.36852e-06
PURG	3771	2.31598	3.64544	1.9231e-08	2.44647e-06
GMEB1	6459	-1.73298	4.18819	1.9664e-08	2.46969e-06
CRY1	5062	1.23589	5.53446	1.97011e-08	2.46969e-06
ASMTL	7012	1.82226	4.41158	2.12316e-08	2.64226e-06
PDPK1	10926	1.36681	5.47765	2.15843e-08	2.66682e-06
SEMA6C	5809	2.19215	2.84816	2.20465e-08	2.70447e-06
TRAFD1	3940	1.45578	5.55939	2.25076e-08	2.72815e-06
RP11-481J2.3	655	-2.27228	1.38957	2.25572e-08	2.72815e-06
ZNF341	5457	-2.62097	0.61396	2.52907e-08	3.03736e-06
CTCF	4301	-1.38037	6.11209	2.56243e-08	3.05606e-06
WDR47	4423	1.24117	5.58438	2.6076e-08	3.08848e-06
RP5-1009E24.9	562	-2.22898	1.26465	2.7348e-08	3.21695e-06
CTC-467M3.1	463	2.25092	0.201535	2.8576e-08	3.33853e-06
ATF1	2790	-1.96323	4.72127	2.9419e-08	3.4138e-06
AP5S1	5490	-1.96224	3.37761	3.21135e-08	3.69867e-06
ZBTB40	8992	-1.22587	5.30129	3.23046e-08	3.69867e-06
PYGO1	8594	-1.86699	3.90757	3.52554e-08	4.00978e-06
LYSMD3	4459	1.38787	5.78752	3.58609e-08	4.05181e-06
ATF7IP	13189	-1.21236	6.0711	3.6681e-08	4.11738e-06
SERTM1	3207	1.99874	2.54348	3.79378e-08	4.23081e-06
PPAN-P2RY11	2661	-1.27441	5.22228	3.88202e-08	4.30128e-06
GTF2B	2225	1.21673	5.73902	4.0269e-08	4.4332e-06
CTTNBP2NL	7404	1.34563	5.02672	4.25079e-08	4.60344e-06
A1BG-AS1	2793	1.77855	2.64238	4.25234e-08	4.60344e-06
FBXO3	12446	1.21853	6.09808	4.26195e-08	4.60344e-06
TOE1	2742	-1.74918	4.02619	4.30207e-08	4.61773e-06
POMK	1877	-1.34174	5.62044	4.34373e-08	4.63349e-06
MED18	2019	-1.62756	3.0773	4.66608e-08	4.94662e-06
TMEM87A	5668	-1.17614	5.66535	4.81333e-08	5.07142e-06
SMAD1	6058	-1.78509	3.49396	4.88353e-08	5.11401e-06
RP4-530I15.9	4587	1.48173	3.88677	5.03891e-08	5.24475e-06
ANKRD27	7855	1.20166	6.14129	5.12356e-08	5.30072e-06
MIGA2	6302	1.43646	4.64691	5.27873e-08	5.42856e-06
PRDM11	13940	-2.66389	0.430851	5.53879e-08	5.66209e-06
PLA2G15	4464	2.10447	3.17529	5.60162e-08	5.69244e-06
TMEM169	3628	2.52856	0.922049	6.23329e-08	6.29709e-06
GATAD1	4791	-1.47673	3.53989	6.44965e-08	6.47756e-06
CLTCL1	10049	1.67412	3.47463	6.65666e-08	6.56453e-06
KLF9	5175	1.71509	2.95118	6.67476e-08	6.56453e-06
AF196970.3	925	-1.88307	2.08288	6.68689e-08	6.56453e-06
DLG2	16089	-1.61929	4.9698	6.68914e-08	6.56453e-06
RALGAPA2	11366	1.51332	6.00799	7.01593e-08	6.84611e-06
SMAD9	5723	-1.2303	6.35491	7.11752e-08	6.90601e-06
PKIA	4216	1.09626	5.83967	7.35603e-08	7.09733e-06
RAB11FIP1	9602	1.61212	7.86298	7.44456e-08	7.14262e-06
GPR155	7769	2.203	3.08446	7.61783e-08	7.24519e-06
DOPEY1	10045	1.08486	6.75901	7.67368e-08	7.24519e-06
KANK1	11908	-1.92527	5.24743	7.67803e-08	7.24519e-06
DLC1	12794	1.45181	7.20438	8.02175e-08	7.52817e-06
KIAA0355	7459	1.23289	4.64283	8.07806e-08	7.53982e-06
CALCOCO1	8898	1.62615	5.29163	8.57699e-08	7.96223e-06
STARD9	20706	1.25398	4.69786	8.69026e-08	8.024e-06
CDKL5	17075	1.45383	4.70734	8.8167e-08	8.09722e-06
CCDC94	1671	-1.54074	3.39229	8.90769e-08	8.13727e-06
ZMYND10	4009	2.39951	1.40755	9.19032e-08	8.3128e-06
NAIF1	3621	-1.86281	2.40844	9.19664e-08	8.3128e-06
PIM1	2977	2.04094	3.00615	9.30536e-08	8.36703e-06
DAAM1	10712	1.42661	4.20768	9.65993e-08	8.64061e-06
IFI30	2481	2.55028	1.98143	9.91693e-08	8.82452e-06
FLJ20021	790	2.31541	0.599172	1.25402e-07	1.11013e-05
TUBGCP3	7014	-1.24527	5.21409	1.274e-07	1.12204e-05
TTI1	4479	-1.18921	5.05711	1.42869e-07	1.25185e-05
DYRK1A	10213	-1.02141	6.76022	1.45595e-07	1.26926e-05
PCYOX1	5870	1.05723	6.44105	1.46386e-07	1.26972e-05
TYW3	4616	-1.28259	5.67947	1.47459e-07	1.27259e-05
SREK1	18240	-1.09616	6.53152	1.48395e-07	1.27426e-05
RP11-196G11.6	3593	-1.77725	2.86185	1.51695e-07	1.27982e-05
ZBTB38	14243	-2.05094	5.66246	1.51871e-07	1.27982e-05
CCDC186	8991	1.34513	5.12524	1.52772e-07	1.27982e-05
KMT5B	8632	-1.24271	5.38429	1.52874e-07	1.27982e-05
CHKA	3877	1.24141	5.08101	1.54114e-07	1.27982e-05
TARBP2	4090	-1.11315	5.425	1.54171e-07	1.27982e-05
CALCOCO2	8333	1.11912	6.42954	1.54362e-07	1.27982e-05
XXbac-BPG252P9.10	527	2.0219	2.77923	1.55003e-07	1.27982e-05
CREB3L1	4037	2.75791	0.163379	1.59965e-07	1.31447e-05
RP11-618K13.2	409	2.68421	1.0007	1.608e-07	1.31504e-05
STK17B	6580	1.73673	6.52372	1.62843e-07	1.32544e-05
CDC7	3557	-1.58056	5.49147	1.66437e-07	1.34392e-05
ZNF747	3936	-1.56651	3.32245	1.66679e-07	1.34392e-05
PLEKHB2	6728	1.01163	7.19881	1.72306e-07	1.3828e-05
TOX4	7091	1.09823	6.56935	1.74989e-07	1.39571e-05
ARFIP1	4269	1.09963	5.44779	1.7554e-07	1.39571e-05
UNC119	5128	1.32864	4.74581	1.77968e-07	1.40849e-05
MICALCL	3448	-3.16269	0.394614	1.89149e-07	1.48491e-05
ZNF57	2327	1.80769	2.92622	1.89353e-07	1.48491e-05
GPRIN3	15205	2.78625	0.734557	1.98967e-07	1.55321e-05
TRIM71	8685	-1.84359	2.05776	2.00393e-07	1.55726e-05
XIAP	9025	-1.18233	5.90332	2.08131e-07	1.61011e-05
F11R	5066	1.38788	5.15667	2.14907e-07	1.65507e-05
FAXC	11662	-1.71482	2.48502	2.18054e-07	1.67181e-05
ERRFI1	4186	1.44962	4.19527	2.21413e-07	1.69002e-05
SMG9	7927	-1.38709	3.9735	2.27367e-07	1.72324e-05
RP11-205M5.3	2385	1.61751	6.30112	2.27773e-07	1.72324e-05
TRIM62	3646	2.04506	1.53534	2.29371e-07	1.72772e-05
ORAOV1	7872	-1.18145	6.97085	2.42447e-07	1.81824e-05
ZNF692	3929	-1.83913	4.24922	2.47768e-07	1.85007e-05
RIOK3	5320	1.25268	6.03028	2.51075e-07	1.86665e-05
NSUN4	8468	-1.2837	4.36342	2.57477e-07	1.906e-05
CCDC28A	1507	1.42336	4.14805	2.58882e-07	1.90817e-05
IQCD	2460	2.07629	1.62327	2.81924e-07	2.06913e-05
NKX2-4	2238	-1.55283	4.1467	2.94209e-07	2.1501e-05
ARL13B	4154	1.41598	5.56369	2.99609e-07	2.18029e-05
SENP6	11414	-1.21339	6.27294	3.10507e-07	2.23865e-05
CEBPD	2178	-2.22158	0.835322	3.11507e-07	2.23865e-05
ZIC5	4639	-1.48129	5.01516	3.11539e-07	2.23865e-05
CCDC148	3790	3.21783	0.360352	3.14175e-07	2.24819e-05
LRRC4	4036	-2.41344	4.12618	3.20984e-07	2.28738e-05
HTR7P1	4411	1.91614	2.13854	3.22586e-07	2.28929e-05
KLHL7	7066	1.11722	5.96995	3.28262e-07	2.31469e-05
ARID1A	15922	-1.28538	5.40592	3.2886e-07	2.31469e-05
AC093627.9	1766	-2.24531	0.47735	3.43237e-07	2.40602e-05
MBNL2	4908	1.15568	5.21865	3.49319e-07	2.4387e-05
AC007679.3	781	-2.22128	0.945668	3.63009e-07	2.51499e-05
GNAI1	4547	1.68465	5.17394	3.63175e-07	2.51499e-05
WEE1	9239	-0.997335	6.18666	3.71868e-07	2.56484e-05
ZNF605	10824	-1.3772	4.70682	3.78163e-07	2.59783e-05
B3GALT6	2777	-1.45539	4.6441	3.86205e-07	2.64251e-05
PDP1	5603	1.31517	6.86186	3.97218e-07	2.70707e-05
SHOC2	4429	1.32306	6.10541	4.07349e-07	2.75721e-05
UHRF1	5145	-1.11265	6.62569	4.0834e-07	2.75721e-05
ARMC6	4052	-1.34834	5.23975	4.09391e-07	2.75721e-05
CTDSP1	4727	-1.09909	5.45693	4.11533e-07	2.76081e-05
CORO1A	4871	2.5628	3.09278	4.13346e-07	2.76218e-05
FIZ1	6790	-1.57194	2.99696	4.1885e-07	2.78245e-05
UBE2H	6392	1.22264	6.61484	4.1962e-07	2.78245e-05
SLC20A1	5577	-1.17008	6.28644	4.35902e-07	2.8793e-05
GADD45B	2138	1.83801	3.01513	4.43953e-07	2.92124e-05
CCNG2	7471	1.49871	4.98285	4.59059e-07	3.00689e-05
SPIN1	4914	-0.987061	7.02281	4.60471e-07	3.00689e-05
PI4K2A	4189	1.76597	4.82991	4.64658e-07	3.0114e-05
RBL1	5954	-1.12558	5.52491	4.64669e-07	3.0114e-05
GLS	9827	1.15896	7.70283	4.66588e-07	3.01247e-05
RP2	3803	1.15395	5.65163	4.69409e-07	3.01934e-05
PLEKHH3	4803	1.63081	4.12208	4.76546e-07	3.05381e-05
INPP5K	5325	1.37443	4.67061	4.82433e-07	3.06942e-05
SLC27A1	8249	1.961	1.99519	4.84011e-07	3.06942e-05
SPRYD7	3340	2.07511	1.98196	4.84344e-07	3.06942e-05
SCYL2	7481	0.978128	7.47122	4.88813e-07	3.08635e-05
KDM5B	12092	1.4697	7.28071	5.15564e-07	3.24333e-05
RTF1	5770	0.999996	6.60477	5.24643e-07	3.2884e-05
SNAI2	2204	1.86105	3.02215	5.37341e-07	3.35574e-05
MAP2K7	5145	-1.33275	3.98745	5.47563e-07	3.40719e-05
SGF29	2124	-1.74923	2.85335	5.62721e-07	3.48887e-05
ALAD	4983	1.26285	4.35188	5.70388e-07	3.52368e-05
NFIC	9347	-1.64289	3.22179	5.76158e-07	3.54657e-05
USP28	5719	1.16259	5.46216	5.81491e-07	3.56662e-05
RECK	6045	1.82613	3.52053	5.87881e-07	3.59298e-05
EXOC8	5100	1.24134	6.09982	5.94723e-07	3.62191e-05
HID1	6196	2.36793	1.01014	6.05535e-07	3.67472e-05
FAM160A2	4736	1.28187	4.30478	6.10206e-07	3.69003e-05
GOLGB1	11865	1.67674	6.70453	6.13831e-07	3.69893e-05
E2F3	5164	-1.21315	5.25238	6.17484e-07	3.70792e-05
FAM160A1	4932	2.11329	2.01454	6.2046e-07	3.71282e-05
NFKBIA	2373	-1.41894	5.12971	6.2334e-07	3.7171e-05
ZEB2	24970	-1.39129	7.1244	6.30138e-07	3.74463e-05
ARMC9	9661	1.37395	3.92569	6.38228e-07	3.77963e-05
ZNF784	2058	-1.87137	1.59296	6.70251e-07	3.95564e-05
ARL4D	1612	2.2042	4.20586	7.019e-07	4.12823e-05
ZNF324	5664	1.42465	4.43265	7.0461e-07	4.13002e-05
RP11-540D14.8	1042	1.72461	3.90226	7.24007e-07	4.21621e-05
B3GNT2	2861	1.35492	4.62692	7.24224e-07	4.21621e-05
TPMT	3181	1.44873	4.63491	7.28466e-07	4.22658e-05
ZNF668	3935	-1.54704	3.50597	7.36759e-07	4.2603e-05
CCDC171	12153	-1.06416	6.52355	7.43268e-07	4.28352e-05
TTBK2	12917	1.26739	5.44666	7.63931e-07	4.38787e-05
RP11-256P1.1	411	1.30854	3.84995	7.66612e-07	4.3886e-05
SMAP2	3631	1.19202	5.84929	7.72603e-07	4.40129e-05
CRY2	6200	1.4328	5.14709	7.73955e-07	4.40129e-05
TBC1D9	5603	-0.957376	6.15515	7.84363e-07	4.44576e-05
TRIM3	6751	1.37142	4.31352	7.88193e-07	4.4495e-05
USP53	11950	1.31817	4.70851	7.90204e-07	4.4495e-05
ZNF573	4689	-1.61799	2.62121	7.99022e-07	4.48445e-05
NFKBIE	2581	1.60432	3.3158	8.16422e-07	4.56718e-05
RP11-347P5.1	2065	2.39019	0.409953	8.58953e-07	4.7895e-05
CARD6	4399	-2.29705	1.86855	8.77703e-07	4.87119e-05
TNS1	15595	-1.45029	5.79507	8.79277e-07	4.87119e-05
MAB21L3	3256	-2.41983	3.26355	8.94817e-07	4.94135e-05
ZZZ3	9008	-1.38802	6.31486	9.14628e-07	5.03456e-05
RGS17	7899	1.9288	2.83896	9.59294e-07	5.26355e-05
SMAD1-AS1	481	-1.83579	1.83313	9.83298e-07	5.37808e-05
LIPT1	2279	-1.56116	1.96287	1.01181e-06	5.51644e-05
MBD3	7845	-1.10584	6.22734	1.01884e-06	5.52129e-05
ZBTB10	10216	1.05649	6.41999	1.01913e-06	5.52129e-05
DACT3	5361	3.63324	2.89103	1.02857e-06	5.54868e-05
NR6A1	7124	1.49955	3.48496	1.03064e-06	5.54868e-05
PP7080	2766	-1.49496	3.31778	1.0417e-06	5.59068e-05
B9D2	1316	-1.64441	1.95498	1.04714e-06	5.60237e-05
CTD-2371O3.3	1147	-2.05518	1.94266	1.06003e-06	5.6537e-05
SLC2A12	4468	1.55536	2.62543	1.11177e-06	5.91038e-05
DUS3L	3642	-1.44059	4.4283	1.11504e-06	5.91038e-05
RASSF2	5759	1.28049	4.99434	1.1216e-06	5.92689e-05
GMCL1	4922	1.19288	5.77558	1.14367e-06	6.02498e-05
HEATR5A	10243	1.27007	4.74447	1.15022e-06	6.02995e-05
CHST14	3574	-1.84652	2.21454	1.15164e-06	6.02995e-05
IRGQ	9869	1.05625	5.68048	1.18014e-06	6.1604e-05
IPP	3705	-1.38708	3.95569	1.18798e-06	6.18253e-05
FBXL19-AS1	3951	-1.92317	0.704245	1.21905e-06	6.30789e-05
FAAP24	2370	-1.69158	2.16385	1.22224e-06	6.30789e-05
NCEH1	4808	2.06832	2.07717	1.22309e-06	6.30789e-05
TSPYL2	4948	1.25159	5.46335	1.23502e-06	6.35039e-05
MTM1	4016	1.37401	3.65136	1.34984e-06	6.92003e-05
ING5	10259	-1.12994	4.77851	1.3637e-06	6.95813e-05
FBXL20	11038	1.16103	4.70548	1.36537e-06	6.95813e-05
WDR19	8873	1.09915	6.19144	1.39323e-06	7.0791e-05
YEATS4	1714	-1.17282	5.06487	1.40299e-06	7.10765e-05
ARID2	12127	-1.11735	6.7048	1.4557e-06	7.35301e-05
RP11-21C4.1	2875	-1.7326	2.29679	1.46112e-06	7.35871e-05
TNFRSF12A	1848	1.4739	3.82528	1.48914e-06	7.47793e-05
RHOH	6608	-1.98359	5.58597	1.59768e-06	7.99956e-05
PCTP	5880	1.86387	3.5084	1.61879e-06	8.0817e-05
ERVK13-1	8966	1.62587	3.34832	1.62785e-06	8.09489e-05
CHMP1B	3054	1.00935	5.79855	1.63086e-06	8.09489e-05
ATG101	3199	1.0968	5.49989	1.6469e-06	8.15098e-05
EPS8	6200	1.02995	5.27374	1.6856e-06	8.31852e-05
PAIP2B	6279	1.93919	3.75588	1.69298e-06	8.33101e-05
ING1	6388	1.18032	4.73177	1.72063e-06	8.41759e-05
RP11-544M22.13	2114	1.30826	4.41971	1.72376e-06	8.41759e-05
TGFB3	4914	-1.2795	4.92655	1.72528e-06	8.41759e-05
WNT3	4334	-2.11277	0.747166	1.7909e-06	8.71303e-05
PKNOX1	7621	-1.31145	4.41047	1.83709e-06	8.9125e-05
ZC3HC1	3011	-1.05963	4.90813	1.86955e-06	9.04442e-05
FAM84B	5404	-1.08369	9.30605	1.87499e-06	9.04527e-05
NFIL3	2085	1.45023	2.77023	1.93057e-06	9.28573e-05
TRIM13	8080	-1.14006	5.09819	1.93565e-06	9.28573e-05
SRSF6	4593	-1.04797	7.79039	2.06114e-06	9.86016e-05
FBXW7	10287	0.984529	5.77525	2.08263e-06	9.9353e-05
KIAA0513	8837	2.35148	2.392	2.17391e-06	0.000103178
DPM1	1207	1.05544	6.21862	2.17483e-06	0.000103178
CFLAR	22529	-1.42219	5.08993	2.18727e-06	0.000103483
RP11-548K23.11	1848	1.84554	3.56401	2.21436e-06	0.000104476
AIM1	10374	-1.33428	4.1173	2.28281e-06	0.000107411
STARD4	5684	1.2785	5.01719	2.29971e-06	0.00010791
GFOD1	10686	1.52343	4.38428	2.31445e-06	0.000108049
RP11-159D12.8	5808	1.66687	3.23686	2.31525e-06	0.000108049
RNF31	4982	1.10837	5.01539	2.33266e-06	0.000108567
MLEC	6723	0.895234	7.95779	2.34692e-06	0.000108935
SORT1	9160	1.36202	5.49704	2.44615e-06	0.000113235
CDS1	4461	1.40127	5.22819	2.50239e-06	0.000115527
ZNF628	3851	-1.93339	0.835751	2.51952e-06	0.000115853
MAP1LC3B	5313	1.21649	4.09721	2.5253e-06	0.000115853
BAG2	6651	-0.960657	6.38687	2.52969e-06	0.000115853
LYSMD4	5697	1.22376	4.63467	2.54588e-06	0.000116051
MICA	2386	1.78035	4.80797	2.54752e-06	0.000116051
HOXD10	2692	-1.14867	4.70054	2.55859e-06	0.000116247
ZBTB14	4120	-1.34959	3.86316	2.56613e-06	0.000116282
RP11-96D1.7	490	2.04612	0.906977	2.62075e-06	0.000118444
ZFP62	4197	-1.02406	5.25399	2.65423e-06	0.000119642
SLC25A44	7293	1.47241	5.52357	2.68566e-06	0.000120742
APCDD1	5943	-1.79678	7.66259	2.70051e-06	0.000121093
C4orf33	7015	1.52467	3.43521	2.72596e-06	0.000121916
KLHL28	8076	1.19082	5.34112	2.74964e-06	0.000122655
ATP6V1A	5130	1.011	7.89086	2.7745e-06	0.000123444
STX7	16387	1.36552	6.02262	2.82572e-06	0.000125398
FGFR1OP2	5971	1.04389	6.11598	2.85199e-06	0.000126237
TRIB1	4138	-1.22052	4.98432	2.88748e-06	0.00012748
STX12	3846	1.03658	5.41067	2.92802e-06	0.000128938
GNRH1	1762	1.53463	1.41122	2.94666e-06	0.000129427
MTHFR	10214	1.28428	4.92886	2.9707e-06	0.00013015
RP11-787I22.3	644	1.55073	2.46557	2.9882e-06	0.000130584
ZFP69B	2386	-1.62707	3.07274	3.00489e-06	0.000130701
FRAT1	2649	2.53522	0.427889	3.00611e-06	0.000130701
LUC7L2	6316	-0.935687	6.23657	3.12627e-06	0.000135582
VCPIP1	9942	0.977357	7.09304	3.20253e-06	0.00013854
CREBRF	12333	1.62454	2.92812	3.2252e-06	0.00013917
MAPRE3	3459	2.20116	2.27771	3.24009e-06	0.000139462
CYP26B1	5015	-2.34823	4.07444	3.25467e-06	0.000139739
TADA2A	5654	-1.12516	4.82917	3.30491e-06	0.000141542
SEC24D	9920	1.11164	5.14586	3.33458e-06	0.000142458
TMEM268	4792	-1.36377	3.83429	3.34653e-06	0.000142614
SLITRK4	8914	2.56265	2.48657	3.38365e-06	0.000143839
ZNF407	12190	-0.945167	5.28892	3.41758e-06	0.000144922
CTD-2528L19.6	1360	-1.92985	0.607019	3.44419e-06	0.000145691
CGRRF1	4564	1.53959	3.59887	3.45275e-06	0.000145694
DYNLL2	6805	1.21086	5.81401	3.50218e-06	0.000147418
RASSF4	9481	2.38393	1.19305	3.67408e-06	0.000154275
AP5B1	4811	-1.23244	3.99945	3.68936e-06	0.000154539
VAX1	5788	-2.12832	2.53763	3.70065e-06	0.000154635
ANKZF1	6119	1.19765	4.5651	3.71559e-06	0.000154882
TRAM2	6908	1.23945	4.64854	3.76563e-06	0.000156468
GPR157	5372	1.44023	3.08847	3.77186e-06	0.000156468
CTD-3126B10.1	1838	1.44604	3.68932	3.81155e-06	0.000157734
PUM2	6978	-0.972265	7.02827	3.84008e-06	0.000158533
LMNA	6985	1.15842	7.80715	3.91205e-06	0.000161116
ZNF678	8915	-1.4877	5.54964	3.93307e-06	0.000161595
ZNF33B	8307	-1.78468	3.97358	3.96556e-06	0.00016254
NPAT	7534	1.12204	6.38253	4.00029e-06	0.000163574
WARS2	3847	-1.15619	4.09049	4.05642e-06	0.000165475
RP11-135A24.4	383	-2.45961	0.0792391	4.08387e-06	0.000165953
HCFC1	9004	-1.18	5.74163	4.08747e-06	0.000165953
ELOVL4	3042	1.12719	5.28475	4.12022e-06	0.000166888
IL7	3392	1.8014	2.01284	4.2273e-06	0.000170823
AC114730.11	584	-1.67809	1.15083	4.2746e-06	0.000172329
CCNYL1	4707	1.25376	4.34916	4.29219e-06	0.000172632
RP11-599B13.10	756	2.09932	1.2533	4.30434e-06	0.000172717
SPSB3	3192	1.24638	4.19185	4.31952e-06	0.000172922
TNFRSF19	5113	3.67679	1.22487	4.33789e-06	0.000173253
TMEM185B	2131	-1.57759	3.55106	4.34976e-06	0.000173324
COG6	8051	1.09963	6.11129	4.39066e-06	0.000174549
RP11-173P15.3	907	0.91217	5.75958	4.43974e-06	0.000176092
KAT7	11749	-1.01857	6.04814	4.45485e-06	0.000176285
CHST11	6492	1.91702	3.05172	4.5053e-06	0.000177871
HEY1	3232	3.69372	2.25139	4.52531e-06	0.000178252
CYTH2	9509	-1.10626	5.00842	4.56836e-06	0.000179536
RBM39	11936	-0.918852	8.19832	4.60585e-06	0.000180596
BORCS6	2575	1.95659	2.48288	4.75178e-06	0.000185893
MSRB1	2157	1.71215	3.37315	4.79585e-06	0.000187191
P3H1	6766	1.12409	4.89753	4.86115e-06	0.000189309
TTC39B	12208	1.34708	3.76386	4.95576e-06	0.000192557
TRIM65	3906	-1.3336	4.92539	4.99875e-06	0.000193627
IL27RA	2962	-1.21158	3.79426	5.00585e-06	0.000193627
DEPDC1	5904	-1.06236	6.98528	5.12363e-06	0.000197434
ADRA1D	2790	-1.95993	4.44837	5.12725e-06	0.000197434
CYP46A1	9352	3.93311	1.40946	5.30466e-06	0.000203808
SPTY2D1	6005	0.927666	5.67894	5.45958e-06	0.000209292
ZNF33A	7523	-1.68833	4.24632	5.56329e-06	0.000212486
OPA3	9999	-1.32398	3.71131	5.56764e-06	0.000212486
MCIDAS	2091	-2.03826	0.245776	5.61215e-06	0.00021371
ZFYVE1	5306	1.63199	4.06313	5.68417e-06	0.000215973
ARHGAP31	9384	-1.59017	3.74481	5.71488e-06	0.000216661
DNAJC14	4190	-0.856024	6.17861	5.85648e-06	0.00022154
ARTN	2658	-1.72863	2.8405	5.8739e-06	0.000221711
CMB9-55A18.1	1524	-1.1924	3.81054	5.9042e-06	0.000222366
SNRNP48	5836	0.979989	6.18891	5.9534e-06	0.000223728
MYCL	5063	1.51935	2.34535	5.99688e-06	0.00022487
ZNF433	3079	1.66157	2.22127	6.10407e-06	0.000228391
PCDHB5	3408	-1.75298	3.80342	6.13038e-06	0.000228876
TCEAL1	1602	-1.61816	2.35126	6.18846e-06	0.000230544
LRFN4	2828	-1.51417	4.57181	6.22135e-06	0.000231267
ESRRG	10912	2.18172	1.23965	6.27743e-06	0.00023249
CCDC173	2236	1.9038	0.754296	6.29145e-06	0.00023249
SWAP70	7190	1.01152	5.78911	6.29487e-06	0.00023249
WDR91	6032	1.44751	3.63569	6.43152e-06	0.000237028
NPHP3	9701	1.43642	4.55863	6.5318e-06	0.000240208
AGFG2	5478	2.24786	3.20661	6.57156e-06	0.000241154
NATD1	4931	3.02282	0.541281	6.65819e-06	0.000243812
RNF103	7599	1.08797	4.6114	6.71673e-06	0.000245432
HMGCR	6215	1.01407	7.64482	6.76837e-06	0.000246794
RP11-256L6.3	862	1.61	0.736703	6.81321e-06	0.000247903
BBS12	3432	1.58277	3.14127	6.98587e-06	0.000253648
MRPL27	3027	-0.981307	4.99248	7.05196e-06	0.000255507
PCYT2	6897	1.37301	4.63443	7.1034e-06	0.000256158
EPB41L5	9281	1.01768	5.62343	7.1058e-06	0.000256158
ZNF787	3671	-1.54847	3.53136	7.11467e-06	0.000256158
STXBP1	9320	1.82751	1.92788	7.15504e-06	0.000257073
VCAN	14831	1.66543	2.83897	7.27243e-06	0.000260745
ABHD17B	2959	1.2244	4.80387	7.35064e-06	0.000262994
RP11-796E2.4	7589	2.39534	0.0123097	7.38025e-06	0.000262994
TRAF3IP1	4617	1.07596	4.70325	7.38111e-06	0.000262994
HR	8784	-1.29466	5.49552	7.44741e-06	0.000264807
PTRF	3828	1.53755	5.7712	7.48906e-06	0.000265183
RRAGC	5167	1.22049	4.9749	7.49307e-06	0.000265183
RP11-347E10.1	781	-1.88776	5.69849	7.53429e-06	0.000265183
KLHL15	6272	1.08062	6.55292	7.53499e-06	0.000265183
JRK	11229	-1.0807	5.55943	7.53519e-06	0.000265183
TUBB2BP1	871	1.79914	2.44319	7.61791e-06	0.000267546
UCK2	6756	-1.53789	6.50355	7.641e-06	0.000267809
KAT5	3732	-1.01628	5.00867	7.6676e-06	0.00026799
IDI1	3589	1.17335	6.86781	7.68787e-06	0.00026799
DDX6	11444	-0.98974	7.88152	7.69298e-06	0.00026799
SOX18	1864	-2.20342	1.10051	7.7101e-06	0.000268043
ZMYM3	6916	-0.951494	5.58158	7.75943e-06	0.000269213
ZNF713	6156	-1.76699	2.34931	7.86006e-06	0.000272154
ACHE	3731	2.36144	0.589638	7.97026e-06	0.000275415
PCBP1-AS1	19619	-1.07416	5.57659	8.01403e-06	0.000276371
BRIX1	5011	-0.958578	6.32384	8.09721e-06	0.00027798
BPTF	15098	-1.07389	6.35133	8.09876e-06	0.00027798
TBKBP1	4280	-1.30845	3.76417	8.10922e-06	0.00027798
RP11-1100L3.7	647	1.08982	4.69034	8.14592e-06	0.000278681
INTS14	4210	-1.16848	5.44996	8.16759e-06	0.000278867
TSPYL1	3326	1.13278	6.11296	8.19339e-06	0.000279193
CDK7	2416	1.04973	5.23262	8.28366e-06	0.000280989
ASMTL-AS1	2670	1.68311	1.98187	8.28777e-06	0.000280989
RP11-666O2.2	432	-1.72947	0.726081	8.29518e-06	0.000280989
TOGARAM1	10274	0.917309	5.53113	8.35018e-06	0.000282295
ZCCHC3	3354	-1.01179	5.03405	8.44248e-06	0.000284855
ZNF146	4146	-0.981472	7.51626	8.47204e-06	0.000285292
PLS1	5294	1.33107	5.33967	8.59011e-06	0.000288702
DNMT3B	4630	1.24401	4.26158	8.64325e-06	0.00028992
GZF1	5463	1.23117	4.848	8.6946e-06	0.000290619
PMM1	5082	1.36138	3.67745	8.69792e-06	0.000290619
C7orf55-LUC7L2	1661	-0.913535	5.88734	8.74799e-06	0.000291724
CTB-175E5.7	528	-1.58441	3.52989	8.92704e-06	0.000297118
C18orf8	3090	1.20255	4.99206	8.97397e-06	0.000297607
SMG5	5304	-0.931651	7.06647	8.97637e-06	0.000297607
H3F3B	6134	1.15253	9.1461	9.22745e-06	0.000305341
NIPAL3	9404	1.59249	4.74408	9.33414e-06	0.000308278
PPP4R3A	5912	-0.989665	6.70878	9.44392e-06	0.000311305
SPIRE1	6532	1.06195	5.56111	9.54458e-06	0.00031402
NOSIP	4248	1.33815	6.47195	9.56528e-06	0.0003141
RWDD2A	3744	1.32422	3.18595	9.64187e-06	0.00031601
SLC46A3	3776	1.70266	3.16563	9.7369e-06	0.000318517
INSIG1	3650	1.24907	5.3348	9.90695e-06	0.000323464
STK4	9075	0.939381	6.41566	9.97995e-06	0.000325229
ADAT2	7175	-1.27521	3.67762	1.0024e-05	0.000326045
NOL4L	9448	1.67609	2.12682	1.01015e-05	0.000327946
RP11-379B18.5	6732	2.34519	0.730982	1.03864e-05	0.00033656
CUEDC1	5577	-1.24394	4.30468	1.04751e-05	0.000338792
CMPK2	4302	-2.29408	3.22889	1.05597e-05	0.000340887
EFNA1	2539	1.33029	4.06392	1.06391e-05	0.000342806
IBA57	10219	-1.58882	3.99309	1.06856e-05	0.00034366
PER1	7002	1.6924	3.85948	1.08411e-05	0.000348009
DET1	6853	-1.39475	2.68187	1.08685e-05	0.000348239
GSDMB	5905	1.7587	1.48268	1.0916e-05	0.000349005
ALS2	10384	1.10417	6.90197	1.09331e-05	0.000349005
NHEJ1	3109	-1.16063	3.7425	1.09975e-05	0.00035041
DENND4A	10623	1.04197	6.04265	1.10508e-05	0.00035145
SLC9A6	7167	1.03882	5.57483	1.10711e-05	0.00035145
ZBED1	9510	-1.40933	5.17351	1.11181e-05	0.00035206
KIF18B	4655	-1.17835	4.81466	1.11474e-05	0.00035206
MMD	3177	1.40475	3.95421	1.11518e-05	0.00035206
ZNF813	6244	-1.28047	4.06396	1.1293e-05	0.000355864
FLRT2	34899	-1.05292	6.8298	1.13293e-05	0.000356354
TRIM52	6562	1.06876	4.14636	1.14103e-05	0.000358245
ZNF181	6266	-1.23298	3.86545	1.14975e-05	0.000360326
KCNA2	17379	-1.78422	5.40957	1.15661e-05	0.000361813
HECTD3	5077	1.20295	4.03445	1.18394e-05	0.00036969
MGME1	2336	-1.01668	5.06719	1.18612e-05	0.000369699
CDC42EP2	2224	1.68917	2.16775	1.19282e-05	0.000371113
CSTF1	4800	-0.86369	5.57164	1.22628e-05	0.000380836
SPTLC2	9143	0.993444	5.93779	1.24322e-05	0.000385289
KAT14	4251	-1.096	5.35872	1.24511e-05	0.000385289
SMARCAD1	6313	-0.94499	6.70867	1.26116e-05	0.000389553
SPG20	6387	-0.967257	7.72551	1.26535e-05	0.000390145
NCOA5	3220	-0.993003	5.09832	1.27361e-05	0.00039199
SIX5	3556	-1.96421	2.85799	1.27958e-05	0.000393123
AZIN2	6559	2.21025	1.01968	1.30797e-05	0.000401128
GTF3C2	5839	-0.848358	5.66313	1.31572e-05	0.000402784
CHMP2B	3106	1.01646	6.04718	1.32097e-05	0.000403267
LCA5	5964	1.32233	4.04703	1.32199e-05	0.000403267
THUMPD1	6501	-0.882622	6.26277	1.33315e-05	0.000405949
OXR1	7079	0.881718	6.63884	1.33757e-05	0.000406574
MIR18A	71	-2.41412	0.175429	1.3693e-05	0.000415484
COQ7	4120	-1.09399	4.25261	1.373e-05	0.00041587
NME6	4716	-1.41845	2.75972	1.39543e-05	0.000421777
PLK1	4760	-0.908331	6.22668	1.39741e-05	0.000421777
ANKRD50	8794	1.03112	5.445	1.42952e-05	0.000430713
CTC-326K19.6	575	-1.24265	3.49037	1.45954e-05	0.000438928
IDH1	4721	0.805833	7.00117	1.4619e-05	0.000438928
VPS18	4049	1.09828	5.21329	1.46734e-05	0.000439791
DTX3L	5868	-2.01553	0.692783	1.47379e-05	0.000440753
EVI5L	6252	1.9275	3.33959	1.47568e-05	0.000440753
MTX3	7916	-0.971946	6.2035	1.4905e-05	0.000443866
STX5	2257	1.29581	4.6804	1.49127e-05	0.000443866
CHTF8	3383	-1.05635	5.69997	1.49869e-05	0.000445303
KREMEN1	7977	1.00239	5.15458	1.5184e-05	0.00045038
RP11-98I9.4	1638	-1.32812	2.57811	1.5343e-05	0.000454312
CASC1	2952	2.38574	0.579117	1.53847e-05	0.000454761
SEL1L	9559	0.843772	6.99757	1.57807e-05	0.000465667
SQLE	4305	1.27978	8.19798	1.59998e-05	0.000471322
ZNF483	5738	1.37716	4.45728	1.61234e-05	0.000473747
THEMIS2	4621	2.14876	1.64274	1.61531e-05	0.000473747
RABEP2	4566	-1.3323	2.9147	1.61825e-05	0.000473747
LANCL2	5235	-1.45499	4.36433	1.61925e-05	0.000473747
PCBP1	1750	-1.01636	5.57223	1.623e-05	0.000474038
PIGW	2799	-1.44724	3.3794	1.62795e-05	0.000474171
KCTD15	6388	-1.76381	1.95131	1.63e-05	0.000474171
EFS	3237	-1.58645	4.48736	1.63174e-05	0.000474171
MEX3A	6124	-1.07902	6.24014	1.63857e-05	0.00047535
NSD1	15242	-1.30309	6.71486	1.66481e-05	0.000482148
CREBBP	15492	-1.01674	5.19867	1.69679e-05	0.000490583
ARHGAP39	4888	1.28361	4.63398	1.71727e-05	0.000495669
STAC2	3362	2.62685	1.24437	1.72835e-05	0.000498032
DAPK3	3549	1.21039	5.13111	1.73399e-05	0.000498821
GIPR	4736	2.10315	0.504699	1.75119e-05	0.000502926
RCC2	4126	-0.933125	7.59135	1.77681e-05	0.000508958
ZNF778	11273	1.30468	4.22639	1.77812e-05	0.000508958
TAF7	2723	-0.861324	6.71803	1.82636e-05	0.000521897
IER5	4188	1.79682	5.55101	1.8296e-05	0.000521953
MDM2	13269	-0.909164	7.32377	1.83453e-05	0.000522491
CPSF7	6036	-0.930192	5.42463	1.83873e-05	0.00052282
KIF5C	9215	4.03644	1.5365	1.8548e-05	0.000526517
PET117	1141	-1.11396	4.30357	1.86552e-05	0.000528687
C4orf32	8901	1.69731	3.81058	1.87441e-05	0.000530331
RP11-33O4.2	4650	-1.12299	3.76941	1.87856e-05	0.000530631
MTSS1	7727	1.28222	3.74286	1.89618e-05	0.00053473
MICALL2	8843	1.8082	2.15203	1.90212e-05	0.000535526
UBALD1	3619	1.52817	1.46989	1.90691e-05	0.000535994
HERC1	17053	1.00942	7.80321	1.94627e-05	0.000546163
CYLD	12954	1.7827	4.96535	1.97673e-05	0.000553806
COLGALT2	7147	-1.43452	5.10639	1.99146e-05	0.000557025
MFSD14A	2943	-0.899047	5.87453	2.00858e-05	0.000560899
TFEB	5648	1.66298	2.37486	2.0472e-05	0.000570757
BNIP1	2440	-1.11766	3.64829	2.06608e-05	0.000575087
VAT1	3501	1.25425	5.92723	2.14307e-05	0.000595551
ELL	4929	1.25256	3.9767	2.18659e-05	0.000606664
ZBED5	9029	-1.01945	5.52732	2.21802e-05	0.000614392
PRRT4	3683	-1.50216	3.67938	2.25485e-05	0.000623588
SPRY3	18038	1.6738	1.28557	2.32564e-05	0.000642131
ZBED3-AS1	6183	-1.54477	1.32334	2.35846e-05	0.000649425
NUMB	10760	0.95526	5.44124	2.3604e-05	0.000649425
MCM9	12496	-1.02962	4.45058	2.3634e-05	0.000649425
LRRK2	13465	-1.09116	3.89336	2.37177e-05	0.000650685
BMT2	4138	1.73428	3.9537	2.39916e-05	0.000656817
MOSPD2	5656	1.2744	4.1198	2.40178e-05	0.000656817
POLR3E	9488	-0.882243	5.65113	2.42101e-05	0.000661024
POU3F2	4879	-0.853627	7.63274	2.43853e-05	0.000664584
RP11-455F5.5	811	2.34649	0.319053	2.44179e-05	0.000664584
SESN2	3453	1.6125	3.95789	2.45685e-05	0.000667098
HAND2	3601	-1.3259	3.29065	2.45879e-05	0.000667098
SCML1	5497	1.24233	4.62739	2.48059e-05	0.00067195
CCDC136	6188	2.09447	0.354716	2.49107e-05	0.000673726
CSDC2	3250	1.41595	1.83206	2.51268e-05	0.000677866
OSER1	1712	1.15933	5.14869	2.51427e-05	0.000677866
RAB3IP	12612	1.00097	5.81818	2.53087e-05	0.000681273
INTS2	7138	-0.901578	5.4072	2.54152e-05	0.000683068
FZD1	6963	-0.922087	6.88801	2.58522e-05	0.000693726
CORO1C	6532	0.891392	7.85961	2.59821e-05	0.000695324
CFAP69	9139	1.79055	2.74933	2.60094e-05	0.000695324
SRCAP	13674	-1.18694	4.77852	2.60332e-05	0.000695324
NEDD4L	17455	1.05587	4.93728	2.63397e-05	0.00070242
RP11-140I16.3	486	1.95421	0.825029	2.64112e-05	0.000703233
HLA-F-AS1	4179	1.6775	1.06311	2.6597e-05	0.000707084
AC069282.6	526	-1.75787	0.673872	2.66601e-05	0.000707667
TMEM57	3979	1.25241	5.71176	2.68422e-05	0.000711401
ELMO2	6598	0.893409	4.98083	2.69177e-05	0.000712303
ZNF394	3505	1.01344	4.15209	2.697e-05	0.00071259
RAB33B	5028	1.17026	4.52947	2.70645e-05	0.000713987
SPOP	6380	-0.907277	5.74066	2.72138e-05	0.000716825
E2F8	4140	-1.33343	2.93615	2.73054e-05	0.000718135
CAPS	4097	1.61171	1.47759	2.73846e-05	0.000719117
AURKA	2928	-0.913764	6.59301	2.75113e-05	0.000721341
LINC01521	1943	-1.65179	0.757583	2.77304e-05	0.00072598
SWSAP1	1684	-1.5242	0.470707	2.79024e-05	0.000729369
CNKSR3	21564	1.44882	3.83146	2.81126e-05	0.000733747
CH17-140K24.2	1528	-1.87608	1.26794	2.83826e-05	0.000738902
STAT2	6109	1.01169	5.53218	2.83962e-05	0.000738902
SP3	10704	-0.801202	7.4841	2.85645e-05	0.000742159
CCND3	5802	1.31806	5.55917	2.87906e-05	0.000746902
RP11-2C24.9	11692	-1.20936	4.65912	2.90909e-05	0.000753556
DRP2	8187	1.77307	1.03842	2.98005e-05	0.000770775
FAM46C	5751	2.09615	2.05342	3.00971e-05	0.00077604
PPME1	7917	0.860364	5.86841	3.01358e-05	0.00077604
USP20	5521	1.28546	4.84422	3.01397e-05	0.00077604
ZNF217	6181	2.21172	6.01919	3.0345e-05	0.000780158
HPX	3631	2.06476	0.409821	3.08913e-05	0.000793016
CASC4	6948	1.06029	6.58448	3.11104e-05	0.000797448
SYNJ1	8070	1.31073	4.38878	3.14839e-05	0.00080582
RP11-465B22.3	2171	3.24681	0.868923	3.15787e-05	0.000807043
SLC8B1	6768	1.38691	3.35727	3.1809e-05	0.000811719
AFTPH	5767	1.05865	5.86938	3.19413e-05	0.000813771
FAM135A	10589	1.08816	5.13364	3.19841e-05	0.000813771
MAK	4226	1.78937	1.62785	3.2454e-05	0.000824503
ATG2B	14778	1.04723	6.5356	3.26047e-05	0.000827109
ZNF582	3350	-1.73936	1.32522	3.26921e-05	0.000827123
PLEKHG2	9200	-1.12266	4.38384	3.27015e-05	0.000827123
SNAI1	1686	1.84348	1.76526	3.27948e-05	0.000827544
PLK4	4482	-0.948121	5.73386	3.2851e-05	0.000827544
TEX2	9094	1.11785	5.79327	3.28628e-05	0.000827544
KBTBD4	3302	-0.968324	4.44607	3.35218e-05	0.000842506
PAG1	11023	2.98306	6.02364	3.3555e-05	0.000842506
FEZF1	2612	-1.26422	5.60549	3.40077e-05	0.000852443
FNIP1	7942	1.02648	5.80001	3.40501e-05	0.000852443
FAM214B	6409	1.86387	3.56847	3.43282e-05	0.000858156
PNISR	10870	-0.919018	6.85107	3.44804e-05	0.000860706
AC010136.2	568	-1.67779	0.649023	3.50401e-05	0.000873408
SRRM2	13266	-1.09525	6.63093	3.52225e-05	0.000876481
CTD-2036P10.3	2135	1.31665	3.40766	3.52654e-05	0.000876481
HOTAIR	2602	-1.35675	3.73416	3.59412e-05	0.000891987
ANKS1B	11053	1.39809	3.33553	3.60784e-05	0.000894098
PXK	5354	1.53973	4.3932	3.63015e-05	0.000898331
SDE2	3975	0.951161	6.8393	3.65701e-05	0.000902947
ACSF2	5797	2.89064	1.15077	3.65932e-05	0.000902947
YTHDF2	3859	-0.807208	7.00727	3.67921e-05	0.000906553
MXD4	7058	1.27347	3.98317	3.71703e-05	0.000914559
MAPT-IT1	3016	-1.92109	0.671859	3.7652e-05	0.000925086
CH17-472G23.4	9026	1.40765	2.6601	3.77539e-05	0.000926264
ZNF649	4365	-1.35069	4.04336	3.79074e-05	0.000928705
HLA-E	2975	1.02701	5.21359	3.82445e-05	0.000935629
AC005578.3	1020	-1.87864	0.40805	3.83542e-05	0.000936976
AC008982.2	493	-1.71331	0.309057	3.85376e-05	0.000937497
AC074212.5	2600	-1.78613	2.3689	3.85678e-05	0.000937497
RP11-546B15.1	988	-1.30889	2.9659	3.85762e-05	0.000937497
TMEM18	5044	-0.963014	4.64073	3.85938e-05	0.000937497
N4BP2	9835	-1.00721	6.76031	3.89645e-05	0.000945163
ZNF439	5207	1.92573	3.21696	3.91986e-05	0.000949502
ENTPD1-AS1	12528	-1.24155	3.14628	3.95316e-05	0.000955576
LIN9	4442	-1.52939	5.36997	3.95606e-05	0.000955576
IDI2-AS1	1276	1.22824	4.16757	3.98735e-05	0.00096178
RND1	3099	2.58092	0.780248	4.05056e-05	0.000974651
PPCDC	3781	-1.17793	3.04532	4.05721e-05	0.000974651
PNMA3	3748	-2.20408	1.15717	4.06163e-05	0.000974651
GOLGA6L9	6576	1.38134	2.18415	4.06341e-05	0.000974651
OSBP	5492	0.920956	5.88246	4.07932e-05	0.000977102
DDX59	4470	-1.51736	4.08125	4.12227e-05	0.000986015
TSPY26P	4051	-1.86062	0.914705	4.17939e-05	0.000998288
KCTD9	4383	0.840394	6.2612	4.20595e-05	0.00100324
SETD1B	8314	-1.64349	2.68178	4.21332e-05	0.0010036
RP11-598P20.3	403	-1.24964	3.6761	4.2417e-05	0.00100828
USP22	6808	-0.977373	7.96692	4.25603e-05	0.00100828
ELK1	3398	1.06317	5.09281	4.25627e-05	0.00100828
ZNF121	7251	-0.802743	7.22629	4.25646e-05	0.00100828
MED20	3278	1.00301	5.43342	4.26732e-05	0.00100946
RNF24	7668	1.20209	5.67593	4.28022e-05	0.00101112
LARP7	4083	-0.87498	5.69399	4.29182e-05	0.00101247
ZNF721	6390	-0.9535	5.46145	4.3429e-05	0.00102242
SAYSD1	2925	-1.07776	3.97389	4.34592e-05	0.00102242
SIK2	9796	0.922757	5.94006	4.44049e-05	0.00104324
SAP30L	6755	0.916961	5.33597	4.49959e-05	0.00105568
CBLB	11840	1.4251	3.82007	4.55073e-05	0.00106487
SCRG1	5396	1.43613	1.13645	4.55382e-05	0.00106487
COA7	4165	-1.03285	5.27217	4.55737e-05	0.00106487
ARHGEF16	5563	-1.95065	1.73648	4.64326e-05	0.00108347
TP53INP1	5676	1.71778	6.70378	4.70766e-05	0.00109701
ATP6V1H	5090	0.873869	6.24053	4.72785e-05	0.00110022
PNPLA2	3843	1.18545	4.11794	4.79285e-05	0.00111383
PIGA	6321	1.18911	4.58475	4.81467e-05	0.00111739
TRIM23	4807	0.88797	5.30887	4.91173e-05	0.00113838
KIF12	3016	2.27168	0.948986	4.93029e-05	0.00114114
MYD88	3989	-1.82994	2.37433	4.9493e-05	0.001144
BFSP1	3361	-1.5364	2.20136	4.96184e-05	0.00114536
RAB20	1518	1.62279	1.43144	5.05436e-05	0.00116515
TOR1AIP2	18876	0.880607	8.48063	5.09213e-05	0.00117228
SCAMP1-AS1	1792	-1.40936	1.07865	5.11927e-05	0.0011759
LUZP1	9658	0.91975	6.29142	5.12152e-05	0.0011759
ZCCHC6	6707	0.960884	5.74352	5.13819e-05	0.00117815
ZIC2	3310	-0.961927	5.48801	5.17413e-05	0.00118481
ENTPD4	7064	0.828023	6.4553	5.22177e-05	0.00119412
PIK3C2A	9204	0.822873	7.3474	5.23356e-05	0.00119523
PPP1R15A	3093	1.13388	4.54693	5.25722e-05	0.00119904
ZNF653	3301	-1.67499	1.04072	5.27215e-05	0.00120085
DHX16	4008	0.865608	6.26299	5.30818e-05	0.00120745
ZBTB12	1875	-1.7923	1.09015	5.375e-05	0.00122103
MRPS18B	1888	-0.872217	5.45795	5.38337e-05	0.00122132
CHST3	6970	-1.58985	3.99941	5.46199e-05	0.00123555
ZNF644	7604	-0.967228	6.94331	5.46399e-05	0.00123555
RGS16	2427	1.5085	5.02124	5.46769e-05	0.00123555
TUBGCP5	6478	-0.914244	4.9716	5.53861e-05	0.0012487
RP11-596D21.1	975	1.71071	0.360092	5.5404e-05	0.0012487
ARMCX3	4239	0.824046	5.62881	5.63487e-05	0.00126833
UBE2C	1286	-0.797015	6.22111	5.68958e-05	0.00127896
PEAK1	24184	1.10499	5.61594	5.75828e-05	0.00129271
MIR19A	82	-2.23099	0.719743	5.79715e-05	0.00129974
ZNF280D	17907	-1.11537	5.1883	5.98105e-05	0.00133879
CNOT2	13993	-0.859302	6.13046	5.99096e-05	0.00133879
KIAA1522	5965	1.63044	3.06729	5.99471e-05	0.00133879
ABL1	6276	-0.975904	5.76757	6.07597e-05	0.00135518
TSSC4	2659	-0.972977	4.52764	6.12109e-05	0.0013623
LLNLF-65H9.1	924	-1.66326	0.478799	6.12376e-05	0.0013623
ZFP30	7705	-0.993482	4.5266	6.18758e-05	0.00137472
CREB3L2	8788	1.26111	4.12974	6.35471e-05	0.00141002
RP11-802E16.3	1209	1.10224	3.49555	6.50317e-05	0.0014411
C12orf76	7052	1.06434	3.81087	6.5263e-05	0.00144267
FAM104A	3162	0.781348	5.6881	6.52705e-05	0.00144267
TUSC1	2052	-1.28673	3.73222	6.56456e-05	0.0014491
CBX7	7461	1.65794	1.96023	6.57315e-05	0.00144913
ARNTL	6726	1.4946	1.82888	6.58263e-05	0.00144936
ARL6IP1	3666	0.980772	9.34058	6.59271e-05	0.00144972
SH2D3A	5716	1.91148	1.62959	6.6131e-05	0.00145234
PPP1R8	2819	-0.770527	5.97266	6.67262e-05	0.00146355
FEZ1	5937	2.05619	1.27588	6.69419e-05	0.00146627
ARID4A	7568	0.897599	5.72474	6.70214e-05	0.00146627
PAGR1	1702	-0.95899	5.31977	6.78081e-05	0.0014816
RP11-468E2.4	4798	0.986992	4.43102	6.79907e-05	0.00148187
SELENOS	3766	1.13653	5.22315	6.79933e-05	0.00148187
RAB40B	6194	1.59093	2.6114	6.88252e-05	0.0014981
C1orf52	3420	1.0367	5.2282	6.90484e-05	0.00150106
RSRC2	8741	-0.853589	6.56853	7.00687e-05	0.00152132
FEZF1-AS1	3313	-1.26753	6.32175	7.11153e-05	0.00154209
TANC1	14884	1.19609	5.71621	7.20882e-05	0.00156092
IFFO1	5203	1.42673	3.79704	7.21654e-05	0.00156092
NSRP1	4806	-0.951098	4.69789	7.43972e-05	0.00160717
RP1-130H16.18	2057	1.46599	2.11951	7.51904e-05	0.00162226
C7orf49	5321	-0.962764	4.49072	7.52885e-05	0.00162234
TRAV3	519	-1.37306	2.33712	7.54542e-05	0.00162387
RP1-228H13.5	2449	-1.53782	2.19136	7.57881e-05	0.00162902
AC020951.1	2271	2.26346	0.103462	7.60054e-05	0.00163165
EHD1	7101	1.14911	4.79546	7.61821e-05	0.00163286
RP11-103H7.5	484	-1.02169	5.83667	7.62521e-05	0.00163286
CYTH3	5808	1.12624	4.83418	7.67533e-05	0.00164155
ZNF362	3331	-1.39681	3.60622	7.74859e-05	0.00165515
ZNF497	3897	1.28342	2.34048	7.80008e-05	0.00166408
SLC30A3	5978	1.37073	2.93877	7.84736e-05	0.00167209
MCPH1	9775	-0.892269	6.09503	7.87159e-05	0.00167518
ARVCF	5621	1.43068	2.75357	7.8822e-05	0.00167536
ATF7	7980	-1.11105	3.60293	7.94166e-05	0.00168591
CARD8-AS1	1969	-1.70927	1.80583	7.97652e-05	0.00169122
CREB3	1903	1.19944	4.88213	8.07196e-05	0.00170935
C11orf68	1761	-1.34761	2.22829	8.08714e-05	0.00171045
ELOF1	4173	0.988761	5.12448	8.14101e-05	0.00171835
RP11-146F11.1	1148	-1.63821	0.0974335	8.14452e-05	0.00171835
KAT6B	13400	-1.75363	3.38242	8.21087e-05	0.00173023
ARHGEF10L	7817	-1.43859	2.49655	8.2851e-05	0.00174373
AJUBA	5979	-1.0159	5.98897	8.3002e-05	0.00174477
LZTS1	5706	1.02805	5.57747	8.37622e-05	0.0017586
YARS2	2152	-1.37365	5.04014	8.43748e-05	0.00176929
PAK6	6457	-1.41242	1.68382	8.50979e-05	0.00178228
EPDR1	2864	-0.919844	5.11027	8.61386e-05	0.00180188
PLCL1	8013	3.11657	0.99031	8.70801e-05	0.00181936
TPPP	6022	1.80425	3.28882	8.73354e-05	0.00182248
EFR3B	10591	2.02223	2.11142	8.75519e-05	0.00182478
ARID5A	3565	1.38502	2.72028	8.78686e-05	0.00182916
CPEB2	7177	-1.45096	4.76031	8.84496e-05	0.00183865
APOBEC4	2653	2.60373	0.497425	8.86392e-05	0.00183865
HIST1H1PS1	574	1.8199	1.17668	8.86458e-05	0.00183865
CLEC16A	12387	1.19881	4.74343	8.8832e-05	0.00184029
CUL1	3548	-0.946403	6.71416	8.90851e-05	0.00184331
TSPAN5	7430	1.39454	4.43632	8.93461e-05	0.00184645
VWCE	4874	-1.66615	0.715073	8.94516e-05	0.00184645
SS18L2	1298	1.25012	3.98386	8.9671e-05	0.00184875
EFNB3	3222	1.31106	2.82511	9.01569e-05	0.00185654
RP11-746M1.1	504	-1.01604	4.97482	9.0277e-05	0.00185679
DNM3	11329	1.68033	2.56765	9.13581e-05	0.00187678
PRR12	7093	-1.40858	2.59799	9.15919e-05	0.00187719
CORO6	4321	2.06807	3.01723	9.15969e-05	0.00187719
KLF5	3893	1.90365	2.77042	9.18144e-05	0.00187941
KDM4C	10323	1.07442	4.10928	9.19643e-05	0.00188023
BAZ1B	7053	-0.764771	7.61179	9.37798e-05	0.00191507
TUBB2B	2194	1.68901	5.15365	9.41856e-05	0.00192107
TMEM104	4983	1.20655	4.35367	9.54146e-05	0.00194383
SDC1	3595	1.58287	1.02411	9.58783e-05	0.00195096
GLI1	4204	1.19755	3.045	9.64083e-05	0.00195943
AC009133.23	2252	-0.910658	5.26907	9.74469e-05	0.00197819
PAFAH2	3835	-1.37081	2.64618	9.83317e-05	0.0019938
PPM1J	2874	2.45922	1.5712	9.96596e-05	0.00201834
ERI2	6761	-1.21953	4.72138	9.99986e-05	0.00202282
PRC1-AS1	1799	-0.755117	5.87789	0.000100906	0.00203666
ZBED3	6514	-1.62443	1.65075	0.000101164	0.00203666
PRC1	5525	-0.727309	8.12769	0.000101202	0.00203666
ADAM15	6584	1.19777	6.36608	0.000101364	0.00203666
GAREM1	7568	1.10972	3.69295	0.000101392	0.00203666
DIS3	10835	0.752824	7.2449	0.000101394	0.00203666
CMB9-22P13.1	1772	1.69458	0.944743	0.000102594	0.00205836
ZFAT-AS1	939	-1.54815	0.618364	0.0001031	0.00206482
MED26	5330	1.19197	3.927	0.000103157	0.00206482
CTB-54O9.9	581	-1.404	1.89648	0.000103347	0.00206622
CLOCK	11762	-0.892281	5.49186	0.000103937	0.0020756
TYSND1	4597	-1.38943	4.15112	0.000104256	0.00207923
LINC00888	2131	1.56532	1.43674	0.000104361	0.00207923
ISM2	4131	-1.59935	0.400858	0.000105115	0.00209183
CELSR3	13873	2.19745	0.837557	0.000106265	0.00211227
ZNF335	7521	-1.14427	4.39544	0.000107064	0.00212568
IDH3A	6832	0.815601	6.47725	0.000107349	0.00212888
CCPG1	8790	1.03763	4.98404	0.000107619	0.00213178
RGMA	13141	2.66408	0.924861	0.0001082	0.00214081
CDRT4	3245	2.14857	0.697576	0.000108451	0.00214332
CLP1	2793	0.88875	4.70346	0.000108625	0.00214428
CTD-3193O13.13	438	-1.45741	0.788879	0.000109494	0.00215896
GDE1	4416	0.81847	6.68683	0.000109709	0.00216071
CDK12	12773	-0.760295	6.34785	0.000109895	0.00216189
FIG4	3592	0.851884	4.77556	0.000110129	0.00216402
INPP4A	13187	0.787755	5.7977	0.000110321	0.00216532
CTH	2414	1.24229	3.19636	0.000110448	0.00216534
FCHSD1	6073	1.85899	1.91615	0.000110832	0.00217038
ZNF383	8417	-1.29215	3.25825	0.000111909	0.00218898
PPP2R5B	3376	1.45002	2.85619	0.000112387	0.00219583
CYTH1	7754	0.834014	5.35245	0.000113762	0.00222016
DNAJC6	6954	1.13435	5.28912	0.000114427	0.00222793
SLC45A4	8608	1.12182	4.62854	0.000114477	0.00222793
CHRAC1	3301	-0.940783	5.56213	0.000114678	0.00222793
PGM3	7335	0.906346	6.76837	0.000114722	0.00222793
TMEM206	2914	0.940108	5.06599	0.000114808	0.00222793
GPR63	5952	1.12162	3.18799	0.00011505	0.0022301
INO80	7014	-0.79514	5.5425	0.000115272	0.00223188
DNAJB4	3783	0.885616	5.66082	0.000116214	0.0022446
ARMC5	5545	-1.207	2.78023	0.000116319	0.0022446
LIN7B	1753	-1.25142	2.97423	0.000116321	0.0022446
BAHCC1	13473	-0.940257	5.03287	0.00011653	0.00224612
MDFI	2523	-0.967352	7.18984	0.000117868	0.00226936
PLXNA3	11710	1.15162	4.45621	0.000118499	0.00227896
FAM60A	5748	-1.14986	6.75872	0.000118983	0.0022857
HMG20A	6403	-0.832331	6.05539	0.000119771	0.00229827
CTB-50L17.10	4299	0.938176	5.96724	0.00012063	0.00231217
CTD-3137H5.1	599	1.3962	1.16213	0.000120826	0.00231335
PTPN2	6921	-0.855555	5.05672	0.000121565	0.0023249
TNFSF9	1665	1.62274	3.49793	0.000121967	0.00232805
SHISA2	2860	1.45017	2.85154	0.000122001	0.00232805
FASTKD2	6079	-0.802606	5.96101	0.000122736	0.00233538
GPATCH4	4437	-1.2037	5.97158	0.00012274	0.00233538
TGIF2	3784	-0.853984	5.80495	0.000122793	0.00233538
MALT1	10850	0.771157	5.97778	0.000123674	0.00234953
PHF2	5569	-1.18003	4.73236	0.000124153	0.00235603
CTD-2270P14.5	3250	-1.49188	1.32559	0.000124403	0.00235718
DCTN4	6417	-0.800427	6.52825	0.000124488	0.00235718
IGSF8	2592	1.1716	4.04396	0.000125801	0.00237942
SUSD6	5830	1.3493	3.916	0.000126586	0.00239162
AC006277.2	776	1.46734	1.03326	0.000127079	0.00239698
KIDINS220	15362	0.919501	7.86698	0.000127245	0.00239698
TMEM165	7045	0.777236	6.11409	0.000127393	0.00239698
PARP2	4096	-0.948969	4.8139	0.000127427	0.00239698
NAP1L5	2321	1.65258	2.24362	0.000127681	0.00239912
ZNF251	4939	0.849447	5.2404	0.000128321	0.00240851
PITX1	3511	-1.19077	4.02019	0.00012863	0.00241166
IMPDH1P10	1542	-1.49894	1.56836	0.000128918	0.00241443
ZNF841	4287	0.99259	4.09601	0.000130186	0.00243553
LINC00463	1147	-1.8673	1.42061	0.000130868	0.00244563
CDC14A	5579	1.19417	3.04114	0.000131278	0.00245062
GJA3	5211	1.62854	3.73364	0.000132037	0.00246212
CDCA7	3934	-0.812619	6.0609	0.000132235	0.00246314
RCC1	3888	-0.895259	6.67153	0.00013374	0.00248846
PHF23	2783	-1.00363	5.36333	0.000134274	0.0024957
ERI1	6385	0.739773	6.93847	0.000135174	0.0025097
PLPP6	2944	-1.13684	4.50601	0.000135411	0.00251138
NCAPH	3278	-0.824474	5.97245	0.000135588	0.00251195
N6AMT1	4865	-1.30462	3.5591	0.0001384	0.00255996
SIM1	9274	1.38757	1.93144	0.000138477	0.00255996
BANP	8154	-1.12509	3.11584	0.000138933	0.00256431
VRK2	3509	-1.01512	4.62681	0.000139011	0.00256431
RAP2A	5570	0.85198	7.22707	0.00014316	0.00263801
SDF2	3332	0.884157	4.74286	0.000144707	0.00266367
POLDIP3	3650	-0.738461	6.27911	0.000145344	0.00267253
CTD-2553L13.9	1865	-2.21372	-0.142236	0.000146317	0.00268754
ERF	3295	-0.896368	5.80052	0.000147488	0.00270616
PDS5B	13212	-0.905515	7.77804	0.00014805	0.00271177
PRR5L	6616	-2.02198	5.80654	0.00014811	0.00271177
KIAA1468	8299	0.925087	6.15285	0.000148321	0.00271275
QSOX1	9311	1.04979	4.79313	0.000150522	0.00275006
C9orf40	2327	-1.33233	3.83146	0.000153073	0.00279371
PHKG2	7509	1.00465	4.46119	0.000153834	0.00280461
TM2D2	4459	1.23174	6.24133	0.000154459	0.00281301
SIRPA	5068	-1.34193	4.51912	0.00015486	0.00281734
CNTRL	9417	-0.824813	5.18831	0.000155726	0.00283009
MYLIP	3033	1.17554	5.22224	0.000156269	0.00283696
GDAP2	10496	0.843782	5.54399	0.000158322	0.0028712
LINGO1	4902	-1.40929	4.33558	0.000158707	0.00287515
TMA16	3513	-0.876297	5.92135	0.000159814	0.00289215
RNF220	9687	-0.842469	5.15604	0.000160807	0.00290705
KLHL5	5144	0.979741	4.10424	0.000162319	0.00293125
PDGFRL	2409	1.34819	2.38324	0.000162507	0.00293125
RP4-694A7.2	960	-1.13738	3.99479	0.000162657	0.00293125
SNN	3312	0.878516	4.8506	0.000163454	0.00294165
SLITRK3	4892	-1.69048	3.50227	0.000163577	0.00294165
ITPRIPL1	4652	-0.951792	4.75447	0.000164026	0.00294663
RIC1	8591	0.925458	6.4578	0.000165277	0.00296571
TVP23A	5281	-1.22968	2.55959	0.000165433	0.00296571
SNX30	11578	1.12015	5.57765	0.000166426	0.0029804
DCHS2	16281	-1.92813	1.4339	0.000167643	0.00299906
NFYA	3811	-0.811134	6.03766	0.000168048	0.00300318
KCNN3	13598	1.94869	2.22812	0.000168749	0.00301258
ASXL1	9454	-0.781767	6.0266	0.000169808	0.00302832
KLHL42	7622	-1.31175	5.72518	0.00017064	0.00304001
NFKBIL1	1779	-1.11403	2.95421	0.000171063	0.00304438
ID2-AS1	2060	-1.39904	1.17233	0.000171293	0.00304533
AC005682.5	2627	-1.47354	2.34575	0.000171981	0.0030544
CRNKL1	4567	0.750263	6.40912	0.000173085	0.00306996
MAP2K3	3783	2.27945	3.7461	0.000173215	0.00306996
GEMIN4	5751	-1.16547	5.06138	0.00017476	0.00309386
CAPRIN1	7689	-0.802581	9.90873	0.000174924	0.00309386
MAFF	5615	1.45683	1.23592	0.000175968	0.00310913
MGAT4A	9630	1.04789	5.97508	0.000176681	0.00311852
HOXD11	2110	-0.93165	4.46074	0.000177766	0.00313444
VMAC	2254	1.77666	1.49795	0.000179308	0.0031584
RUBCN	8613	1.19291	5.1896	0.000179678	0.00316023
PRELID3A	2643	-1.20644	2.2601	0.00017978	0.00316023
MPV17L2	2135	1.47184	3.80159	0.000180621	0.00317176
CAPN5	6166	1.52304	1.64127	0.000183823	0.00322469
INTS6	25509	-0.78849	7.04673	0.000184049	0.00322536
SLC35F5	7445	0.777704	5.46721	0.000186121	0.00325836
NFYB	4956	-0.861113	5.29074	0.000188221	0.00329177
MAX	4430	1.03642	5.66038	0.000190734	0.00333232
HOXC8	1889	-1.4228	1.4328	0.000195337	0.00340927
LL0XNC01-7P3.1	2715	-1.79078	0.171485	0.000196624	0.00342824
MIR22HG	2986	1.57165	2.80959	0.00019863	0.00345659
CWC22	3324	-0.798321	5.40413	0.000198652	0.00345659
PLEKHO2	3726	1.27616	4.04821	0.0001996	0.00346956
MRM1	1857	-1.42059	2.09585	0.000199992	0.00347286
PCDH18	6686	0.995087	5.03918	0.000200907	0.00348523
SAP30	1320	0.831585	5.60984	0.000201593	0.00349359
TTC4	3527	-0.817736	5.25668	0.000203049	0.00351529
ST3GAL5	16318	0.946775	5.0301	0.000203293	0.00351596
TSEN34	3542	0.808929	5.74634	0.000205043	0.00354266
NR1H2	3753	-0.923243	4.19724	0.000206081	0.0035563
DYX1C1-CCPG1	4589	0.986639	4.92141	0.000206247	0.0035563
SNX9	4637	-0.783919	5.68992	0.000207661	0.00357711
STRIP2	5876	1.44008	3.22848	0.000208708	0.00359154
ACSL1	6284	1.0287	5.11606	0.000209779	0.00360363
PPP2R1B	6720	0.741263	6.68354	0.000209831	0.00360363
EMC2	3781	0.82077	5.90849	0.000210236	0.0036038
CBX6	8030	-0.763794	7.05363	0.00021026	0.0036038
RP11-102N12.3	1394	-1.50579	0.722817	0.000211308	0.00361814
EPM2A	18617	-1.20592	2.56016	0.000212059	0.0036274
FOXO4	3447	1.19782	3.12099	0.000213065	0.00364097
PELO	4349	0.908365	5.39773	0.000213996	0.00365159
NUBP1	1955	-1.16824	3.31997	0.000214111	0.00365159
ASF1B	2304	1.18074	5.35111	0.000214397	0.00365283
ZNF559	6783	-1.16831	4.01967	0.000215105	0.00366126
NUDT15	2098	-0.89836	5.24262	0.000217486	0.00369813
DMXL1	13680	0.772085	6.87009	0.00021776	0.00369912
MIPEPP3	617	1.32157	0.931208	0.000217977	0.00369915
DNMT3A	12020	-0.899193	6.27928	0.00021932	0.00371826
SIRT7	6152	1.11377	4.39023	0.000219841	0.00372343
CARMIL2	7699	1.38424	1.1941	0.000220125	0.00372456
TMEM198	2578	1.67342	1.25528	0.000222384	0.00375759
IKZF4	6808	-1.87545	0.0678406	0.00022256	0.00375759
HMGCS1	4702	1.34874	6.50427	0.000222734	0.00375759
MAP6D1	2408	1.38019	2.95712	0.000225676	0.0038035
ERN1	10864	1.18903	3.37731	0.000226886	0.00381642
RELL2	2596	1.70207	2.50431	0.000226887	0.00381642
DAPK1	8907	-0.819995	6.62558	0.000228189	0.00383456
OSBPL6	11486	1.59936	4.31501	0.000228977	0.00384404
ZSCAN22	4629	1.18133	2.61253	0.000229986	0.00385721
PRNP	2851	-1.12282	6.54289	0.000231233	0.00387111
BCL7A	6565	-1.13507	5.15655	0.000231457	0.00387111
AC007383.3	1034	-1.77719	0.145687	0.000231491	0.00387111
MXI1	4607	0.99682	4.57845	0.000232573	0.00388542
MTRF1	3841	-1.00237	3.53884	0.000232853	0.00388632
AC002310.13	377	-1.2936	1.11444	0.000234906	0.00391678
METTL8	10074	-0.889698	4.87563	0.00023626	0.00393553
CBFA2T2	9457	0.911864	4.61992	0.000239097	0.0039781
MROH7-TTC4	7090	-0.814017	5.21323	0.000239487	0.0039781
BCLAF1	9533	-0.849266	8.19668	0.000239511	0.0039781
RLF	6246	0.774469	6.40951	0.000241818	0.00401255
ELP6	3313	-0.942696	4.58742	0.000242996	0.00402821
CCDC144NL-AS1	10225	-1.02939	4.5993	0.000245306	0.0040613
PPM1B	7103	0.839951	5.86107	0.000245522	0.0040613
NPHP3-AS1	5215	1.44513	0.385112	0.000245703	0.0040613
RP11-317G6.1	580	1.06049	3.80994	0.000246903	0.00407722
TOR1B	2911	0.865347	5.57197	0.000247852	0.00408524
FAM117A	3836	1.32193	3.78011	0.000247864	0.00408524
LRCH2	4929	0.94328	4.72075	0.000248123	0.00408559
SERAC1	8873	1.02453	3.81183	0.000248514	0.0040881
TRAV1-2	402	-1.28069	3.84269	0.000248804	0.00408895
PCGF1	2629	-1.05454	3.13431	0.000255236	0.00419066
TRIM5	4804	-1.18401	3.67968	0.000255824	0.00419629
CHST10	4487	-1.19999	3.65437	0.00025666	0.004206
USP38	7787	0.917953	6.15944	0.00026007	0.00425782
ZCWPW1	3318	-1.66908	1.31745	0.000260353	0.00425838
ZNF764	3113	-1.07674	3.04699	0.000262364	0.00428719
NUP35	4046	-0.889342	5.32618	0.000264775	0.00432248
PROK2	1612	-1.29736	2.09655	0.000267423	0.00436156
SETD7	13916	-0.892131	7.00853	0.000267685	0.00436169
CHMP1B-AS1	553	0.942159	4.44331	0.00026963	0.00438921
KDM2B	13623	-0.872649	5.2598	0.000271999	0.00442359
DIRC3	4665	-1.39611	3.02994	0.000273056	0.00443657
ZCCHC10	2559	-0.937609	4.63997	0.000273394	0.00443787
ZNF507	11239	-0.85974	5.46812	0.000274617	0.00445352
BTN2A2	6398	0.952771	3.93339	0.000275477	0.00446324
CSPG4P10	7178	1.08303	3.6127	0.000276259	0.00447171
RPS6KA1	5884	1.11132	5.01596	0.000278648	0.00450253
SAMD1	2263	-0.758747	6.05568	0.000278688	0.00450253
PBDC1	1201	-1.45089	3.39826	0.000279643	0.00451372
XPO1	11708	-0.687337	9.12299	0.000280425	0.0045168
ICAM3	2950	1.63254	1.91543	0.00028043	0.0045168
RNF114	4344	0.897302	6.39002	0.000280623	0.0045168
CTBP1-AS2	7820	-1.18626	2.75288	0.000281719	0.00452862
RP11-611O2.5	785	-0.902291	4.88525	0.000281885	0.00452862
DCUN1D4	7625	0.809343	5.7105	0.000282423	0.00453303
SNORD35B	87	-1.25574	1.30908	0.000288258	0.00462235
RP11-552F3.4	890	-1.44494	0.391545	0.000288605	0.00462361
UNKL	7494	-0.881225	4.63187	0.000289214	0.00462905
ABHD2	10345	0.793527	6.64607	0.000289593	0.00463079
TRHDE-AS1	8781	-0.947266	3.8914	0.000289952	0.00463222
PPP1R13B	9031	1.07057	3.91939	0.000290945	0.00464377
NR3C2	6607	1.42154	3.31757	0.000291642	0.00464787
CYB5R1	4504	1.30425	5.59462	0.000291744	0.00464787
AC005540.3	919	1.18226	4.00617	0.000293386	0.0046697
ZNF16	5237	-0.944801	4.41171	0.000293892	0.0046701
ZC3HAV1L	1753	-1.12509	3.51463	0.000293955	0.0046701
ZNF532	11951	-0.91558	7.03172	0.000294755	0.00467848
KDELC2	4993	-1.04378	6.02969	0.000296527	0.00470227
NBN	6156	-0.946619	7.13216	0.000297031	0.00470592
STEAP2	8715	-1.2896	6.10163	0.00029824	0.00472071
CAMLG	2221	0.749047	5.30392	0.000298783	0.00472495
BAZ1A	7698	-0.77084	7.57358	0.000300943	0.00475194
ANKRD40	4849	-0.716187	6.21217	0.000301043	0.00475194
JAKMIP2-AS1	2106	0.852078	4.91094	0.000301394	0.00475311
ZEB2-AS1	2683	-1.20225	3.22043	0.000301804	0.00475522
PDE4DIP	27623	0.745403	6.55722	0.000305702	0.00481221
C12orf49	8664	0.728939	5.9049	0.000306706	0.0048236
CHIC1	6939	-1.08849	3.37789	0.000307541	0.00482908
ZNF391	4834	-1.27738	2.16582	0.000307617	0.00482908
C2orf16	16402	-1.55029	2.21364	0.000308813	0.00484342
KIRREL2	3382	2.09528	0.758357	0.000309492	0.00484964
TMEM39B	2820	-1.05165	3.11899	0.000310901	0.00486729
USF3	13738	-1.0328	4.45965	0.00031189	0.00487832
ATXN7L3	5301	-0.722455	5.97148	0.000315863	0.00493514
TMEM189	7931	1.00634	5.33525	0.000316097	0.00493514
CHEK1	6558	-0.716405	6.14176	0.000316881	0.00494288
RP11-46C24.6	403	1.29148	1.36924	0.00031866	0.00496612
TRAK2	7595	0.805973	6.43193	0.000319497	0.00497465
ZNF518A	10891	-1.12538	5.27735	0.000320527	0.00498617
U2AF2	4115	-0.738334	7.08036	0.000321505	0.00499686
ACSBG1	8230	0.77192	5.68426	0.000323475	0.0050208
CYP2U1	6096	1.28123	4.39819	0.00032363	0.0050208
MOB2	4512	1.00937	3.75225	0.000327672	0.00507891
SRSF5	5357	-0.841244	7.06668	0.000328036	0.00507997
AC009542.2	2503	1.39399	0.718173	0.000328769	0.00508674
TOLLIP	5983	1.11579	4.40663	0.000330317	0.00510609
RNF44	5660	-1.11133	3.19275	0.000331954	0.00512678
SDCCAG3	3133	-0.78525	5.59263	0.000332279	0.00512719
NKX2-2	2092	-1.78761	4.53515	0.000333843	0.0051467
PYM1	2425	-1.10299	3.7026	0.000334556	0.00515307
ZBTB7A	5725	-1.17768	2.96162	0.000335461	0.00515803
RPL4P1	1278	-1.5264	1.19607	0.000335479	0.00515803
KBTBD2	4987	-0.844498	5.55841	0.000336269	0.00516554
TMEM38A	3005	1.06684	2.80061	0.000339444	0.00520966
RP5-864K19.7	2171	0.868276	4.76935	0.000339925	0.00521238
ZNF540	4304	1.73047	1.48089	0.000340802	0.00522117
SYAP1	6418	0.700942	6.67315	0.000341676	0.00522633
GLRX	6508	1.50876	4.42473	0.000341747	0.00522633
PPRC1	6095	-1.45793	4.74874	0.000347723	0.00531298
MUTYH	3909	-1.11482	2.77594	0.000350879	0.00535379
ZER1	4370	1.20148	4.08003	0.000351043	0.00535379
MIR3658	56	-1.46927	2.87329	0.000351329	0.00535379
ERBB3	8658	1.70837	2.67746	0.000353605	0.0053837
METTL16	8934	-1.11502	5.05401	0.000354977	0.0053998
ATP6V0D1	8212	1.04125	5.01794	0.000356543	0.0054164
FAM118B	3846	0.979115	5.16602	0.000356706	0.0054164
CCDC137	2762	-0.780787	5.14501	0.000357014	0.0054164
NOA1	3415	0.821438	5.01679	0.000357957	0.0054259
PLEKHM1	9233	1.23611	3.46375	0.000361087	0.00546853
TMEM127	6367	0.797975	4.87194	0.000365371	0.00552852
ATOH8	6076	-2.48632	4.08922	0.000366735	0.00554002
IKZF2	12240	-1.51046	6.39533	0.000366775	0.00554002
HEXIM2	2038	-1.25539	1.63887	0.000369618	0.00557622
CCDC117	4326	-0.771149	6.182	0.000369822	0.00557622
PAPPA	11573	-1.72237	6.98321	0.000372634	0.0056137
SAP130	4373	0.855887	4.77495	0.000374062	0.00563027
RHBDD3	3014	-0.843742	4.71065	0.000374442	0.00563105
RFX1	5465	-1.41827	1.54322	0.000375103	0.00563606
C11orf95	5948	-0.831748	5.68545	0.00037747	0.00566667
SRP54	3903	0.772719	6.66447	0.00037958	0.00569336
FANCM	8468	0.971562	6.08195	0.000381348	0.0057149
TARSL2	4584	1.02541	4.01696	0.000382008	0.0057198
LCMT2	6957	-1.00796	4.01402	0.000383777	0.00574127
DNAJB1	3672	1.00937	6.84346	0.000385203	0.00575759
RGS19	2028	-1.06014	2.81309	0.000385814	0.00575792
CEP131	3966	1.28479	4.03264	0.000385895	0.00575792
RBM22	3615	-0.73269	5.48012	0.000388279	0.00578845
C1QTNF6	7143	-1.57693	-0.0830897	0.000392281	0.00584305
AC005943.6	148	-1.06551	3.2601	0.000395018	0.00587871
ZNF236	8764	-1.09298	4.75001	0.000399925	0.00594659
RP11-91P24.7	585	1.28534	2.22679	0.000400531	0.00594919
ZC3H6	11803	-0.950999	4.47032	0.000400802	0.00594919
FAM214A	9832	1.10717	3.44995	0.000401139	0.00594919
ATP6V1C1	5851	0.710824	7.92495	0.000405521	0.00600898
MINDY3	4094	0.880778	4.35245	0.000406165	0.00601334
FAM91A1	7246	0.748505	8.25112	0.000407159	0.00602286
PAQR8	5057	1.5941	2.32335	0.000408698	0.00604043
CCDC155	5624	-1.24139	1.40846	0.000410115	0.00605616
ARHGAP11A	6428	-0.682613	7.30298	0.000411946	0.00607798
TGFBRAP1	6005	-0.874178	4.76618	0.000412878	0.00608364
AASDH	4654	-0.972226	3.97951	0.000413147	0.00608364
ALDH6A1	6680	0.977254	4.0892	0.000413393	0.00608364
GCDH	4136	1.22557	5.01739	0.000414922	0.00610092
SLC12A2	10664	0.808491	5.23596	0.000416136	0.00611354
PML	12657	1.14734	3.37712	0.00041802	0.00613596
ZNF718	4118	-1.08803	3.40125	0.000418897	0.00614358
CTA-363E6.7	510	0.929464	4.08528	0.000420193	0.00615734
NKX2-2-AS1	638	-1.88084	3.39694	0.000420783	0.00616072
SRSF10	10277	-0.684374	7.89394	0.000426568	0.00623228
RP1-20B21.4	311	-0.891671	4.80091	0.000426637	0.00623228
ZNF562	13007	-0.929112	4.72388	0.000426981	0.00623228
TBC1D10A	7047	1.21721	2.94729	0.000427122	0.00623228
JAG1	8534	1.06739	3.64689	0.000428718	0.00624996
TRIM68	4282	-1.07186	3.1533	0.000429062	0.00624996
ZSWIM4	4713	1.27962	2.20996	0.000429811	0.00625424
GTF2I	10438	-0.981067	6.12855	0.000430616	0.00625424
PAN3	6352	-0.823097	5.35017	0.000430733	0.00625424
MOK	10996	1.20291	3.48372	0.000430812	0.00625424
SCAF11	14035	-0.743823	7.45164	0.00043414	0.00629723
SNUPN	3516	-1.12176	4.97738	0.000434519	0.00629741
ATP8A1	11199	1.1612	4.56052	0.000437292	0.00633226
ZBTB49	2889	1.05416	2.70453	0.000438556	0.00634521
RSPH4A	2840	1.88361	0.276189	0.000439883	0.00635905
PIKFYVE	10832	0.686714	6.50197	0.000441107	0.00636631
TPP2	6752	0.758616	7.4712	0.000441127	0.00636631
UGCG	4615	0.909781	5.70818	0.000446844	0.00644341
ACVR2B	15744	-1.10781	4.92436	0.000447927	0.00644893
SETDB1	7093	-1.13771	5.66519	0.000447978	0.00644893
BAIAP2	10288	1.44638	4.48858	0.000454919	0.00653914
RP11-306G20.1	1533	-1.15972	1.89146	0.000455156	0.00653914
PTGFR	4714	2.24408	0.982832	0.000455386	0.00653914
NBEAL1	16376	0.766616	5.57666	0.000456553	0.00654683
ATP23	1373	0.996163	3.73581	0.000456685	0.00654683
ZNF703	3349	-0.901732	4.89304	0.00045785	0.00655806
CTC-459F4.3	5141	-1.0248	2.76113	0.000464266	0.00664442
ABCA1	11350	1.38362	2.43752	0.000465544	0.00665717
C15orf57	8648	0.96017	3.94403	0.000468703	0.00669676
MGA	17651	-0.670339	6.82228	0.000472138	0.00674024
ZNF707	6327	1.03063	3.70375	0.000473335	0.00675171
CARD19	3081	1.198	2.72494	0.000474036	0.00675528
NRCAM	8193	1.72565	2.57632	0.000474372	0.00675528
DCTN6	1984	-0.87008	5.58637	0.000478649	0.00681053
RAB11FIP5	7058	0.907968	4.47621	0.000480592	0.00683252
RPP25L	1092	-1.10972	2.10555	0.000481467	0.0068393
GTF3C1	11562	0.725377	7.06306	0.000483164	0.00685774
ZNF484	4031	-0.885066	4.16993	0.000483599	0.00685824
ZNF302	5032	-1.12378	4.86992	0.000486522	0.006894
ACSL3	7240	0.903941	7.45992	0.000487817	0.00690508
HDAC3	4631	0.849659	6.23601	0.000488108	0.00690508
PIK3C3	15198	0.962852	6.19113	0.000489375	0.00691731
AC005523.2	3572	-0.83175	5.87012	0.000492214	0.00695171
GABPB1-AS1	17179	-0.999302	4.45326	0.000495821	0.0069969
GABPA	5429	-0.821845	6.42578	0.000496937	0.00700689
ZNF211	3300	0.951993	3.56545	0.000499075	0.00703127
NYAP1	3586	1.36204	2.05022	0.000501233	0.00705588
SMARCD1	5136	-0.771241	6.26613	0.00050261	0.00706947
RP11-159F24.3	823	-1.23665	0.661249	0.000506368	0.00711498
FMNL2	6519	0.81411	5.9848	0.000506674	0.00711498
GCNT4	5554	-2.31997	3.41061	0.00050714	0.00711571
USP51	4407	-1.89625	1.1547	0.00051045	0.00715631
C5orf24	5741	-0.889612	6.41594	0.000512044	0.0071728
RLIM	8379	-0.652668	7.57962	0.000516933	0.00723537
LIPT2	1187	-1.09891	2.07756	0.000519626	0.00726715
B3GNT5	8140	-0.99161	6.01416	0.000520276	0.00727032
DNAJB5	5891	1.0443	2.91179	0.000522516	0.00729035
RBM26	10122	-0.698795	6.60075	0.00052266	0.00729035
CHPF	3354	1.30047	3.35284	0.000523239	0.00729035
BCORL1	7996	1.37222	1.94425	0.000523408	0.00729035
SNX16	4610	0.823696	4.76791	0.000527218	0.00733748
DNAJC3	5591	0.825749	5.9929	0.00052914	0.00735825
NUP153	6030	-0.693258	7.49196	0.000532204	0.00739487
MECP2	18366	-0.805568	4.76171	0.000534614	0.00742237
ZNF512B	5919	-0.97636	5.40543	0.000536147	0.00743763
RPL7L1	7809	-0.730026	8.05103	0.000539607	0.00747959
LATS1	8643	-0.842143	5.3948	0.000542445	0.00750712
RP11-51F16.1	1824	-1.17036	1.92079	0.000542589	0.00750712
LAMP2	5526	0.744536	6.82262	0.000542905	0.00750712
PDE6D	2850	0.921687	4.22816	0.000543728	0.00751246
NIF3L1	1985	-0.850177	4.98822	0.000548736	0.0075707
LSS	7238	0.968676	6.2611	0.000548825	0.0075707
TWSG1	4435	0.791908	5.54651	0.000550072	0.00758181
TUBB2A	1727	1.22552	5.28282	0.000551006	0.0075886
ATG2A	7870	1.22739	4.24687	0.000553733	0.00762004
GFOD1-AS1	332	1.73133	0.193889	0.00055519	0.00762551
EIF4A3	4967	0.781002	6.88754	0.00055613	0.00762551
PAPPA-AS1	2450	-1.7974	5.03104	0.000556147	0.00762551
HSPA12A	7018	1.65427	1.19609	0.000556377	0.00762551
RAB3A	1818	1.59392	1.6717	0.000556433	0.00762551
GRB2	4716	0.721855	6.71929	0.000556794	0.00762551
LPIN3	4568	-1.25734	2.05657	0.000558063	0.00763679
NMT1	6669	-0.708977	6.9527	0.000560408	0.00765969
ZNF618	10384	-1.27658	3.8695	0.000560629	0.00765969
ZFP37	6354	-1.16579	3.22011	0.000563012	0.00768122
ARHGEF39	6496	-0.856058	4.1691	0.000563098	0.00768122
ZNF440	6427	0.944836	3.7107	0.000566002	0.0077147
POGZ	10272	-1.33407	5.55826	0.000570673	0.00777219
PLEKHA8P1	2320	-1.03705	2.4412	0.000571242	0.00777378
GOSR1	9855	-0.752095	5.2933	0.000578551	0.00786701
IFIT3	2640	-1.69761	1.22246	0.000580479	0.00788699
FBXO18	6676	0.857177	5.87243	0.000583445	0.00792101
C1orf198	5161	0.696907	5.43485	0.000586679	0.00795862
ZNF473	6898	-0.835673	4.76506	0.000590172	0.0079997
LPIN1	11861	1.20432	4.85165	0.000596945	0.00808512
STK10	9083	1.28114	3.00159	0.000599246	0.00810521
GEMIN8	2424	-1.08523	2.48082	0.000599372	0.00810521
OPTN	5138	1.27519	3.65368	0.000600878	0.00811918
KLHL26	4797	1.10559	2.84942	0.000602169	0.00813023
TMEM110-MUSTN1	6271	0.946681	4.85156	0.000603843	0.00814642
CTPS1	5462	-0.863067	6.7508	0.000608731	0.00820593
ANKMY2	2854	1.14408	4.39877	0.000609947	0.0082071
TMEM110	5730	0.946975	4.88077	0.000610205	0.0082071
MPP1	5396	1.17387	3.81422	0.000610252	0.0082071
PLEKHG3	11910	-0.866026	4.41094	0.000613195	0.00823523
MFN1	5957	0.860549	7.24724	0.000613303	0.00823523
RP11-369K16.1	1418	-1.38157	3.30431	0.000616343	0.00826959
NAGPA	5484	-1.12497	2.80561	0.000619458	0.0083049
FEM1A	9593	-0.813573	5.92223	0.0006206	0.00831372
VASP	3601	0.844049	5.39472	0.00062123	0.00831567
ANKS1A	6777	0.862793	5.05643	0.000622336	0.00832399
DHFR2	4659	-1.1224	3.55639	0.000626441	0.00837072
GPX8	3868	-1.15062	5.5338	0.000626805	0.00837072
MRPS36	1530	0.901272	4.77758	0.000627296	0.00837077
ERMARD	4251	-0.924615	3.55191	0.000629012	0.00838715
RP11-613C6.2	575	1.63989	0.885454	0.000633117	0.00843534
KLHL23	5509	-0.862193	6.60718	0.000634463	0.00844672
MRPL50	3332	-0.787966	5.38108	0.000635674	0.00845628
NLK	5290	0.884714	5.27722	0.000639461	0.00850008
COQ10B	2722	0.943637	4.4967	0.000641583	0.00851658
TET2	16474	-0.796882	5.60691	0.000641694	0.00851658
PHF19	6733	-1.01178	4.1515	0.00064286	0.00852546
C1orf226	4495	1.1132	3.70677	0.000643862	0.00853216
RP11-801F7.1	564	1.19667	2.03669	0.000646485	0.00856032
GNAI2	7650	0.868868	6.87851	0.000651482	0.00861983
RNF219	3529	-0.73858	7.07433	0.000656675	0.00867431
TMPO-AS1	3357	-0.924248	6.08176	0.000656685	0.00867431
ZBTB8A	7075	-1.84964	3.18824	0.000657114	0.00867431
TSKU	4131	-1.09908	3.23881	0.000661591	0.00872248
RP11-500C12.1	1332	-0.916841	4.28868	0.000661779	0.00872248
CTD-2574D22.6	556	-0.921094	4.2279	0.000662844	0.00872472
RP11-304L19.8	580	1.20744	1.60151	0.000663157	0.00872472
FAS	4253	-2.08383	2.441	0.000663473	0.00872472
GNS	6284	0.679572	6.94226	0.000664379	0.00872995
CHTOP	5625	-1.05374	6.2172	0.000666436	0.00874627
LRRC41	8606	-0.824557	5.58835	0.00066664	0.00874627
RP11-160H12.2	2112	-1.59388	1.88091	0.000669544	0.00877767
ELL2	7328	2.38103	4.76857	0.00067614	0.00885739
AC073046.25	390	-1.37735	0.222828	0.000679337	0.00889248
SLC2A8	3928	1.1495	3.17248	0.000683108	0.00893503
MYBL1	7239	1.78659	4.70754	0.000683922	0.00893886
RP4-621N11.2	1394	-1.30642	0.742601	0.000686278	0.00895656
GTF2A1	6819	-0.772013	6.34064	0.000686319	0.00895656
DNAJC21	9137	0.664118	5.85434	0.000688571	0.00897913
RP11-611O2.3	439	-0.889246	4.11145	0.000690611	0.00899112
COL4A3BP	8697	0.722156	5.31858	0.000690785	0.00899112
ITPKB	7036	-1.57919	4.58779	0.00069106	0.00899112
KIF20A	3958	-0.703454	6.98877	0.000691625	0.00899165
AC083884.8	2847	-1.02236	5.00958	0.000696519	0.00904597
THSD1	3348	1.35503	0.936756	0.000696857	0.00904597
DIDO1	13281	-0.705004	6.26936	0.000707675	0.00917672
KDM4B	14716	0.850996	4.56049	0.000707998	0.00917672
CEP68	8623	0.882709	4.89701	0.000710375	0.0091984
FGD6	10044	0.822633	5.67354	0.000710742	0.0091984
ZNF785	4952	-1.34597	2.50926	0.000711752	0.00920454
RP11-71E19.1	795	-1.85508	0.335367	0.000713222	0.00921662
TBC1D23	5168	0.861774	6.15943	0.000717707	0.00926759
FBXL12	2913	1.3261	3.30586	0.000719285	0.0092735
EFHC1	22736	0.960132	4.50645	0.00071952	0.0092735
ZFAND6	5153	0.682661	5.87495	0.000720007	0.0092735
NCOA3	8402	0.661882	6.11497	0.000720808	0.0092735
H1FX-AS1	3420	0.852307	5.15622	0.000720864	0.0092735
MKS1	4078	-0.907802	3.6984	0.000724884	0.00931823
LGR4	6340	0.91881	5.442	0.000729026	0.00936447
KIF15	5285	-1.02199	6.06329	0.000730204	0.00937258
RASSF7	2492	1.18757	4.05907	0.000733983	0.00939611
ST8SIA4	7794	3.24847	2.17915	0.000734175	0.00939611
KCNV1	6979	1.91706	0.846919	0.00073435	0.00939611
KCNQ1OT1	91667	1.0342	5.97821	0.000734361	0.00939611
ZMYND11	5300	-1.12717	5.82188	0.000734772	0.00939611
C1orf174	4388	-0.87635	4.66613	0.000735618	0.00939993
NARF	7962	0.778789	5.57626	0.000739043	0.00943667
RAB3D	4417	0.785658	5.30973	0.000740806	0.00944837
SEMA4C	6157	-1.12123	4.31764	0.000741059	0.00944837
RP11-793H13.3	2297	-1.30303	1.44602	0.000747899	0.0095285
RP13-890H12.2	2381	-1.36046	0.601959	0.00074947	0.00953454
FGF19	2447	-1.669	0.412528	0.000749484	0.00953454
MNAT1	3865	0.684631	5.91471	0.00075337	0.0095697
RP11-124D2.3	285	-1.61297	2.16223	0.000754269	0.0095697
RP11-107E5.3	2614	-1.41568	1.35325	0.000754355	0.0095697
SKA3	3048	-0.699472	5.76603	0.000754476	0.0095697
EIF5A2	5593	1.25335	5.11187	0.000758237	0.0096102
E2F2	5457	-0.873525	5.84473	0.000758788	0.0096102
GOLGA2P10	1758	0.978121	3.76336	0.000760801	0.00962859
ZNF557	6018	0.763939	5.03598	0.000764918	0.00967357
TRIM26	4377	0.781861	5.02724	0.000770591	0.00973814
KBTBD11	6710	-0.960648	6.34779	0.000772363	0.00975336
PDXDC1	9410	0.661914	6.9714	0.000777438	0.00981023
NUP50	8318	-0.660124	7.30825	0.000781597	0.00985547
ACER2	2238	1.17887	1.85141	0.00078644	0.0099048
MSANTD3	3253	-0.87078	4.10755	0.000786663	0.0099048
VDR	5674	2.04917	1.68583	0.000795699	0.0100112
STOX1	3568	-1.25949	1.35983	0.00080124	0.0100736
AC005037.3	973	1.02995	3.07469	0.000804758	0.0101104
FCF1P2	583	-1.59556	0.528274	0.000806423	0.010119
SOCS6	5984	-0.887033	4.82317	0.000806619	0.010119
PITPNM2	9161	-1.34503	1.7264	0.000807681	0.0101201
PEX11A	3171	0.908648	4.28252	0.000807888	0.0101201
FDXACB1	3551	-1.40611	3.49968	0.000810329	0.0101433
AAMDC	1943	0.988718	3.64279	0.000813005	0.0101628
TIPIN	2755	-0.795965	5.24914	0.000813073	0.0101628
TGIF1	8222	-1.2154	5.51459	0.000817683	0.0102124
ATP7B	9671	0.963065	4.42574	0.000818387	0.0102124
CDK8	3538	0.831676	5.15391	0.000818823	0.0102124
GTF3C2-AS1	3253	-0.792726	4.10552	0.000822676	0.0102529
ZNF566	6481	-1.13118	3.96725	0.000823264	0.0102529
OSBPL2	11735	0.876235	4.27134	0.000824293	0.0102558
TRDN	6700	-1.79426	1.99137	0.000825018	0.0102558
KIAA0141	6047	-0.863291	4.14929	0.00082529	0.0102558
THOC6	1860	-0.775525	4.83752	0.000832017	0.0103249
FAM69A	3091	1.27173	3.41414	0.000832056	0.0103249
EPHB1	6956	-1.69842	3.13879	0.000834259	0.0103409
ZNF624	5090	-0.988349	2.89806	0.000834544	0.0103409
RAVER1	4981	-0.987226	4.06023	0.00083719	0.0103662
MARS2	3019	1.1983	4.84235	0.000840026	0.0103938
TSEN54	3440	1.00576	4.46628	0.000842046	0.0104113
SBNO1	11124	0.71668	8.09773	0.000844176	0.0104301
TRAPPC4	5140	0.645809	6.05238	0.000844848	0.0104309
GIT2	13542	0.757996	5.23844	0.0008478	0.0104599
GFRA2	5716	-1.06805	4.79008	0.000849392	0.010472
KNSTRN	3654	-0.633399	6.18244	0.000851937	0.0104958
DGCR14	6003	0.89935	4.35949	0.000855502	0.0105322
LMBRD2	8421	1.00286	6.33522	0.000857036	0.0105435
SNAP23	5900	0.660244	6.57817	0.000859753	0.0105694
COX7A2L	5605	0.653674	6.42179	0.00086573	0.0106294
SENP1	6342	-0.756796	5.65444	0.000865876	0.0106294
RIMS3	7235	1.38474	5.01025	0.000869839	0.0106704
TRRAP	13218	-0.73538	6.20861	0.0008738	0.0107092
THAP7	2879	-0.836358	4.46671	0.000874249	0.0107092
JUP	4942	0.931336	5.22034	0.000876365	0.0107214
SMYD5	3380	-0.988156	4.82963	0.00087689	0.0107214
MAP3K2	11508	-0.748106	7.12337	0.000877114	0.0107214
CTD-2126E3.3	711	-1.11891	1.46085	0.000879827	0.0107469
SPEF1	1925	2.14288	0.547588	0.0008812	0.0107512
S1PR5	2806	1.07929	2.77736	0.000881428	0.0107512
RP4-724E16.2	2502	1.98062	2.27439	0.000882826	0.0107526
ZFP64	6997	-1.37945	3.67232	0.00088315	0.0107526
PPP1R26-AS1	3750	-1.19181	1.44044	0.000883428	0.0107526
HUS1	4177	-0.937774	4.23292	0.000884101	0.0107532
DDX17	9995	-0.735704	9.20522	0.000886599	0.0107719
EDEM3	7804	0.810372	7.42001	0.000886888	0.0107719
C7orf43	3255	0.939929	3.56541	0.000890654	0.01081
PUM1	6621	-0.66601	6.83476	0.000894752	0.010852
FAM171B	5826	0.933265	5.41714	0.00089721	0.0108671
ULBP1	3142	1.51239	2.49571	0.00089726	0.0108671
MED21	3224	0.747668	5.79042	0.000898179	0.0108706
PGM2L1	8820	1.21733	6.17959	0.000899751	0.0108819
RNF219-AS1	8790	-0.729207	6.01925	0.000901836	0.0108995
BBC3	3180	1.60277	1.90595	0.000903608	0.010909
INPP5E	6490	-1.01646	3.52902	0.000903896	0.010909
RP11-665G4.1	907	-1.5853	1.23379	0.000904891	0.0109133
MSH6	10993	-0.685109	8.12072	0.000906834	0.0109291
DSE	15016	0.738454	5.24924	0.00091103	0.010972
ZBTB34	6606	0.716381	5.62788	0.000912972	0.0109877
METTL1	2621	-0.900512	3.89007	0.00091687	0.0110268
BCL2L11	6658	1.49431	2.80729	0.000921792	0.0110783
MID1IP1	3790	-1.29426	5.31882	0.000930034	0.0111695
VAMP3	2760	0.74339	6.08985	0.000932968	0.0111969
SHQ1	5841	0.994751	5.48344	0.000937697	0.0112458
TOB1	2521	1.02899	3.30098	0.000938501	0.0112476
RP11-176H8.1	4422	0.856874	4.37703	0.000946369	0.011334
HAUS3	7067	0.994768	5.92901	0.000947834	0.0113436
SNAPC2	2000	0.937362	3.27675	0.000949506	0.0113557
SAMD10	2453	-1.3924	0.655836	0.000952163	0.0113796
GAPVD1	13625	0.707398	7.10038	0.000954013	0.0113938
CTD-2636A23.2	2497	1.34563	4.34788	0.000957155	0.0114233
CTD-2006C1.10	542	1.31576	0.628722	0.000959157	0.0114393
NR4A2	3967	1.44361	0.405007	0.000963238	0.01148
LRRC1	4897	1.11975	3.69238	0.000964164	0.0114831
H1FX	1507	0.857238	6.27077	0.000974398	0.0115969
RP11-424C20.2	1423	-1.04178	3.41638	0.000977573	0.0116266
ZNF84	9520	-0.745286	5.79333	0.000982403	0.011676
FANCC	9316	-0.923223	4.63004	0.000983106	0.0116763
RNF150	11007	1.03663	3.71304	0.000987543	0.0117208
EME2	6909	0.819895	4.71951	0.000998613	0.011844
TAF1	10860	-0.664439	5.50661	0.00100234	0.01188
PUDP	3168	-1.09884	3.46503	0.00100685	0.0119253
HOMEZ	5534	1.19189	3.07539	0.00101058	0.0119612
MTHFSD	6863	-1.12645	2.3585	0.00101358	0.0119884
VASH2	9086	1.45898	2.81134	0.00101622	0.0120115
RP11-798M19.6	2495	1.29736	1.37331	0.00102234	0.012073
HOXA13	5086	1.22235	2.21	0.00102284	0.012073
RP11-76I23.7	553	-1.05417	1.9175	0.00102372	0.0120743
ZNF77	2437	1.02519	3.7389	0.00102435	0.0120743
CER1	1215	-2.01999	2.43484	0.0010253	0.0120772
HOTAIR_3	97	-1.42857	0.537263	0.00102918	0.0121145
LRRC69	3056	1.15001	1.64807	0.0010301	0.0121171
RAI1	9693	-1.21802	3.63361	0.00103236	0.0121353
KCTD5	3420	0.844869	5.23891	0.00103354	0.0121409
ZBTB33	5313	-0.759069	5.78772	0.00104241	0.0122314
ZCCHC17	1921	0.715406	5.90666	0.00104267	0.0122314
RP11-91P24.6	712	1.13243	2.42619	0.00104421	0.0122411
CRACR2B	3913	1.57522	1.84392	0.00105453	0.0123449
PDZD8	9881	0.709633	6.75043	0.00105472	0.0123449
AC002310.7	1918	-1.36581	1.31627	0.00105522	0.0123449
PCSK7	22303	0.895837	4.73366	0.0010584	0.0123737
RP4-742C19.13	3671	1.55936	0.65704	0.00106417	0.0124327
SPTAN1	16236	0.920664	8.84598	0.00106647	0.0124511
DHX35	4930	-0.776166	4.40305	0.00106981	0.0124816
SFT2D3	3735	-0.938199	3.70774	0.00107548	0.0125332
SLU7	5082	0.671527	5.94179	0.00107569	0.0125332
ZNF639	6859	-1.01989	6.20925	0.00107725	0.0125383
RP11-20I23.8	3626	1.28686	0.989377	0.00107829	0.0125383
NECAB1	6408	0.690565	5.74032	0.00107832	0.0125383
NCOA6	11131	-0.939918	4.12943	0.00107965	0.0125453
OCLN	6761	0.918076	4.73401	0.00108071	0.0125491
SAR1A	6914	0.85287	7.74747	0.00108464	0.0125863
FAM156A	6608	-1.33361	0.996821	0.00109141	0.0126562
MRPL15	1191	-0.72545	6.82306	0.00109411	0.012674
TRMT10A	4379	-1.12215	3.76945	0.00109442	0.012674
ARRDC2	4637	-1.25767	2.86296	0.00110486	0.0127863
RP11-97N19.2	366	-1.22525	0.194408	0.00110833	0.0128178
RRS1	1706	-0.750558	5.3156	0.00111115	0.0128418
RP11-458J1.1	1419	-1.10767	1.55158	0.00112304	0.0129704
STK17A	4943	1.01158	5.38752	0.00113026	0.0130451
KRAS	7302	0.696051	6.95029	0.00113325	0.0130708
RP11-271C24.2	303	1.0277	2.51918	0.00113486	0.0130806
SECISBP2	9813	-0.741524	5.94126	0.00113563	0.0130807
MIR922	81	1.28894	0.493375	0.00113649	0.0130818
CCDC12	4754	-0.946572	3.78949	0.00114286	0.0131463
CDKN2D	1503	1.85007	3.53131	0.00114497	0.0131618
VAMP1	3580	1.17408	2.4254	0.00114817	0.0131898
RP11-861E21.2	5428	0.918436	3.68418	0.00114985	0.0131993
CALR	2714	0.683861	9.20681	0.00115112	0.0131993
CCNJ	4148	-0.98369	4.13206	0.00115131	0.0131993
MBLAC1	1571	-1.38429	0.138487	0.0011545	0.0132271
ARAF	3535	-0.848072	4.41401	0.00115947	0.0132751
BSDC1	6271	0.829391	5.58694	0.00116485	0.0133265
BMP2K	9938	0.726097	5.4332	0.00116551	0.0133265
FAM217B	5323	-0.82876	5.5407	0.00116714	0.0133363
ZMYND8	7625	-1.73979	4.812	0.0011693	0.0133521
SYDE1	3965	-0.947266	3.83906	0.00117014	0.0133528
GRASP	2829	1.01341	2.95754	0.00117219	0.0133674
TBL1XR1	11603	-0.650051	8.71284	0.00117387	0.0133776
RRBP1	6980	0.968533	6.33823	0.00118092	0.0134405
IL4I1	2563	-0.976906	2.90524	0.00118095	0.0134405
ZNF81	8443	0.876491	4.67451	0.00118708	0.0135013
RP11-297N6.4	1091	1.38224	0.645061	0.00119029	0.0135213
RNU1-85P	164	1.27819	1.69194	0.00119042	0.0135213
NPC1	10102	0.90315	5.49748	0.00119464	0.0135603
POU6F1	6048	-1.19074	2.92576	0.00119546	0.0135607
SOX12	4630	-0.893357	4.00114	0.00119655	0.0135633
SCARA3	4031	-1.34866	3.77724	0.00119846	0.0135633
BAG3	2747	1.2001	3.82224	0.00119852	0.0135633
AC002310.11	1515	-1.05402	2.73492	0.00119885	0.0135633
UBE2R2	4075	-0.754305	5.63608	0.0012088	0.0136668
MKNK1	8070	0.867665	3.6708	0.00121075	0.0136798
LTN1	8876	0.665551	7.24347	0.00121154	0.0136798
SETMAR	3567	-1.05858	3.25451	0.00121293	0.0136865
MAST1	6533	1.08549	2.63061	0.00122242	0.0137845
POLR3D	5611	-1.01761	5.86455	0.00122889	0.0138484
TBC1D8	6030	0.829377	4.30301	0.00123228	0.0138775
TXNDC16	4739	1.13125	4.68719	0.00123612	0.0139036
MORF4L1	6584	-0.885472	7.80631	0.00123622	0.0139036
SLC30A4	8073	0.976907	3.66111	0.0012457	0.0140011
CPNE3	6745	0.910975	8.15122	0.00124847	0.0140231
LIPA	4910	1.00847	5.22977	0.00125021	0.0140334
MCM5	7338	-0.680324	7.35227	0.00126023	0.0141366
ELF4	4316	-1.15232	3.12829	0.00127239	0.0142638
DDX11	8374	-0.853368	5.35246	0.00127688	0.0142994
DOK3	4821	1.28682	0.460841	0.00127724	0.0142994
ARFGAP1	6613	0.777602	5.62774	0.00129014	0.0144345
ZNF32	1436	-1.23332	3.86594	0.00129257	0.0144522
SMPDL3A	2349	-1.14766	1.64222	0.0012937	0.0144554
CYP20A1	3079	-0.90107	3.43877	0.00129955	0.0145114
MRPL46	6432	-0.875645	4.86657	0.00130132	0.0145217
RP11-525G13.2	1570	-1.23144	3.8162	0.00130341	0.014527
BCL2L12	2216	0.894743	4.72639	0.00130349	0.014527
GLTSCR1L	6843	-1.09681	2.70556	0.00130467	0.0145274
RP3-523E19.2	456	1.39093	1.13638	0.00130548	0.0145274
NUP205	7619	-0.643944	8.23405	0.00130671	0.0145274
ICAM5	3906	1.04264	3.38289	0.00130791	0.0145274
TTC21A	7677	1.94449	0.421707	0.00130793	0.0145274
KIAA1109	20470	0.651196	6.88821	0.0013086	0.0145274
TMEM140	2313	-0.871007	3.51446	0.00131474	0.0145854
ZNF441	4748	0.855507	3.69231	0.00131552	0.0145854
PUF60	5424	-0.644566	8.05589	0.0013195	0.0146177
SIRT4	1222	1.17793	1.07984	0.00132086	0.0146177
TCERG1	8714	-0.656975	7.02841	0.00132258	0.0146177
SOX6	19636	-0.708263	6.55068	0.00132329	0.0146177
RAD21	6192	-0.725164	9.36681	0.00132367	0.0146177
PBX2	4344	-0.737171	5.69481	0.00132377	0.0146177
RABGEF1	6150	0.678795	5.20869	0.0013244	0.0146177
CLIP4	7775	-0.951951	4.40043	0.00132722	0.0146395
FOXF2	2187	-1.57766	1.90864	0.00132948	0.014655
GLCE	6630	0.688674	7.28646	0.00133169	0.0146625
CYFIP2	10498	0.831271	4.87648	0.00133208	0.0146625
MAST3	6772	1.26489	2.9973	0.00133349	0.0146625
TMEM80	4071	-1.14023	1.9924	0.00133427	0.0146625
RHPN2	4804	1.01887	4.98325	0.00133443	0.0146625
SPRTN	5906	0.872331	5.75154	0.00133548	0.0146634
HDAC7	9928	-1.08701	3.98985	0.00133622	0.0146634
AP002954.4	425	-1.02056	2.64303	0.00133977	0.014693
NXPE3	8635	0.889426	5.70328	0.00134268	0.0147155
ZNF436-AS1	2655	-1.16669	2.07786	0.00134511	0.0147277
NRG1	11328	-1.02377	4.87599	0.0013455	0.0147277
CCNH	4660	0.631498	5.81584	0.00134827	0.0147485
LRRC37A15P	1355	1.45752	0.36878	0.00134951	0.0147527
ZNF888	4444	-0.953864	3.49604	0.00135371	0.0147892
SFRP1	4761	2.33323	1.44815	0.00137129	0.0149717
TANK	5579	0.774172	4.71469	0.00138042	0.0150565
MECOM	9103	1.25876	1.20851	0.00138081	0.0150565
CPM	7535	-0.895241	3.35847	0.00138235	0.0150638
STAG1	7846	-0.755765	7.29903	0.00138618	0.0150765
OSTF1	1319	0.990636	3.5294	0.0013864	0.0150765
EFNA4	1263	0.976938	3.87091	0.00138646	0.0150765
RSRP1	6804	0.783375	5.85842	0.00138703	0.0150765
BMF	5447	0.850963	5.59047	0.00139238	0.0151156
DUSP14	2499	0.881053	5.20965	0.00139239	0.0151156
LIN37	2820	1.01812	2.30722	0.00139356	0.0151187
ZNF250	7357	0.970476	4.85957	0.00139687	0.0151451
CENPVL3	864	-1.63609	0.847799	0.00139889	0.0151574
ZNF649-AS1	579	-1.31722	1.42075	0.0014106	0.0152747
GUCY1B3	3724	2.27697	0.44629	0.00141222	0.0152826
IGF2BP1	9109	-0.699578	7.6694	0.00141634	0.0153176
GABPB2	9189	-0.995447	4.50492	0.0014212	0.0153604
EP300	12500	-0.852624	5.3519	0.00142382	0.0153791
PKD1	18532	0.833033	5.60318	0.00142948	0.0154272
FBXW7-AS1	372	1.03163	1.96494	0.00143008	0.0154272
PEX5	5488	0.859445	5.85508	0.00143194	0.0154376
DNAJC16	8563	0.704999	4.98091	0.00143692	0.0154816
CAD	8422	-0.653703	7.4808	0.00144047	0.0154949
RP11-516C1.1	625	1.02237	4.28113	0.00144159	0.0154949
WDR43	4130	-0.69418	7.63297	0.00144172	0.0154949
MPC2	2552	0.854073	6.10709	0.00144181	0.0154949
ALX4	5750	-1.79649	5.31748	0.00144267	0.0154949
TLK1	9405	-0.805614	5.36794	0.00144613	0.0155224
KPNB1	7678	-0.687036	9.25032	0.0014597	0.0156582
NR2C2	11821	-1.0002	5.85444	0.00146355	0.0156897
UBE2Q2P2	1855	1.05219	2.32602	0.00146581	0.0157006
SCAMP5	4873	1.58463	2.0206	0.00146639	0.0157006
AEN	6018	-0.796167	6.21298	0.00147283	0.0157598
TM9SF1	3536	-0.818893	4.53913	0.00148177	0.0158456
CSNK2A1	6047	-0.646099	7.5561	0.00148293	0.015848
METTL21A	6798	-0.918537	4.32746	0.00148645	0.0158672
HIPK3	7958	-0.760953	6.46795	0.00148766	0.0158672
FANCL	2412	-0.773046	4.83727	0.0014881	0.0158672
CTC-425F1.4	270	0.653628	6.70696	0.00148841	0.0158672
ARHGAP18	4640	0.807571	4.34444	0.00149005	0.0158748
CEBPG	4411	-0.694816	6.02091	0.00149324	0.0158989
TESK2	3322	1.10333	2.4948	0.0014958	0.0159163
ANKRD46	5820	0.846972	6.0637	0.00149966	0.0159456
MKNK1-AS1	2445	1.18784	0.845209	0.00150092	0.0159456
KRBA2	2794	-1.16506	1.92516	0.00150134	0.0159456
ARL4C	4013	1.03528	4.30807	0.00150443	0.0159686
ZNF333	11611	-1.06978	2.89432	0.0015068	0.0159838
ZFYVE28	9624	1.02688	3.01103	0.00150865	0.0159893
SSBP2	11284	1.22567	5.46987	0.00150918	0.0159893
ADCY9	10358	0.98227	4.25374	0.00151589	0.0160505
DBX2	2806	-1.13289	2.39806	0.00152348	0.0161164
NFKB2	4484	1.68865	3.29181	0.00152399	0.0161164
CEP85L	9462	0.813069	4.78685	0.00152871	0.0161563
RP11-455O6.2	805	1.3982	0.544609	0.0015354	0.0162171
PDE3A	8398	2.07399	2.01097	0.00153719	0.016226
PEX12	2861	-0.982927	2.57356	0.00154172	0.0162638
ZNF614	5813	-0.810738	4.53542	0.00154344	0.0162686
PSMG1	2515	0.708995	5.58521	0.00154407	0.0162686
PFKFB4	6107	1.45413	3.21258	0.00155327	0.0163556
RP11-152F13.8	785	1.21172	1.14989	0.00155505	0.0163622
PLA2G12A	5228	1.00813	5.73752	0.00155611	0.0163622
ZKSCAN5	6056	0.748973	5.27192	0.00155677	0.0163622
DTWD1	15053	-0.935521	3.93848	0.00155788	0.016364
SH3PXD2B	8242	0.757651	4.97297	0.00155926	0.0163684
CCNB2	2801	-0.643699	6.14563	0.00157036	0.0164748
MND1	1511	-0.833357	3.99775	0.00157513	0.0165148
RP11-134L10.1	1145	-0.963907	2.70606	0.00157713	0.0165257
C1orf216	3629	-0.775571	4.54805	0.00158024	0.0165482
CTC-273B12.7	443	-1.01506	3.02122	0.00158193	0.0165558
RP1-27O5.3	3447	-1.68011	2.17252	0.00158366	0.0165631
RAB6A	4896	0.683946	6.50279	0.00158485	0.0165631
PIGO	7209	-0.780822	4.2525	0.00158552	0.0165631
PPARD	4457	1.16717	3.13538	0.00160549	0.0167549
LRRFIP2	10644	0.833427	4.66363	0.00160607	0.0167549
SPAG9	11963	0.773331	7.65728	0.00160763	0.0167549
KITLG	6030	1.51002	3.45763	0.00160798	0.0167549
SDAD1P1	3174	1.88514	3.05993	0.00160915	0.0167549
MAPK15	3056	1.2658	2.69295	0.00160974	0.0167549
CENPBD1	2744	-1.39507	1.20549	0.00161092	0.0167571
EPS15	7440	0.69376	6.46583	0.00161821	0.0168227
CFLAR-AS1	4334	-1.23553	2.02382	0.00163413	0.0169779
PPP1R2	5126	0.848421	6.76935	0.00164037	0.0170325
GRWD1	5763	-0.683085	6.20607	0.00164574	0.0170779
APBB2	12956	0.869586	5.79427	0.00165348	0.0171479
FRMD8	4091	0.836361	5.19069	0.00165942	0.0171991
RRAS2	3453	0.724465	4.78302	0.00166095	0.0172022
PELI1	4125	2.03593	4.46134	0.00166173	0.0172022
FAM102B	9355	0.788791	5.11223	0.00166281	0.017203
ACSS2	5385	0.926107	3.70406	0.00166646	0.0172304
MAPKAPK2	4195	1.05236	5.99155	0.00166795	0.0172355
ASB1	7410	-0.754906	4.21937	0.00167425	0.0172901
TAF1D	8420	-0.638777	7.63598	0.00168396	0.01738
WDR37	5656	0.968031	4.16799	0.00168726	0.0174037
RNF121	3567	0.859355	4.72286	0.00169108	0.0174326
H3F3C	1057	1.27127	2.48699	0.00169337	0.0174456
PCIF1	3219	-0.904151	3.41627	0.00169524	0.0174544
ZNF277	4014	1.19795	4.42879	0.0017017	0.0175105
LINC01547	2656	-2.14909	5.19519	0.00170288	0.0175121
CCDC71	1781	-0.93749	3.1775	0.0017049	0.0175224
RHOV	1705	-1.12118	0.960373	0.00171178	0.0175826
TRIM27	7986	-0.637053	5.9895	0.00171293	0.0175839
RP11-344B2.2	772	1.06799	1.29559	0.00171558	0.0176005
ZNF354C	5411	-0.813958	5.05832	0.00171763	0.017602
RP1-178F15.4	1054	-1.16166	3.30707	0.00171777	0.017602
TAB3	12711	0.748904	4.49178	0.00171912	0.0176054
RP11-360F5.1	946	1.13205	1.40447	0.00172603	0.0176655
STAG3	8583	1.20268	2.00592	0.00172899	0.0176853
WNT5A-AS1	500	-2.25601	1.68261	0.00173219	0.0177075
PCNT	11660	-0.654596	6.08603	0.00173569	0.0177328
AC002398.11	2040	1.01412	2.00646	0.00173735	0.0177392
CTC-510F12.6	906	0.919397	3.2704	0.00174484	0.017797
MYEOV	3760	-0.780161	4.96903	0.00174509	0.017797
RPRD2	8738	-1.23791	5.20785	0.00175132	0.0178499
COA6	1257	-0.727035	5.50776	0.00176632	0.0179921
FRAT2	2213	1.27494	3.02337	0.00176942	0.018013
NXN	5880	1.31439	3.82346	0.00177257	0.0180344
RP11-242D8.1	8246	0.993982	2.41687	0.00177857	0.0180848
RPUSD1	2769	0.887626	4.67504	0.00177998	0.0180884
RREB1	17254	-0.76747	5.80822	0.00178409	0.0181195
P4HA3	4009	0.935045	2.81559	0.00178646	0.0181328
STX6	6477	0.848972	6.47097	0.00178813	0.018139
RP1-39G22.7	1541	-1.26373	1.80806	0.00179674	0.0182156
RAD51D	11304	-1.17616	3.50003	0.00179872	0.018225
PTDSS1	6295	0.615515	8.6684	0.00180225	0.0182499
LCMT1-AS2	7990	1.20487	0.93993	0.00180585	0.0182755
FKBP1B	1677	1.07174	2.01802	0.00181011	0.0183079
RAB24	2065	0.830595	3.97197	0.00181685	0.0183653
MDM4	11008	-1.15375	6.43933	0.0018186	0.0183686
MIR210HG	2321	1.69855	0.288729	0.00181932	0.0183686
RFX2	9094	1.0029	3.60296	0.00182688	0.0184341
NAB1	4887	-0.602791	6.26523	0.00183137	0.0184685
UNK	5575	-0.886797	4.27292	0.00183514	0.0184758
RBM41	6101	-0.828862	4.21094	0.00183514	0.0184758
SLC25A25	4936	0.867064	5.1564	0.00183532	0.0184758
KCTD10	9865	0.61012	5.71781	0.00183991	0.0185112
PRRC2B	12294	-0.653879	7.10431	0.00184338	0.0185352
ZNF204P	2397	1.04547	3.19879	0.00185115	0.0186025
CHD1	10437	-0.661846	7.58863	0.00185274	0.0186076
RIPK2	3117	0.856002	5.18805	0.0018572	0.0186415
MCTS2P	546	-1.1444	2.66549	0.0018631	0.0186897
MORF4L1P1	967	-0.854113	5.69384	0.00186946	0.0187405
ZNF20	4148	0.892401	3.49728	0.00187034	0.0187405
PTPMT1	2740	-0.828172	4.2931	0.00187314	0.0187576
HIRIP3	3931	-0.798698	4.48717	0.00187622	0.0187775
CNOT3	6676	-0.919463	3.722	0.00188132	0.0188176
RAB11FIP4	15383	1.04626	2.91701	0.00188819	0.0188753
TACC1	12609	0.822198	7.80138	0.00190506	0.0190329
PEX11B	1838	0.796526	4.75418	0.00191901	0.0191611
ELF1	4335	-0.923122	3.93831	0.00192055	0.0191651
MANBA	8437	1.51348	2.98614	0.00192164	0.0191651
RP11-148B6.1	743	-0.855934	3.90152	0.00193125	0.0192497
NAGS	2822	1.11152	1.09098	0.00193263	0.0192523
GPATCH2L	21987	0.729994	6.37535	0.00193709	0.0192855
STK3	11906	0.690338	6.31812	0.00194471	0.0193502
HINFP	9836	0.843903	4.26002	0.00194685	0.0193603
RP11-574K11.24	1236	-1.52108	1.31853	0.00195294	0.0194096
DCAF15	2961	-0.846572	3.89264	0.00195483	0.0194172
MSMO1	2892	0.875937	6.43796	0.00195779	0.0194353
RP11-617F23.1	2902	-1.07921	2.40139	0.00196118	0.0194577
RP11-536K7.3	3912	0.989748	3.17392	0.00196426	0.0194771
MAPK1IP1L	6988	-0.753953	6.59674	0.00197009	0.0195236
RTN2	3238	1.58867	1.37686	0.00197185	0.0195297
FSIP1	2951	1.12868	1.15458	0.00197439	0.0195297
FBXO48	5666	1.33294	1.8654	0.00197481	0.0195297
POU4F1	4547	0.986821	4.76559	0.00197526	0.0195297
CTD-2196E14.5	641	-0.840782	3.5257	0.00198213	0.0195761
SERPINB8	5868	-1.08885	2.67988	0.00198223	0.0195761
AC025263.3	548	1.0558	2.73183	0.00198483	0.0195895
RP11-767N6.7	598	-1.25423	0.518089	0.00198587	0.0195895
KAT2A	3769	-0.700245	5.30379	0.0019914	0.0196328
CACNA1I	10792	-0.971487	4.4142	0.00199338	0.0196393
RP11-97O12.7	598	-0.874726	4.33272	0.00199621	0.0196393
CLSTN3	6865	1.02983	4.38971	0.00199642	0.0196393
AMBRA1	7673	0.650708	5.59617	0.00199664	0.0196393
CDCA2	3908	0.815704	7.77034	0.00199794	0.0196409
RP11-262H14.3	4241	-1.15303	1.32439	0.00200452	0.0196943
POLE2	2955	-0.881311	4.43543	0.0020095	0.0197319
SUCO	7894	1.04475	7.04161	0.00202152	0.0198386
FAM219B	5258	-1.13428	5.41858	0.00202599	0.0198711
TBC1D16	11555	0.635882	6.17201	0.00203029	0.0199019
ULK4	6579	1.06456	3.23456	0.00204034	0.019989
BET1L	3868	0.80176	4.48721	0.00204363	0.0200038
RNF181	1220	0.755883	5.26394	0.00204484	0.0200038
ATP1B2	3276	1.52662	0.599905	0.00204534	0.0200038
NUMA1	15224	-0.635249	7.20701	0.00204929	0.0200311
TADA1	2963	-0.971536	4.80545	0.00205315	0.0200573
SYNGR3	3420	1.55072	0.989204	0.00206591	0.0201446
RAP2B	8351	0.66427	5.67317	0.00206623	0.0201446
ZNF524	1360	-1.10819	1.01253	0.00206636	0.0201446
DNAL1	8884	0.695564	5.07523	0.00206678	0.0201446
ULBP2	1349	1.35954	1.99294	0.00207045	0.0201621
ADGRA1	6503	-1.51124	2.05157	0.00207209	0.0201621
DPF1	4800	1.46824	2.30219	0.0020721	0.0201621
RP11-566K11.5	1900	-1.37104	0.726965	0.00207929	0.0202116
CCNE1	2550	1.05862	3.60462	0.00207955	0.0202116
HN1	3414	0.581926	8.00104	0.00208071	0.0202116
DAXX	3681	-0.638852	5.57045	0.00208403	0.0202324
AVPI1	1457	1.67286	1.86448	0.0020867	0.0202469
RP11-429J17.5	299	1.4634	-0.0297015	0.00209002	0.0202677
ZNF569	5016	-0.791802	4.15871	0.00209949	0.0203278
HPSE	4721	1.14258	3.09945	0.00209952	0.0203278
CFAP20	2375	0.967872	5.58173	0.00209977	0.0203278
ZNF789	6683	0.885913	3.25794	0.0021123	0.0204302
TRAPPC6B	4533	0.642126	5.59133	0.00211273	0.0204302
NSMAF	6165	-0.931873	6.22342	0.00212926	0.0205784
PLEKHO1	6565	-0.978711	5.47354	0.00213782	0.0206436
SPRYD4	10779	-0.949888	3.48998	0.00213841	0.0206436
RP11-860B13.3	191	-1.36277	1.78748	0.0021403	0.0206453
DDIT3	1266	0.97826	5.17229	0.00214099	0.0206453
CTBP1	8361	-0.633436	6.37389	0.00214748	0.0206963
AC058791.1	6619	-1.26369	2.59292	0.00215073	0.020716
PUS1	5732	-0.781344	4.5257	0.00215317	0.0207243
ZNF530	5019	1.01519	3.4609	0.00215485	0.0207243
SLC9A8	6946	-0.896095	2.70322	0.00215521	0.0207243
CD59	4942	0.655526	5.80873	0.00215761	0.0207358
CTD-2323K18.1	1095	-1.09208	4.04583	0.00216047	0.0207395
TNRC18	12572	-1.2806	5.52584	0.00216136	0.0207395
ARID1B	44058	-0.886695	5.93807	0.00216162	0.0207395
CPTP	2556	1.13252	4.18786	0.0021702	0.0208102
CDIPT	3325	0.749623	5.0962	0.00218276	0.0209189
DGKQ	4970	0.977211	3.61488	0.00220141	0.0210859
AC007283.5	445	-1.37027	0.481514	0.00221091	0.021165
RUSC1	5427	1.1234	5.09439	0.00221679	0.0211941
DBNDD2	2764	-0.795426	4.54091	0.00221785	0.0211941
AKAP10	4848	-0.969298	4.41835	0.00221863	0.0211941
RGMB	6671	0.867638	3.99577	0.00221888	0.0211941
TMPO	8593	-0.909222	9.48162	0.00222236	0.0212058
POGK	8448	-1.0305	7.05784	0.00222257	0.0212058
SLC35F2	3717	-0.654549	5.9113	0.00222459	0.0212132
ZFP41	6910	0.834256	4.30626	0.00223008	0.0212539
FBXO43	3950	-0.925431	3.17218	0.00223539	0.0212926
TPRN	5338	0.793711	4.0462	0.00223711	0.0212972
TMEM52	1594	1.29827	1.0613	0.00223907	0.021304
CDC40	5946	0.853778	6.81047	0.00224548	0.0213532
XXYLT1	5409	-0.690684	5.32628	0.00224741	0.0213597
CDKL1	6149	-0.97195	2.40233	0.00225901	0.0214473
INO80B	1522	0.869785	3.9734	0.00226025	0.0214473
QRICH1	5499	-0.983488	5.79716	0.00226037	0.0214473
MGEA5	7247	0.838489	7.08269	0.0022624	0.0214547
ATXN1	16487	1.44328	2.92771	0.00226548	0.0214721
KIZ	5207	0.963637	4.52321	0.00226733	0.0214777
ADM	2718	1.38307	3.86451	0.00227724	0.0215597
DNAJB12	5649	-1.03879	3.82557	0.00227994	0.0215734
UBR3	10063	0.677178	6.64592	0.00228181	0.0215792
RP11-594N15.3	3754	1.31056	0.153547	0.00229033	0.0216397
FAM156B	4456	-1.55933	0.267048	0.00229289	0.0216397
TRAV6	404	-1.38031	0.473783	0.00229304	0.0216397
PLAG1	7833	0.610499	6.89575	0.00229324	0.0216397
EFCAB12	7789	2.26881	1.26133	0.00230657	0.0217535
GLI2	7341	-1.33137	3.06889	0.00230863	0.0217609
LTB4R	4465	1.23062	1.75194	0.00231007	0.0217626
SPTSSA	2777	1.05075	4.51046	0.0023247	0.0218884
LL21NC02-1C16.2	652	-2.66247	3.59668	0.00233789	0.0220005
TMEM2	9625	1.00419	4.14154	0.00234198	0.022027
CSRNP2	5230	0.621475	5.73734	0.00234541	0.0220471
ILF3	11022	-0.581275	8.42725	0.00234762	0.0220558
ZCCHC8	9124	-0.689447	5.00695	0.00235754	0.0221369
SPATA6L	7361	-1.0133	3.81823	0.00236372	0.0221828
P2RX4	8159	-1.09436	2.43709	0.00238952	0.0224127
C8orf88	894	0.645883	5.29571	0.00239145	0.0224185
ERLEC1	2592	0.645701	5.46984	0.00239406	0.0224307
RP11-111A22.1	2321	0.872969	3.29398	0.00240193	0.0224922
TSSK6	1666	-1.39292	0.367836	0.00240353	0.022495
NECTIN3	6184	0.715474	5.41001	0.00240776	0.0225222
HERPUD1	5155	1.33597	4.54524	0.0024127	0.0225562
KIF5A	6261	2.12229	2.86509	0.00241701	0.0225842
CFAP97	6886	-0.782251	6.54234	0.00243216	0.0227127
IZUMO4	2770	1.35418	0.0763944	0.00243341	0.0227127
ENTPD1	6975	-1.00148	2.47326	0.00243804	0.0227372
KLF2	2018	1.48187	1.16489	0.00243868	0.0227372
IFNAR1	6301	-0.684067	5.14327	0.00244658	0.0227963
RP13-16H11.8	2535	-1.70977	0.587849	0.00244855	0.0227963
SPECC1L	7324	-0.73496	6.54046	0.002449	0.0227963
RP11-57A19.2	2481	-1.02392	1.88611	0.00245056	0.0227964
RP11-582E3.6	1861	1.00557	2.84628	0.00245167	0.0227964
SMARCAL1	5092	-0.938075	3.57688	0.00245767	0.0228399
RASAL2	16044	0.887787	5.16246	0.00246263	0.0228735
RPS6KA3	8837	0.618799	6.10448	0.0024679	0.0229101
KATNB1	4591	0.844112	4.86484	0.00247193	0.0229351
WNT5A	7397	-2.32847	6.81997	0.00248334	0.0230286
ZCCHC24	5051	1.09491	4.57098	0.00249559	0.0231296
RP11-626G11.5	696	-1.42244	0.217545	0.0025105	0.0232532
SAFB	7036	-0.647007	5.87349	0.00251278	0.0232532
ALG10	4389	-0.789042	4.41079	0.00251299	0.0232532
PRKCD	3396	1.40122	2.79858	0.00251602	0.0232687
RP11-849H4.4	4233	-0.639014	5.92477	0.00252199	0.0233114
ARL6	4574	0.80067	4.26484	0.0025338	0.023408
PRSS12	5725	-1.15238	2.5995	0.00253646	0.0234102
SNAP29	4953	0.688099	4.92435	0.00253851	0.0234102
SARS2	3231	-0.874717	4.15607	0.00253919	0.0234102
MAP2	11559	1.41063	3.35815	0.00253949	0.0234102
CDON	10600	1.23144	5.39475	0.00254447	0.0234435
PREPL	8153	0.586854	6.88386	0.00256565	0.023626
AHNAK	19465	-0.657813	9.03449	0.00257016	0.0236548
MED7	2913	-0.803222	3.77639	0.00257736	0.0237084
IQUB	5893	1.99748	1.67499	0.00258129	0.0237248
RP11-573D15.8	11099	1.21191	0.736987	0.0025819	0.0237248
BAIAP2L1	4798	1.08562	2.35772	0.00258383	0.0237297
SP1	8083	-0.630459	7.27839	0.00258772	0.0237528
AAGAB	3833	0.645397	5.81766	0.00259344	0.0237926
TXLNA	5103	-0.943051	4.28672	0.00259801	0.0238218
INPP5B	8930	0.706685	4.58331	0.00260568	0.0238695
GLA	2065	0.717015	5.04681	0.00260599	0.0238695
TNFAIP1	3889	0.632606	5.07407	0.00260916	0.0238809
RP1-178F15.5	995	-1.09711	3.41348	0.00261001	0.0238809
HAND2-AS1	9829	-1.03516	2.00437	0.00261192	0.0238855
SALL2	5382	-1.05708	5.54394	0.00261644	0.0239142
GALNTL6	9242	-1.78015	0.374404	0.00262622	0.0239908
RP11-270M14.5	580	-1.24616	1.51192	0.00262847	0.0239986
TAX1BP1	9165	0.578044	7.12836	0.00264055	0.024096
RP11-332H14.2	3449	-0.933551	2.51294	0.00264392	0.024114
TEX9	8290	0.778511	3.98347	0.00265002	0.0241568
CHST7	2289	1.1998	1.81793	0.00265191	0.0241612
RP13-923O23.6	478	1.07139	1.19812	0.00266266	0.0242463
SMIM10L1	4795	-1.02404	4.74593	0.00266912	0.0242922
COL13A1	5761	-1.71235	2.30584	0.00267614	0.024339
ZNF699	3623	0.908648	3.09946	0.0026771	0.024339
VSIG2	1432	1.84925	0.894221	0.00267977	0.0243504
IFFO2	6188	0.917938	5.61412	0.00269695	0.0244936
LMNB2	5432	-0.58223	7.94612	0.00270104	0.0245178
MORC1	3764	-1.34595	0.586909	0.00270584	0.0245484
GRPEL2	4419	-0.716966	5.81027	0.00271388	0.0246083
ZSCAN32	4013	0.688202	4.61865	0.00271727	0.0246218
TM9SF4	5415	-0.74332	5.01962	0.00271823	0.0246218
ANO10	5287	0.974043	3.54417	0.00272591	0.0246783
KDELC1	2367	1.04475	3.94073	0.00272955	0.0246983
SLC35A5	4853	-0.681683	4.81452	0.00273302	0.0247167
ATP8B2	7572	0.850192	5.7829	0.00273634	0.0247336
NUP43	4432	0.589562	6.87135	0.0027406	0.0247407
POLN	7721	1.15791	3.75741	0.00274094	0.0247407
MAP3K14	5852	1.2014	1.86893	0.00274144	0.0247407
IKBIP	4163	0.716637	5.24531	0.00274678	0.0247717
FNBP4	7596	-0.772657	6.05046	0.00274776	0.0247717
ST6GALNAC4	2630	1.14274	2.13562	0.00275782	0.0248493
MESP1	2369	-1.09101	1.82041	0.00276235	0.0248771
RP5-827C21.4	575	-0.971605	3.02513	0.00276943	0.0249278
FAM167A	5033	1.02536	2.82814	0.00277151	0.0249319
LBH	4535	-0.661543	8.93424	0.00277388	0.0249319
COL24A1	9568	-1.84615	0.752635	0.0027747	0.0249319
AP006621.8	792	1.04645	2.32016	0.0027757	0.0249319
NSUN3	5635	-0.853416	3.76897	0.00279615	0.0250962
RP11-355B11.2	1963	-0.630816	5.48753	0.00279691	0.0250962
SNX2	4254	0.568494	6.48	0.00280233	0.0251317
ZNF114	2993	-2.03917	2.15862	0.00280933	0.0251813
RTL1	4193	1.83457	0.448526	0.00281636	0.0252312
INIP	4423	0.6974	5.45843	0.00282605	0.0253048
NIPAL1	5983	1.32352	1.56645	0.00282934	0.0253211
RP11-138C9.1	267	-0.711499	5.97668	0.00284028	0.0254057
MTG2	5209	-0.742547	4.281	0.00284646	0.0254477
MAP3K7	7227	0.669693	7.21327	0.00284897	0.025457
RP11-627K11.6	474	-1.14064	2.81639	0.0028528	0.0254779
LIG3	12919	-0.899069	5.01007	0.00285434	0.0254784
COL19A1	8511	-1.24741	3.92277	0.00286133	0.0255275
AC009133.15	547	-0.771992	5.09215	0.00286383	0.0255366
RP11-265N6.1	846	0.640038	5.29533	0.00286651	0.0255472
SPDL1	4777	-0.673538	5.54747	0.00286869	0.0255534
NAA25	10128	-0.637323	6.63463	0.0028776	0.0256118
SLC2A3	6159	2.34572	6.02929	0.00287823	0.0256118
PPIL1	1810	-0.895706	5.73438	0.00288849	0.0256897
ZSCAN20	5308	-0.926969	2.32059	0.00289228	0.0257101
UBXN1	2532	0.633448	5.832	0.00289771	0.0257451
BRD1	5850	-0.743957	5.0052	0.00290028	0.0257546
CCNA2	2798	-0.605994	7.57574	0.00290839	0.0258133
TMED1	1513	-0.848717	3.09662	0.00291046	0.0258183
SNORD1C	78	-1.13026	0.539261	0.00292151	0.0259029
RP5-1136G13.2	2198	-1.1703	1.11738	0.00292377	0.0259096
MCM7	4386	-0.575	8.23299	0.00293685	0.0260121
LRRIQ1	7560	0.975977	2.98219	0.00294975	0.0261074
ZNF774	8511	1.09912	1.86186	0.00295065	0.0261074
CDK10	6791	-0.813459	3.84771	0.0029574	0.0261536
PIM2	2761	1.05719	4.33231	0.00296361	0.026195
RP11-1055B8.8	424	-1.07679	0.688554	0.00296921	0.0262311
CDK3	1803	-1.54238	1.34716	0.00298199	0.0263304
CACUL1	12406	0.914014	6.59796	0.0029836	0.0263311
ACVR2A	6770	0.789917	5.06421	0.00298812	0.026344
MPP7	6167	0.850442	3.71543	0.00298812	0.026344
GPN3	2595	0.677033	5.87548	0.0029937	0.0263792
PRMT6	2616	-0.615431	5.45173	0.00299519	0.0263792
KLHDC8B	2158	1.06787	2.76196	0.00300193	0.026425
PEX16	3013	0.869361	3.87315	0.00301085	0.0264899
STX3	6054	1.15616	4.02976	0.00301402	0.0264948
RCN3	2093	-1.18466	3.58245	0.00301505	0.0264948
MMAA	7677	-0.793466	3.81007	0.00301603	0.0264948
FOXO1	6232	0.777832	4.95817	0.00302096	0.0265245
VPS37C	3960	-1.02679	2.91174	0.00302926	0.0265838
CENPL	4914	-0.690455	5.40633	0.00303649	0.0266337
DDX54	5064	-0.60413	6.08388	0.00303813	0.0266344
TMEM68	8574	-0.818317	5.55698	0.00304517	0.0266805
NOL11	4713	-0.582972	7.11464	0.0030465	0.0266805
GALE	3978	0.784773	5.32518	0.00305085	0.026705
C2orf42	3630	-0.742728	3.95889	0.00305624	0.0267386
SACS	15565	-0.638212	7.98421	0.00306031	0.0267606
CEP104	7876	0.66822	4.98685	0.00308079	0.0269259
PEX13	5910	0.587624	5.59095	0.003084	0.0269304
RHPN1	4172	1.26964	3.95899	0.00308613	0.0269304
LINC00836	3108	-1.29389	0.131893	0.00308747	0.0269304
AP001347.6	1770	1.01915	1.83449	0.00308802	0.0269304
AC008781.7	621	0.901312	3.34695	0.00308988	0.0269304
GINM1	2248	0.655642	4.80387	0.0030907	0.0269304
KIAA1161	6398	1.25729	2.97035	0.00309434	0.0269469
BTBD6	2392	-0.665602	5.4331	0.00309574	0.0269469
CASP7	3528	-0.684273	5.76667	0.00310837	0.0270431
UBE2Z	5753	-0.557295	6.30836	0.00312089	0.0271383
ZNF321P	2341	-0.958936	1.61098	0.0031361	0.0272568
GIPC1	4440	0.837572	5.98392	0.00314272	0.0273005
DCAF1	6849	-0.919737	5.55727	0.00314453	0.0273024
IFNGR2	2960	-0.700797	5.20392	0.00317768	0.0275763
CDH11	13381	-1.07106	7.79558	0.00318789	0.0276509
APH1B	5494	0.87724	3.47558	0.00320334	0.0277709
USB1	8265	1.02954	3.47783	0.00320929	0.0277948
SPECC1L-ADORA2A	6204	-0.698626	6.07853	0.00320933	0.0277948
RGS4	4836	1.36465	2.95203	0.0032175	0.0278454
SFMBT1	5676	-1.59851	2.53827	0.00321879	0.0278454
ZNF460	3505	-0.626208	5.5848	0.00322004	0.0278454
CKAP4	3638	-0.869029	7.10056	0.00322458	0.0278706
MYO19	13075	-0.658721	6.06781	0.0032304	0.0278821
HMOX2	3793	0.660959	5.36226	0.00323046	0.0278821
PPP1R3F	4173	-1.09678	0.998181	0.00323078	0.0278821
PPM1K	11371	1.06308	3.69892	0.00323444	0.0278996
DHRS2	7556	2.78029	4.94165	0.0032404	0.0279371
TDRD3	6814	-0.85828	5.25534	0.00324227	0.0279391
KANSL1	23829	-0.634734	5.57132	0.00325542	0.0280384
2005-09-01	5914	-0.654375	6.22995	0.00325774	0.0280443
LRIF1	3621	-1.15045	4.12757	0.00325958	0.0280461
DHRS1	5002	0.942652	2.57831	0.00326607	0.0280879
MVK	6480	0.828733	4.19221	0.00327278	0.028118
LCMT1	2606	0.742476	4.54884	0.00327284	0.028118
[truncated: 420 more rows]

## Sheet: CT vs BML-281 24h
Gene	Length	logFC	logCPM	PValue	FDR
VCAN	14831	3.72928	2.83897	3.80322e-22	6.53165e-18
SAT1	2498	3.54799	4.79711	9.10704e-20	7.82021e-16
TEX19	1936	2.76384	4.29249	5.90113e-19	3.3782e-15
FRG2FP	1155	3.96276	6.27253	2.26724e-16	9.73439e-13
IFI30	2481	3.98274	1.98143	4.98633e-16	1.7127e-12
RP13-20L14.2	848	2.76903	3.25419	9.93708e-16	2.84432e-12
PDP1	5603	2.10686	6.86186	1.97323e-15	4.84117e-12
ADM	2718	3.85188	3.86451	3.71941e-15	7.98465e-12
CCDC155	5624	-3.05193	1.40846	8.25935e-15	1.57607e-11
PRND	3980	2.65284	3.09436	1.60146e-14	2.75035e-11
SCNN1G	3507	-3.49255	3.20034	3.64265e-13	5.68718e-10
CDC42EP3	10406	2.73941	2.68823	1.64514e-12	2.35447e-09
IFT57	3766	1.63911	5.25291	4.50202e-12	5.58527e-09
UBE2L6	2197	2.18448	3.24826	4.82707e-12	5.58527e-09
SSH1	14537	-1.68244	5.35033	4.87825e-12	5.58527e-09
ZDHHC2	6735	1.70806	4.59835	1.17269e-11	1.25874e-08
SLC17A5	3604	1.63471	4.76831	1.53427e-11	1.54998e-08
VAT1	3501	2.01834	5.92723	2.03352e-11	1.94021e-08
ROGDI	3683	2.97738	2.16298	2.22683e-11	2.01282e-08
IER3	1356	2.25516	4.34345	4.88492e-11	3.86631e-08
MALAT1	8755	1.89164	11.804	4.93736e-11	3.86631e-08
PCYT1B	5555	2.99969	1.38732	4.95277e-11	3.86631e-08
CD79A	1503	-2.47333	1.92775	6.1974e-11	4.62757e-08
ALS2	10384	1.65505	6.90197	7.69458e-11	5.50611e-08
TG	11132	-2.48808	3.46495	1.20495e-10	8.2775e-08
DHRS2	7556	7.12718	4.94165	3.23199e-10	2.13486e-07
SLC46A3	3776	2.46072	3.16563	3.75782e-10	2.38463e-07
HAP1	6223	-1.83462	6.68178	3.88784e-10	2.38463e-07
WIPI1	3402	5.10266	1.5161	4.03155e-10	2.38751e-07
MYO19	13075	-1.41494	6.06781	4.70973e-10	2.66442e-07
TDRKH	5092	2.56384	2.04996	4.80942e-10	2.66442e-07
MFGE8	6837	1.52617	4.89576	6.20271e-10	3.32892e-07
HLA-E	2975	1.55338	5.21359	6.86002e-10	3.57012e-07
ZMYND10	4009	2.78674	1.40755	7.18704e-10	3.6303e-07
LGALS1	1099	3.02915	3.28836	8.13124e-10	3.98988e-07
DNM3	11329	2.68895	2.56765	8.99871e-10	4.29288e-07
CNTN1	7492	2.60075	5.03416	9.29985e-10	4.31664e-07
ZNF428	1803	-1.66912	4.25734	1.11079e-09	5.02017e-07
PPM1N	2571	2.66614	1.07362	1.23978e-09	5.4595e-07
GEM	2648	2.11269	4.55847	1.46131e-09	6.27414e-07
ADAM9	6913	1.24433	7.96952	1.72219e-09	7.13383e-07
ARTN	2658	-2.35628	2.8405	1.74462e-09	7.13383e-07
WDR63	3923	3.24471	1.46321	1.83158e-09	7.31526e-07
LOXHD1	9020	-1.93534	6.09387	1.90183e-09	7.42321e-07
CCNG2	7471	1.7819	4.98285	2.62337e-09	9.96351e-07
TMEM205	1606	1.56857	5.73821	2.66869e-09	9.96351e-07
FAM46A	6053	2.12661	6.03815	3.05679e-09	1.11696e-06
ANXA1	4561	1.85596	9.29852	3.74824e-09	1.33282e-06
MARCKS	4275	1.72771	7.07759	3.80273e-09	1.33282e-06
CALCOCO1	8898	1.79049	5.29163	4.35339e-09	1.48511e-06
ISM2	4131	-2.63581	0.400858	4.46462e-09	1.48511e-06
LRP10	7112	2.04034	3.31274	4.49666e-09	1.48511e-06
CCDC148	3790	3.68129	0.360352	4.60162e-09	1.4911e-06
RASSF2	5759	1.53782	4.99434	5.96672e-09	1.89764e-06
FEZ1	5937	3.03108	1.27588	6.29167e-09	1.9646e-06
ADGRA1	6503	-3.04976	2.05157	7.09209e-09	2.17499e-06
ATXN1	16487	2.82421	2.92771	7.36503e-09	2.20821e-06
SELENOM	3187	2.53871	1.66722	7.52334e-09	2.20821e-06
FCHO1	5694	2.98146	1.41575	7.58613e-09	2.20821e-06
XXbac-BPG252P9.10	527	2.23377	2.77923	7.92783e-09	2.22337e-06
KDM5B	12092	1.69975	7.28071	7.93947e-09	2.22337e-06
CCDC159	4064	1.55233	5.06802	8.0266e-09	2.22337e-06
NRCAM	8193	2.93588	2.57632	8.26177e-09	2.25218e-06
NEDD4L	17455	1.45675	4.93728	8.41267e-09	2.25749e-06
GNAI1	4547	1.91324	5.17394	9.44246e-09	2.49484e-06
PI15	7156	4.71995	5.71636	9.78212e-09	2.54543e-06
ZBTB10	10216	1.24266	6.41999	1.01184e-08	2.59362e-06
APH1B	5494	1.72542	3.47558	1.0512e-08	2.6549e-06
DPP7	2820	-1.35183	5.57755	1.17628e-08	2.92773e-06
RHOBTB2	6580	1.27529	5.83505	1.24036e-08	3.02836e-06
ADI1	5560	-1.87773	6.20513	1.25197e-08	3.02836e-06
GSN	11018	2.5779	5.03751	1.31892e-08	3.14599e-06
RAB3D	4417	1.328	5.30973	1.52262e-08	3.58212e-06
FRAS1	18960	3.25467	1.17231	1.58327e-08	3.67448e-06
CITED2	2535	1.21339	7.59636	1.62931e-08	3.73089e-06
TGFB3	4914	-1.51603	4.92655	1.79545e-08	4.04804e-06
GRM2	7096	-2.95864	3.22664	1.81495e-08	4.04804e-06
CAPN5	6166	2.30462	1.64127	1.88725e-08	4.15535e-06
ZNF608	6922	2.08137	2.57331	2.01662e-08	4.38397e-06
CSRP2	5873	1.60207	4.03573	2.06096e-08	4.42437e-06
FAM136A	3086	-1.34941	5.60278	2.10395e-08	4.46089e-06
CCDC136	6188	2.75454	0.354716	2.41366e-08	5.05426e-06
ACSF2	5797	4.0223	1.15077	2.44267e-08	5.05426e-06
PLP2	1279	-1.25326	5.35917	2.48141e-08	5.07329e-06
FTL	878	1.55318	10.7575	2.58013e-08	5.15783e-06
CPB2	1767	2.52738	3.20475	2.58282e-08	5.15783e-06
A2ML1	7303	-2.75176	1.73763	2.65529e-08	5.24161e-06
LAYN	3144	1.41743	4.23677	2.84682e-08	5.55583e-06
LBH	4535	-1.23713	8.93424	3.09844e-08	5.97895e-06
TNS1	15595	-1.63915	5.79507	3.21377e-08	6.13259e-06
KLHL5	5144	1.44541	4.10424	3.26722e-08	6.16606e-06
ABCG1	6121	2.45714	2.02307	3.50366e-08	6.50469e-06
SLC15A2	6210	-2.29484	1.98322	3.52239e-08	6.50469e-06
TPMT	3181	1.61606	4.63491	3.69623e-08	6.71779e-06
CCDC110	3388	2.55827	1.63191	3.71603e-08	6.71779e-06
VWCE	4874	-2.47212	0.715073	4.39165e-08	7.85648e-06
MXD4	7058	1.69606	3.98317	5.06756e-08	8.9722e-06
SLC38A5	4014	-1.57181	5.95498	5.37216e-08	9.38099e-06
ARID5B	8164	1.98106	5.70856	5.4077e-08	9.38099e-06
RCN3	2093	-2.25288	3.58245	5.53547e-08	9.50661e-06
IL6R	6453	2.43868	1.15562	5.90241e-08	1.00364e-05
ALDH6A1	6680	1.51298	4.0892	5.96655e-08	1.0046e-05
RGS17	7899	2.14464	2.83896	6.22141e-08	1.03734e-05
DOCK4	11499	1.68352	4.48714	6.87597e-08	1.13546e-05
GPRIN3	15205	2.8634	0.734557	7.03665e-08	1.15093e-05
MYO1B	9533	1.0679	5.90288	7.79382e-08	1.25187e-05
MECOM	9103	2.10961	1.20851	7.7996e-08	1.25187e-05
DDAH2	2538	1.45701	4.55388	8.94203e-08	1.42195e-05
QSOX1	9311	1.4899	4.79313	9.37025e-08	1.47637e-05
YPEL2	8667	2.40908	2.82103	1.08482e-07	1.68931e-05
ITGA7	6373	1.73479	3.55525	1.09397e-07	1.68931e-05
TSPYL2	4948	1.37354	5.46335	1.10168e-07	1.68931e-05
LIPA	4910	1.67878	5.22977	1.16725e-07	1.77401e-05
SHC1	4342	1.61032	8.23961	1.1828e-07	1.77773e-05
BTG1	4854	1.74577	4.43531	1.1904e-07	1.77773e-05
SPRYD7	3340	2.18022	1.98196	1.23177e-07	1.82366e-05
C1orf216	3629	-1.31156	4.54805	1.2892e-07	1.89236e-05
MYLK	22167	-1.89058	4.75233	1.3048e-07	1.89904e-05
BRPF3	6613	-1.80301	3.46761	1.32937e-07	1.909e-05
KIF5C	9215	5.2123	1.5365	1.33388e-07	1.909e-05
PGPEP1	7520	2.24948	3.44229	1.47982e-07	2.10037e-05
RAB11FIP4	15383	1.78521	2.91701	1.52427e-07	2.13196e-05
STXBP1	9320	2.15441	1.92788	1.52764e-07	2.13196e-05
PSAP	3239	1.34892	8.56302	1.53932e-07	2.13196e-05
EPHA4	7554	1.09576	7.0082	1.6013e-07	2.19811e-05
LRFN4	2828	-1.76888	4.57181	1.61268e-07	2.19811e-05
EPB41	10739	-1.08255	8.2895	1.75863e-07	2.37817e-05
ESRRB	5071	-1.79979	2.18699	1.81249e-07	2.43185e-05
TUBB2B	2194	2.29789	5.15365	1.84727e-07	2.45931e-05
RP11-468E2.2	4351	-1.09344	6.38288	1.87703e-07	2.47665e-05
RALGAPA2	11366	1.46073	6.00799	1.89276e-07	2.47665e-05
AC142528.1	974	-1.90301	2.58311	1.90356e-07	2.47665e-05
QTRT1	3430	-1.27088	4.80843	1.96152e-07	2.53287e-05
TMEM67	8281	1.12035	5.75908	1.98091e-07	2.53882e-05
SEMA6C	5809	2.03188	2.84816	2.02853e-07	2.58059e-05
ZC2HC1A	4181	1.58024	3.80046	2.27449e-07	2.87221e-05
TMEM256	707	1.38568	3.86291	2.40429e-07	3.01396e-05
MEPCE	3420	-1.25761	5.20104	2.51785e-07	3.13345e-05
IPO4	5007	-1.08939	6.32706	2.59572e-07	3.20711e-05
ZIC2	3310	1.21999	5.48801	2.62339e-07	3.21814e-05
SLC5A6	5606	-1.04266	7.27674	2.66593e-07	3.24272e-05
ALDH2	9720	1.84691	3.89073	2.68118e-07	3.24272e-05
GSDMB	5905	2.0516	1.48268	2.73357e-07	3.28296e-05
RP11-796E2.4	7589	2.72104	0.0123097	2.89024e-07	3.44701e-05
RALB	2915	1.2115	4.93621	3.331e-07	3.94528e-05
MLF1	3569	1.90508	4.90054	3.40815e-07	4.00901e-05
FIG4	3592	1.12341	4.77556	3.70738e-07	4.33134e-05
LRRC20	3625	1.45942	3.92138	3.74163e-07	4.34181e-05
STS	6521	-1.97846	3.07867	3.85892e-07	4.44786e-05
FOCAD	10036	1.05955	6.99664	4.00662e-07	4.56942e-05
IL12RB2	4233	-1.98991	1.08911	4.04546e-07	4.56942e-05
BDH1	9114	-1.44262	3.67518	4.07035e-07	4.56942e-05
ABCA1	11350	2.01801	2.43752	4.07081e-07	4.56942e-05
INO80B-WBP1	2040	1.19588	4.95111	4.11663e-07	4.59084e-05
ATP8A1	11199	1.68881	4.56052	4.23026e-07	4.68713e-05
UNG	2567	-1.13758	5.87238	4.29884e-07	4.73258e-05
FADS2	11026	-1.2061	7.8953	4.58313e-07	5.01342e-05
CSPG5	4366	-1.6708	3.01083	4.73537e-07	5.14717e-05
RAB8B	5200	1.0703	6.27857	5.38733e-07	5.819e-05
TMEM200A	6137	2.42731	0.912955	5.5219e-07	5.92706e-05
FCGRT	4173	-1.641	8.32985	5.65478e-07	6.00693e-05
CHST11	6492	2.10086	3.05172	5.66626e-07	6.00693e-05
EFHC1	22736	1.4296	4.50645	5.76396e-07	6.07302e-05
RP11-875O11.1	2268	1.42589	4.00806	5.93147e-07	6.21141e-05
PRRT4	3683	-1.78725	3.67938	5.98149e-07	6.22582e-05
FN1	17315	3.57591	10.3433	6.03229e-07	6.24088e-05
TNIK	8523	3.6816	2.31388	6.10366e-07	6.27691e-05
TYMS	2470	-1.32287	6.21099	6.20931e-07	6.34754e-05
PLEKHH2	9835	2.44891	3.62582	6.37494e-07	6.47829e-05
GCN1	9654	-1.04862	7.35744	6.53566e-07	6.60255e-05
BRIP1	7991	-1.00871	6.22851	7.16563e-07	7.17787e-05
PJA2	5217	1.17375	7.32993	7.18874e-07	7.17787e-05
TMEM57	3979	1.48592	5.71176	7.23833e-07	7.18561e-05
HTR7P1	4411	1.8627	2.13854	7.63615e-07	7.53697e-05
ZNF217	6181	2.66088	6.01919	8.02531e-07	7.87581e-05
PLOD3	5671	-1.494	4.60952	8.3111e-07	8.0668e-05
OSR2	2930	4.13736	4.43274	8.31387e-07	8.0668e-05
BLVRB	1665	2.03121	5.44404	9.00711e-07	8.69034e-05
PAK3	10312	2.62095	1.18775	9.1409e-07	8.77015e-05
ASMTL	7012	1.58819	4.41158	9.21367e-07	8.79087e-05
TPCN1	8728	1.57507	3.29978	9.58828e-07	9.09774e-05
VIM	5158	2.37201	8.58505	9.6583e-07	9.11383e-05
ARFIP1	4269	1.02708	5.44779	1.04943e-06	9.84863e-05
CD24	3097	3.74768	2.21131	1.07373e-06	0.000100219
IQCH	7108	2.51339	1.45049	1.09157e-06	0.000101333
SLC4A8	17980	3.19283	1.47184	1.11735e-06	0.000103169
RP11-124N14.3	706	2.41253	7.05051	1.12397e-06	0.000103225
MAPRE3	3459	2.30188	2.27771	1.22633e-06	0.000111665
PAPSS1	3478	0.943093	7.3691	1.22887e-06	0.000111665
DCHS2	16281	-2.57173	1.4339	1.26621e-06	0.000114452
RNU1-85P	164	1.91382	1.69194	1.27399e-06	0.000114552
ZSCAN18	8307	1.78115	2.62879	1.30058e-06	0.000116334
DDIT3	1266	1.55911	5.17229	1.31647e-06	0.000117145
CEBPD	2178	-2.09176	0.835322	1.35887e-06	0.000120295
ENOSF1	10616	-1.33381	5.28045	1.3945e-06	0.0001223
GOLGA2P10	1758	1.41087	3.76336	1.40183e-06	0.0001223
PLS1	5294	1.44711	5.33967	1.40288e-06	0.0001223
TMEM59L	2626	3.72987	1.80483	1.41211e-06	0.000122483
HEY1	3232	3.93697	2.25139	1.46531e-06	0.000126459
S100A10	1543	1.57103	2.80333	1.52224e-06	0.000130715
PTRF	3828	1.65495	5.7712	1.53733e-06	0.000130935
CLU	6616	2.35124	7.01178	1.54006e-06	0.000130935
VIM-AS1	1992	2.25386	6.57657	1.58949e-06	0.000134472
SLC22A17	4278	1.32406	4.14112	1.6427e-06	0.000138292
IQCD	2460	1.94573	1.62327	1.69073e-06	0.000141642
TUBA1A	3421	1.24653	8.77058	1.70627e-06	0.00014225
TUBB3	4430	2.49026	5.64185	1.73485e-06	0.000143934
FOXO1	6232	1.26131	4.95817	1.77511e-06	0.000146566
SACS	15565	-1.036	7.98421	1.78651e-06	0.000146801
2003-09-01	5427	2.04554	2.27762	1.8254e-06	0.000149283
HYKK	5707	2.19623	1.52881	1.86055e-06	0.000151436
XXYLT1	5409	-1.08577	5.32628	1.87594e-06	0.000151969
LINC01963	3148	-1.51951	3.73105	1.95941e-06	0.00015776
TMEM200B	2639	-1.18496	4.65236	1.9658e-06	0.00015776
SRGAP1	26641	1.71554	2.16437	1.99063e-06	0.000158648
NUP188	8041	-0.916213	7.15286	2.00998e-06	0.000158648
SLC38A2	6602	1.13829	9.62078	2.01065e-06	0.000158648
DUSP1	2019	1.43427	4.54559	2.01381e-06	0.000158648
ULK3	3516	-1.17172	5.05241	2.03325e-06	0.000159448
CHML	7661	1.1125	8.04043	2.0453e-06	0.000159663
ENPP1	8294	0.933136	5.92389	2.08409e-06	0.000161331
RBM3	3731	-1.0527	7.95693	2.08545e-06	0.000161331
SIM1	9274	1.72689	1.93144	2.14917e-06	0.000165515
ALDH16A1	4643	-1.15917	4.98774	2.17913e-06	0.000167073
RP11-426L16.10	1078	1.3573	3.51562	2.21604e-06	0.000169148
SLC27A1	8249	1.83137	1.99519	2.26512e-06	0.000172129
NBPF3	6812	-1.04928	5.5441	2.36808e-06	0.00017916
LIG4	4387	1.06637	5.43229	2.43227e-06	0.000183155
PDE3A	8398	3.18633	2.01097	2.4422e-06	0.000183155
RHOC	4028	1.19662	4.44173	2.51602e-06	0.00018787
ARMC9	9661	1.29507	3.92569	2.62074e-06	0.000194842
IFI6	865	1.94469	2.09734	2.6756e-06	0.000198064
MAP7D2	4376	-1.90198	1.38578	2.78284e-06	0.000205118
ITGAV	8211	0.959903	6.89122	2.87622e-06	0.000211095
CORO1A	4871	2.3513	3.09278	3.06367e-06	0.000223895
HSPA12A	7018	2.24128	1.19609	3.18299e-06	0.00023163
PAX7	6313	-1.92238	5.29341	3.21432e-06	0.000232923
PLCL1	8013	3.75847	0.99031	3.34076e-06	0.000241068
GPR155	7769	1.88865	3.08446	3.43051e-06	0.000246509
SLC30A1	5474	-1.21474	6.51065	3.54481e-06	0.000253661
CDC37L1	3949	1.34329	5.89177	3.61676e-06	0.000257735
ALDOC	2928	2.01026	1.73775	3.64536e-06	0.0002587
H1F0	2344	1.2585	7.47574	3.71192e-06	0.000261552
MYCL	5063	1.55656	2.34535	3.71601e-06	0.000261552
DNM1	10775	1.87965	2.31795	3.77884e-06	0.000264889
SDC1	3595	1.86723	1.02411	3.80952e-06	0.000265954
GIPR	4736	2.25018	0.504699	3.83572e-06	0.000266699
OAS3	8251	-1.60465	3.96814	3.88303e-06	0.0002689
PEG10	6689	1.24574	7.95796	4.06873e-06	0.000279627
COL5A3	6750	3.8015	1.50328	4.07049e-06	0.000279627
EML6	14426	2.10056	2.77867	4.14673e-06	0.000283729
STK17B	6580	1.51529	6.52372	4.27797e-06	0.000290275
DSEL	9531	1.73646	7.04443	4.28167e-06	0.000290275
MSRB3	5791	2.14301	0.316095	4.29311e-06	0.000290275
FNBP1L	5798	1.07746	6.80054	4.46927e-06	0.000301001
PCDH18	6686	1.23158	5.03918	4.57197e-06	0.000306715
PP7080	2766	-1.39903	3.31778	4.62173e-06	0.000308847
GPX1	1425	-1.32308	4.6435	4.71665e-06	0.000313968
CENPM	1778	-1.09954	4.62435	4.78712e-06	0.000317429
PLEKHG1	7378	1.82979	0.716694	5.01221e-06	0.000330612
MTURN	6532	1.04226	5.43164	5.02443e-06	0.000330612
FAM126A	14499	1.12835	6.93664	5.18343e-06	0.000339772
IFT88	6111	1.01864	5.12876	5.24809e-06	0.000341734
FEZ2	8938	1.07783	5.95091	5.25315e-06	0.000341734
MORC1	3764	-2.09039	0.586909	5.43058e-06	0.000351868
RP11-360F5.1	946	1.64473	1.40447	5.44992e-06	0.000351868
CLTCL1	10049	1.40184	3.47463	5.53689e-06	0.000356144
SLC2A4	4046	2.10382	2.17829	5.59243e-06	0.000358375
JAKMIP2-AS1	2106	1.07264	4.91094	5.70949e-06	0.000363344
MEX3B	4364	2.21509	2.0829	5.7123e-06	0.000363344
TSC22D1	8586	1.03491	5.5738	5.76382e-06	0.000365269
KAT2A	3769	-1.03065	5.30379	6.18514e-06	0.000390528
SERTM1	3207	1.63531	2.54348	6.284e-06	0.000395317
CSRNP3	12565	1.39625	6.04273	6.31061e-06	0.000395542
CYP2J2	2990	1.3575	3.1415	6.38359e-06	0.000398661
NBPF2P	661	-1.54874	2.21203	6.40703e-06	0.000398675
RRAS	1160	1.32371	3.11928	6.45851e-06	0.000400428
CHRNB2	5892	-1.61649	2.27609	6.49112e-06	0.000401002
FAM19A5	3173	-1.06479	5.91445	6.58489e-06	0.000405026
SLC6A9	5159	-1.5528	3.46562	6.60342e-06	0.000405026
DNER	3935	1.19255	5.8874	6.65542e-06	0.000406762
KCNN1	3981	-1.244	4.37778	6.91245e-06	0.000419566
ARHGEF1	8636	-0.963116	5.96398	6.91378e-06	0.000419566
FSCN1	3692	1.34294	6.76364	6.9578e-06	0.000420751
RP11-566E18.1	2116	-1.50059	3.51428	7.15426e-06	0.000431113
B4GALT2	3772	-1.03085	5.8135	7.20674e-06	0.000432757
SCPEP1	3853	1.14851	4.64895	7.2888e-06	0.00043616
GUCY1B3	3724	3.27188	0.44629	7.56219e-06	0.000450948
RP11-566K11.2	2776	2.33563	5.66553	7.76324e-06	0.000461335
CYFIP2	10498	1.16243	4.87648	7.87826e-06	0.000466556
WBP1	2438	1.17955	4.22385	7.95574e-06	0.000469526
CTD-2541J13.2	3305	1.66756	5.91989	8.00952e-06	0.00047108
FAM187A	3459	1.65922	2.40382	8.0423e-06	0.000471394
FOXRED2	5577	-1.1134	4.57953	8.14378e-06	0.000473228
TUB	6722	-0.996466	5.38599	8.14569e-06	0.000473228
ATF3	4040	1.62698	2.74248	8.21345e-06	0.000473228
CTH	2414	1.4378	3.19636	8.24574e-06	0.000473228
TAGAP	4089	-2.18866	1.8443	8.25913e-06	0.000473228
FMNL2	6519	1.04739	5.9848	8.26631e-06	0.000473228
TNFRSF12A	1848	1.36372	3.82528	8.28482e-06	0.000473228
UTP20	10024	-1.06793	7.27827	8.29403e-06	0.000473228
DHRS7	3248	1.57451	2.04435	8.37187e-06	0.000476088
CHAC1	2058	2.08583	1.93185	8.76212e-06	0.000496636
TARSL2	4584	1.28816	4.01696	8.85096e-06	0.000500021
NDUFAF6	6406	-0.98312	5.21548	8.93685e-06	0.000503218
FLRT2	34899	-1.06326	6.8298	9.31399e-06	0.000521888
ENTPD1	6975	-1.49256	2.47326	9.33258e-06	0.000521888
ARNTL	6726	1.65936	1.82888	9.35958e-06	0.000521888
RP11-91P24.6	712	1.53217	2.42619	9.47328e-06	0.000526518
PNRC1	2992	1.52618	5.53446	9.64239e-06	0.000534188
LACTB	3972	1.29889	4.05775	9.69106e-06	0.000535159
ZC3H7B	10525	-1.17311	6.06697	9.86093e-06	0.000542794
TGIF1	8222	1.61335	5.51459	9.89324e-06	0.000542833
RP11-139H14.5	4836	2.11488	1.11736	1.00702e-05	0.000550782
ATP2B1	9493	1.03561	6.33168	1.01197e-05	0.00055173
NANOS1	4017	-1.68431	2.47532	1.01721e-05	0.000552833
GFRA2	5716	-1.42459	4.79008	1.02847e-05	0.000557193
MYBL2	2777	-1.03562	7.03927	1.03715e-05	0.000560125
RASSF4	9481	2.27483	1.19305	1.05255e-05	0.000566659
ANKMY2	2854	1.47896	4.39877	1.06512e-05	0.000571635
RP11-307C12.12	799	1.32391	5.09162	1.07267e-05	0.000573897
KLF9	5175	1.39338	2.95118	1.09589e-05	0.000584496
CARMIL1	6799	1.21337	3.99671	1.12171e-05	0.00059529
ADAM15	6584	1.3581	6.36608	1.12306e-05	0.00059529
EIF2AK2	10753	-1.2092	6.55502	1.14692e-05	0.000604723
EVI5L	6252	1.95683	3.33959	1.1479e-05	0.000604723
AMER2	10605	-1.10948	7.57809	1.20035e-05	0.000630104
RP1	13620	1.77505	1.74249	1.20341e-05	0.000630104
SUMO3	2732	-1.11632	5.88815	1.21533e-05	0.000634409
NPC2	2749	1.23746	4.89548	1.23663e-05	0.000643572
PLEKHJ1	4655	-0.972657	4.85041	1.2559e-05	0.000651629
HMGA1	2327	-1.11123	7.12907	1.27153e-05	0.00065775
CSPG4P10	7178	1.30246	3.6127	1.29622e-05	0.000668505
AAMDC	1943	1.29456	3.64279	1.31276e-05	0.000673281
SIRPA	5068	-1.55631	4.51912	1.31332e-05	0.000673281
RP11-513I15.6	8287	-0.958532	6.2352	1.37405e-05	0.000701207
CDC40	5946	1.22301	6.81047	1.37596e-05	0.000701207
OXTR	4514	-1.80468	1.03706	1.3869e-05	0.000704692
GSN-AS1	4763	2.60374	1.47072	1.41711e-05	0.000717917
SRRM5	2698	-1.20172	3.55851	1.43956e-05	0.00072461
UBE2H	6392	1.04457	6.61484	1.44125e-05	0.00072461
MAP2	11559	2.06259	3.35815	1.44298e-05	0.00072461
PPM1J	2874	2.74922	1.5712	1.46454e-05	0.000733292
FSD1	3111	2.02603	2.19173	1.47099e-05	0.000734382
USP28	5719	1.00562	5.46216	1.47556e-05	0.000734532
KIF12	3016	2.45602	0.948986	1.51993e-05	0.000754429
TRMT2B	4055	-1.26595	4.25466	1.5396e-05	0.000761437
KCNA2	17379	-1.75662	5.40957	1.54291e-05	0.000761437
KRT10	2144	2.57085	6.03119	1.56549e-05	0.000770366
ATP6V1A	5130	0.929273	7.89086	1.6043e-05	0.000787207
HPSE	4721	1.61381	3.09945	1.61204e-05	0.000788751
GPR160	4458	1.39909	2.43543	1.6228e-05	0.000791759
DUS3L	3642	-1.26866	4.4283	1.65896e-05	0.000804592
UBL5	1931	0.833559	6.74864	1.6613e-05	0.000804592
GRN	3680	1.26613	5.54457	1.66641e-05	0.000804592
PURG	3771	1.74848	3.64544	1.66784e-05	0.000804592
RP11-455F5.5	811	2.3978	0.319053	1.72601e-05	0.000830324
G6PD	3709	1.21677	5.30402	1.75052e-05	0.000839762
TIPARP	5048	1.60268	7.80956	1.81494e-05	0.000868237
BTBD6	2392	-0.968726	5.4331	1.85762e-05	0.000885231
HMCN1	18579	1.20057	8.92958	1.86077e-05	0.000885231
MPP7	6167	1.23029	3.71543	1.87243e-05	0.000888316
LANCL2	5235	-1.44302	4.36433	1.90441e-05	0.000899066
DHX37	6618	-1.02291	5.5395	1.90556e-05	0.000899066
HCFC1	9004	-1.09323	5.74163	1.91677e-05	0.00090188
RP11-91P24.7	585	1.55681	2.22679	1.92431e-05	0.000902955
AMIGO2	3956	2.71075	3.3068	1.93439e-05	0.000905211
ELN	6542	-2.80237	5.67871	1.94013e-05	0.00090543
CDC25A	4117	-1.02078	5.80682	1.98188e-05	0.000922409
FJX1	2450	-1.58628	1.87634	2.02032e-05	0.000937755
VTA1	7262	0.853538	7.14503	2.07454e-05	0.000960327
SMAP2	3631	1.02371	5.84929	2.08201e-05	0.000961193
TUBB2BP1	871	1.70756	2.44319	2.09293e-05	0.000963644
ZNF135	6418	1.59228	1.48268	2.10905e-05	0.0009664
UBE2Q2P2	1855	1.41185	2.32602	2.11017e-05	0.0009664
SRM	1898	-0.990018	5.46235	2.12433e-05	0.000970297
TMEM50A	3410	0.894672	6.80626	2.17842e-05	0.000992364
JUP	4942	1.19309	5.22034	2.18727e-05	0.000993437
RP11-379B18.5	6732	2.24809	0.730982	2.19234e-05	0.000993437
FCHSD1	6073	2.05788	1.91615	2.21924e-05	0.00100213
EPHB1	6956	-2.19994	3.13879	2.22668e-05	0.00100213
DEAF1	4452	-1.09384	4.79092	2.23063e-05	0.00100213
EPDR1	2864	-0.994889	5.11027	2.24595e-05	0.00100213
SSBP2	11284	1.65464	5.46987	2.24888e-05	0.00100213
CDC37	3041	1.0264	7.63955	2.25201e-05	0.00100213
HDHD5	4936	-1.04348	5.60767	2.25238e-05	0.00100213
KIF13B	11112	1.25937	4.56072	2.31284e-05	0.00102637
RP1-4G17.2	415	2.87457	-0.287121	2.33147e-05	0.00103198
CTC-510F12.6	906	1.24687	3.2704	2.35526e-05	0.00103982
SSFA2	9582	0.875856	7.27692	2.37833e-05	0.00104594
AVEN	1808	-1.50082	3.36179	2.38545e-05	0.00104594
2004-09-01	8012	2.57819	0.962329	2.38929e-05	0.00104594
KIAA1024	6800	-1.5432	1.53869	2.39346e-05	0.00104594
USP13	8440	-1.0502	5.8347	2.40701e-05	0.00104919
RP4-724E16.2	2502	2.54756	2.27439	2.43633e-05	0.00105928
EI24	3558	-0.840628	7.28549	2.4673e-05	0.00106878
PEBP1	1780	-0.869488	7.38702	2.47813e-05	0.00106878
MCM5	7338	-0.89246	7.35227	2.48249e-05	0.00106878
COL9A3	4831	-1.46436	4.12746	2.48308e-05	0.00106878
CTC-444N24.11	4258	-1.04649	4.68632	2.48978e-05	0.00106899
RP11-2C24.9	11692	-1.21888	4.65912	2.59643e-05	0.00110701
CCDC184	2343	1.94687	1.4804	2.59736e-05	0.00110701
WDR90	10534	-1.07549	4.69865	2.60006e-05	0.00110701
HPGD	5529	1.80541	1.79442	2.60413e-05	0.00110701
TLE4	8187	1.9319	0.431596	2.63044e-05	0.00111544
RECK	6045	1.52858	3.52053	2.65229e-05	0.00112193
GRINA	2527	0.972632	5.7417	2.69334e-05	0.0011365
RRM2B	5548	1.05148	6.21015	2.7164e-05	0.00114342
NIPSNAP1	3067	1.38566	5.04059	2.72553e-05	0.00114446
FAM65B	7868	2.69918	1.79103	2.76274e-05	0.00115725
SLC2A12	4468	1.33747	2.62543	2.79254e-05	0.00116689
INO80B	1522	1.19774	3.9734	2.80218e-05	0.00116807
RELL2	2596	1.94008	2.50431	2.82126e-05	0.00117318
SGMS2	7635	1.65504	2.22657	2.84315e-05	0.00117943
HFM1	5827	1.63119	0.306952	2.87168e-05	0.00118839
ANKRD50	8794	0.993241	5.445	2.90016e-05	0.00119729
CTC-351M12.1	3094	1.69514	1.41287	2.91261e-05	0.00119955
ADGRG6	8473	2.43333	2.36346	2.9327e-05	0.00120493
RTN2	3238	2.16684	1.37686	2.9456e-05	0.00120735
DPCD	1718	1.26134	3.91402	2.96077e-05	0.00121067
JAM2	5933	2.05276	0.487388	2.97288e-05	0.00121274
CELSR2	12349	-1.04569	4.79208	3.04186e-05	0.00123794
TMEM256-PLSCR3	2557	1.22363	3.70644	3.08706e-05	0.00125141
LINC01694	6810	1.68155	2.15462	3.08953e-05	0.00125141
CASP9	5269	1.80123	1.49719	3.09724e-05	0.00125157
SEMA6D	8557	1.70232	2.4314	3.11512e-05	0.00125584
PDK3	2695	1.18709	3.88007	3.13568e-05	0.00126117
AC010127.3	5453	2.10296	1.22241	3.19469e-05	0.00128191
MCM4	6824	-1.0552	9.77965	3.23445e-05	0.00129483
CTC-467M3.1	463	1.75662	0.201535	3.37507e-05	0.00134799
CALCOCO2	8333	0.880772	6.42954	3.40023e-05	0.00135488
SLC35D1	6162	-0.986978	4.45795	3.45675e-05	0.00137422
CASC1	2952	2.26782	0.579117	3.49421e-05	0.00138353
THOC6	1860	-0.964866	4.83752	3.49628e-05	0.00138353
RSPH4A	2840	2.22383	0.276189	3.5413e-05	0.00139573
ITPRIPL1	4652	-1.04593	4.75447	3.54337e-05	0.00139573
CPNE7	3048	-1.27597	4.41547	3.61257e-05	0.00141973
TRIM65	3906	-1.20162	4.92539	3.68063e-05	0.00144318
MANBA	8437	2.03369	2.98614	3.82307e-05	0.00149561
ERFE	3572	-1.5174	3.77741	3.87371e-05	0.00151198
RGS4	4836	1.93063	2.95203	3.8878e-05	0.00151404
ZNF592	8134	-1.06121	4.9251	3.89873e-05	0.00151486
SWT1	4054	1.08801	4.44924	3.91406e-05	0.00151738
ZNF512B	5919	-1.16377	5.40543	3.94444e-05	0.00152572
PPIF	2674	-1.4236	5.75769	3.96102e-05	0.00152869
ACHE	3731	2.1675	0.589638	3.99157e-05	0.00153702
SMYD2	4889	-0.936369	5.6567	4.00534e-05	0.00153888
MCM3	3650	-0.993942	8.08247	4.04135e-05	0.00154924
SPTBN4	11549	1.65276	0.930331	4.06387e-05	0.00155441
RP11-715J22.6	5616	-1.27323	3.36606	4.22603e-05	0.00161284
OPN3	3716	0.824401	6.15372	4.24489e-05	0.00161645
TMEM241	5193	1.20553	3.63169	4.29204e-05	0.00163078
CFAP36	3505	0.930135	4.75871	4.36041e-05	0.00165311
LYST	19614	0.986366	5.70459	4.40576e-05	0.00166662
RP11-162P23.2	784	1.63326	2.64838	4.4173e-05	0.00166731
NR3C2	6607	1.60848	3.31757	4.43753e-05	0.00167029
SMIM10L2B	2737	2.62033	1.04681	4.44463e-05	0.00167029
TMEM229A	2108	-1.61829	1.75422	4.47781e-05	0.00167908
DLC1	12794	1.09511	7.20438	4.49357e-05	0.00168132
STAT2	6109	0.985566	5.53218	4.52412e-05	0.00168907
TUBA4A	4079	1.0777	5.45147	4.55347e-05	0.00169162
AC069282.6	526	-1.68278	0.673872	4.56437e-05	0.00169162
SRCAP	13674	-1.15115	4.77852	4.57294e-05	0.00169162
PITPNC1	7819	1.33783	2.0148	4.58321e-05	0.00169162
RP11-288H12.3	3131	1.79077	1.26256	4.58701e-05	0.00169162
GOLGA6L9	6576	1.37394	2.18415	4.5915e-05	0.00169162
ALYREF	1574	-0.83291	6.66996	4.60041e-05	0.00169162
ADRB1	2853	0.956631	4.84836	4.60975e-05	0.00169162
P2RX5	4190	-1.65675	1.56673	4.62069e-05	0.00169202
TMEM129	3442	-1.26918	3.82941	4.65327e-05	0.00170032
SCAMP5	4873	2.04498	2.0206	4.74701e-05	0.00173089
PRDX1	1522	0.894287	9.69142	4.76689e-05	0.00173446
STAC2	3362	2.48117	1.24437	4.8251e-05	0.00175193
PBXIP1	3851	1.28856	5.4419	4.85223e-05	0.00175806
KIRREL2	3382	2.39101	0.758357	4.93046e-05	0.00178265
MIR4709	72	1.3599	2.93774	5.01082e-05	0.00180591
OPTN	5138	1.51551	3.65368	5.01583e-05	0.00180591
TNFRSF13C	3944	-2.06463	0.838274	5.04812e-05	0.00181373
TRRAP	13218	-0.897389	6.20861	5.17622e-05	0.00185587
SEZ6L2	4110	1.83903	1.28705	5.22836e-05	0.00187066
GDPD5	9867	1.6361	1.67429	5.28718e-05	0.00188778
IGFBP5	6442	1.26748	6.46182	5.35535e-05	0.00190815
HID1	6196	1.92382	1.01014	5.36958e-05	0.00190926
DTYMK	2451	-0.88008	5.91745	5.38918e-05	0.00191227
MEF2C	11755	1.30599	3.67852	5.43315e-05	0.0019239
URGCP	7830	-1.03165	4.35118	5.46206e-05	0.00193015
RP11-347P5.1	2065	1.95725	0.409953	5.54708e-05	0.0019537
DCTN3	3740	0.969806	4.94931	5.55146e-05	0.0019537
CEP126	8191	1.54678	1.95372	5.57543e-05	0.00195813
EWSAT1	3576	-1.86495	4.0339	5.59285e-05	0.00196024
TTC30B	4017	1.23444	3.54615	5.64862e-05	0.00197575
PER2	6877	-1.23528	3.51716	5.73229e-05	0.00200002
RBBP8	5091	-1.03741	6.22928	5.75024e-05	0.00200002
FBXO15	6198	1.71735	1.13032	5.75294e-05	0.00200002
C19orf66	4341	1.81924	1.27744	5.81417e-05	0.00201722
LRRC4	4036	-1.85633	4.12618	5.8398e-05	0.00202203
SPA17	5205	1.26275	3.10222	5.87162e-05	0.00202896
CCDC113	5927	1.57085	1.92844	5.91433e-05	0.00203961
UBE2D4	4713	-1.20173	3.30928	6.16837e-05	0.00212296
SORT1	9160	1.15305	5.49704	6.19369e-05	0.00212741
IL7	3392	1.56531	2.01284	6.25541e-05	0.00214432
EPB41L5	9281	0.905593	5.62343	6.29479e-05	0.00215352
ANKLE1	3569	-1.9103	3.14289	6.39894e-05	0.00218083
CPB2-AS1	3954	1.93575	0.881673	6.40001e-05	0.00218083
PITPNM1	6449	1.3391	4.50661	6.43109e-05	0.00218708
SGCE	2547	1.10965	3.65422	6.45253e-05	0.00219003
TTC30A	5975	1.33501	4.32439	6.53434e-05	0.00221343
HNF4G	4806	-1.08028	4.21654	6.57453e-05	0.00221985
TRAFD1	3940	1.03091	5.55939	6.57916e-05	0.00221985
H3F3B	6134	1.03445	9.1461	6.61441e-05	0.00222737
STX7	16387	1.15801	6.02262	6.65029e-05	0.00223503
HIBADH	2323	1.00672	4.22956	6.66319e-05	0.00223503
IER2	3072	1.34215	5.20224	6.69073e-05	0.00223989
AP000769.7	396	2.11496	0.554881	6.87325e-05	0.00229652
CTPS1	5462	-1.00452	6.7508	6.89182e-05	0.00229825
COMMD6	2897	0.944463	5.05159	6.93238e-05	0.0023073
PIGW	2799	-1.32623	3.3794	7.00975e-05	0.00232854
SKAP2	5520	1.6173	1.47358	7.03366e-05	0.00233197
RP11-1148L6.5	450	-1.46013	1.63028	7.18174e-05	0.00237648
C1R	5672	1.2865	3.57434	7.49516e-05	0.00247542
PCTP	5880	1.52689	3.5084	7.60064e-05	0.00250544
FTLP3	528	1.67968	4.68301	7.66043e-05	0.00252031
SLC20A1	5577	-0.910469	6.28644	7.68982e-05	0.00252514
TTC25	2500	1.58439	0.700978	7.83233e-05	0.00256703
MAPK8IP1	3498	1.84565	3.21622	7.86791e-05	0.00256933
RP11-253E3.3	3514	-1.68597	2.748	7.86927e-05	0.00256933
FAH	7063	1.73189	2.52296	7.92605e-05	0.00258296
TMEM179B	1496	0.988976	4.73917	8.06864e-05	0.00262445
LRP1	20839	1.18702	6.35295	8.13068e-05	0.0026371
FH	2142	0.806509	8.26921	8.13826e-05	0.0026371
ZBED3	6514	-1.64473	1.65075	8.21234e-05	0.0026561
NMRK1	3865	1.47824	1.36468	8.23903e-05	0.00265972
ALDH5A1	5525	-1.32368	4.0161	8.27668e-05	0.00266686
TIMELESS	5818	-0.848548	6.62498	8.35047e-05	0.0026856
LAMB3	4688	-2.1351	2.36733	8.38079e-05	0.00269031
SCN9A	10364	2.41432	3.83389	8.48933e-05	0.00272007
MTHFD1L	5021	-1.3856	4.86761	8.53254e-05	0.00272882
XDH	6037	-1.67348	1.79053	8.6925e-05	0.00277481
KLHL24	8650	1.25312	6.0719	8.75057e-05	0.00278817
NSMAF	6165	-1.19622	6.22342	8.81969e-05	0.00280499
TMEM59	9149	0.787502	6.6393	8.98907e-05	0.00285357
SLC39A10	6917	0.80531	5.96761	9.17214e-05	0.00290632
DNPH1	1250	-1.28613	3.47298	9.19631e-05	0.00290861
AC068282.3	2690	1.70811	0.313562	9.28202e-05	0.00293032
MT-TC	66	0.808182	7.97365	9.4932e-05	0.00299149
IFT43	4172	1.04386	4.04507	9.6345e-05	0.00302682
PLPP2	7059	1.58074	2.34595	9.65801e-05	0.00302682
ARHGEF4	10611	-2.09105	0.428808	9.65884e-05	0.00302682
CRISPLD1	4543	0.850484	5.86687	9.67581e-05	0.00302682
COX7A2L	5605	0.76578	6.42179	9.74399e-05	0.00304261
MAN1A1	5014	2.70764	2.54826	9.76636e-05	0.00304405
CHST14	3574	-1.45844	2.21454	9.80713e-05	0.00305123
HMGCL	5658	1.22254	3.65954	9.95291e-05	0.00309098
HMGN2P5	273	-0.853531	5.6683	0.000100039	0.0031012
OLFML3	2821	-1.72239	7.30548	0.000100938	0.00312178
IL27RA	2962	-1.02619	3.79426	0.000101207	0.00312178
ERLIN2	9464	0.82689	7.28835	0.000101248	0.00312178
REEP6	2449	2.93762	2.18691	0.000101839	0.00313438
SFRP1	4761	2.88132	1.44815	0.00010322	0.00317121
CARD9	6699	-1.32747	2.41625	0.000104034	0.00319051
RP11-152F13.8	785	1.48163	1.14989	0.000104282	0.00319239
SNAI2	2204	1.42962	3.02215	0.000104633	0.00319744
LRRC6	2778	1.28104	3.17909	0.000106551	0.00324733
DDX54	5064	-0.792244	6.08388	0.000106681	0.00324733
AGTPBP1	4939	0.887324	6.58401	0.000106833	0.00324733
CHEK1	6558	-0.771298	6.14176	0.000107163	0.00325163
ZSCAN2	4878	1.10355	4.02767	0.000108076	0.00327355
TMEM169	3628	1.81807	0.922049	0.0001092	0.00330175
LMNA	6985	0.967147	7.80715	0.000109745	0.00331239
FBXO43	3950	-1.18061	3.17218	0.000110378	0.00332567
HSD17B2	9550	-2.24034	2.70441	0.000111073	0.00334076
PM20D2	4708	-0.818352	6.45883	0.000113555	0.00340943
TGFBRAP1	6005	-0.95681	4.76618	0.000114069	0.00341889
CHD3	9758	-1.43003	8.67383	0.000115122	0.00344443
ACRV1	2212	-1.69262	0.0155859	0.000116402	0.00347668
RP2	3803	0.878927	5.65163	0.000116944	0.00348679
LIG1	6576	-0.840801	6.22567	0.000118637	0.00353113
KIAA0513	8837	1.88229	2.392	0.000125245	0.00370642
TBPL1	5039	0.832155	5.77544	0.000125301	0.00370642
CACNA1I	10792	-1.21277	4.4142	0.000125359	0.00370642
HMGN2	2509	-0.832971	8.11614	0.000125389	0.00370642
MED24	6962	-0.849911	5.48422	0.000125928	0.00371597
NCEH1	4808	1.62811	2.07717	0.000127372	0.00375212
ELL2	7328	2.71711	4.76857	0.0001279	0.00376122
LY75-CD302	5650	1.22896	2.76359	0.000129933	0.00381448
SDCBP	4778	0.7222	7.89763	0.000133016	0.00389831
SH3PXD2A	11756	-0.961731	5.09676	0.000134	0.00392046
APLP1	3656	1.50615	3.8713	0.000134648	0.00393272
ANP32B	1850	-1.23259	5.07139	0.000135114	0.00393964
AAGAB	3833	0.819393	5.81766	0.00013543	0.00393989
NXPE3	8635	1.0613	5.70328	0.000135808	0.00393989
CENPV	2880	-1.31861	5.26754	0.000135811	0.00393989
ACSL3	7240	0.99043	7.45992	0.000136041	0.00393992
ATP6AP2	9560	1.18651	6.58538	0.000138404	0.0039991
NKILA	2598	1.71552	0.406838	0.00013855	0.0039991
DNAJC18	6499	1.01618	3.5039	0.000139329	0.00401481
RP11-798M19.6	2495	1.50925	1.37331	0.000140013	0.00402776
DACT3	5361	2.73138	2.89103	0.000140377	0.00403149
ASMTL-AS1	2670	1.42981	1.98187	0.000140637	0.00403221
EFR3B	10591	1.96019	2.11142	0.00014207	0.00406651
CREB3	1903	1.15597	4.88213	0.000143832	0.00411011
CTD-2515O10.5	520	-1.16859	3.9331	0.000145607	0.0041539
DCUN1D4	7625	0.846225	5.7105	0.000148151	0.00421947
CYC1	1975	-0.800099	8.02899	0.000148676	0.00422741
IFT80	7175	1.29387	6.27222	0.000149032	0.00423055
GPR137C	6193	1.44963	1.58145	0.000150154	0.00425296
XPR1	8903	0.897346	6.43045	0.000150317	0.00425296
CDH24	3748	1.3424	2.87279	0.000151344	0.00427497
NDUFB2	4447	-0.773799	5.81531	0.000152071	0.00428846
BAIAP2L1	4798	1.3646	2.35772	0.000152606	0.00429648
TPP2	6752	0.817164	7.4712	0.000155565	0.00436771
CLN6	7345	-0.811306	6.00681	0.000155645	0.00436771
DNAJB5	5891	1.13713	2.91179	0.00015733	0.00440781
SLC35A4	4023	-0.863968	5.01988	0.000160063	0.00447103
MXRA7	9257	0.949241	5.49518	0.000160107	0.00447103
PDDC1	5510	-0.922841	4.88092	0.000160703	0.00448037
PGF	5962	1.61429	4.71812	0.00016138	0.00448508
CHST10	4487	-1.24148	3.65437	0.000161394	0.00448508
ZNF33B	8307	-1.44247	3.97358	0.000161799	0.00448907
DNAH9	16980	2.31144	1.2524	0.000162131	0.00449103
LTA4H	7350	0.990305	7.38119	0.000162463	0.00449299
NUDT3	9905	-0.789187	6.98968	0.000165055	0.00455421
DNLZ	3144	-1.25274	2.55655	0.000165208	0.00455421
ERBB3	8658	1.80514	2.67746	0.000165813	0.00456358
TNFSF9	1665	1.58957	3.49793	0.000166748	0.00458198
ASAP1	8280	-0.876888	6.62607	0.000167129	0.0045851
RCC1	3888	-0.881553	6.67153	0.000168138	0.00460543
RNPEPL1	7867	-1.23856	3.5164	0.000172494	0.00471723
C12orf60	4570	1.22835	1.41076	0.000177024	0.00483342
JADE1	9129	-1.01695	5.21911	0.000177663	0.00484314
TSPAN13	2224	1.79155	6.10214	0.000178319	0.00485333
NPTXR	5784	-1.43116	5.22554	0.000178811	0.00485903
PNMA3	3748	-1.99371	1.15717	0.000179316	0.00486505
VASP	3601	0.92451	5.39472	0.000180965	0.00490205
MMACHC	5296	0.808466	8.48146	0.000183011	0.00494018
CREB3L1	4037	1.97622	0.163379	0.000183196	0.00494018
IDH1	4721	0.694724	7.00117	0.000183236	0.00494018
RIDA	1567	0.78068	6.32688	0.00018367	0.00494411
SLC20A2	6641	0.830547	6.65296	0.000185081	0.0049743
RP11-474P2.2	627	1.64626	0.526242	0.000186754	0.00501047
PLD3	5184	0.873579	6.87671	0.000187079	0.00501047
MT-TY	66	0.775791	7.98436	0.000187302	0.00501047
MAB21L3	3256	-1.79459	3.26355	0.000188076	0.00502335
AC073834.3	590	1.40578	1.48541	0.000188702	0.00503225
SAMD10	2453	-1.58142	0.655836	0.000189017	0.00503283
GBP1	4992	-1.72068	3.93506	0.000189315	0.00503296
E2F8	4140	-1.18228	2.93615	0.0001899	0.00504071
HOXC13	2423	1.07508	3.95344	0.000194394	0.00515203
PCSK9	4981	-2.07554	2.20876	0.000196043	0.00518775
RNF141	7820	0.876776	7.25422	0.00019636	0.00518814
DUSP7	5648	-1.15102	4.09448	0.000197339	0.00519885
BFSP1	3361	-1.39646	2.20136	0.000197371	0.00519885
CTSF	2896	1.27013	2.55015	0.000197939	0.00519912
RP5-850E9.3	2714	1.52854	4.93847	0.000197987	0.00519912
DYNC1I2	4695	1.41528	7.90981	0.000198822	0.00521309
GNS	6284	0.742974	6.94226	0.000200351	0.00524517
SCG2	2719	1.52156	3.28917	0.000201011	0.00525443
SRXN1	2698	1.52664	4.94597	0.000202249	0.00527876
AC007036.5	614	1.1813	2.79909	0.000202735	0.00528341
LRRIQ1	7560	1.22244	2.98219	0.000205881	0.00535727
RP4-625H18.2	5471	1.9919	1.53283	0.000208421	0.00541517
TONSL	7111	-1.00525	6.18311	0.000211956	0.00549868
ITGA5	7577	0.835665	6.7169	0.000212367	0.00550105
LMBRD2	8421	1.11654	6.33522	0.000212706	0.00550152
GMPR	2232	2.36962	0.30985	0.000213806	0.00551543
TNFRSF19	5113	2.86097	1.22487	0.000213886	0.00551543
SGF29	2124	-1.27171	2.85335	0.000214438	0.00551546
TSPAN7	3110	1.27838	2.52581	0.000214529	0.00551546
CTB-54O9.9	581	-1.33047	1.89648	0.000215729	0.005538
ENG	3935	-1.48348	3.02878	0.000217139	0.0055659
IGF2R	14911	0.991456	7.28234	0.000217954	0.00557845
HYI	2740	-1.2967	3.16176	0.000219217	0.00560242
CBLB	11840	1.29041	3.82007	0.000219779	0.00560845
GRAMD1C	7814	1.66302	2.0753	0.00022112	0.0056343
AKAP12	8741	0.713018	6.40684	0.000222287	0.00565564
BID	4446	-1.21648	5.04573	0.000223275	0.00567236
SLC35F2	3717	-0.78938	5.9113	0.000231939	0.00588126
DHX40	5939	0.806086	6.3813	0.000232182	0.00588126
MFAP4	2152	-1.40907	5.71474	0.000233438	0.00590436
PPP1R15A	3093	1.03049	4.54693	0.00023389	0.00590711
MZT2A	4093	-0.87106	4.78441	0.000237755	0.00599591
MSX2	2270	1.46308	5.00267	0.000239903	0.00604119
RNF157	7802	1.35009	2.26737	0.000240895	0.00605729
MSRB1	2157	1.36625	3.37315	0.00024129	0.00605835
RABEPK	3401	-0.907998	4.89218	0.000242988	0.00608446
LIPH	4122	1.98349	2.41983	0.000243055	0.00608446
NDST1	9529	-0.920689	5.12336	0.000243393	0.00608446
TATDN2P2	2226	-1.15863	2.74794	0.000247064	0.00616727
COTL1	6762	1.15303	3.65126	0.000248981	0.00620036
COLGALT2	7147	-1.22544	5.10639	0.000249533	0.00620036
RP11-297N6.4	1091	1.54405	0.645061	0.000249776	0.00620036
SECISBP2L	8699	0.742906	6.45636	0.000249915	0.00620036
PICALM	5833	0.788143	7.44894	0.000250195	0.00620036
AGFG1	9321	0.724007	7.46386	0.000250812	0.0062067
IMP4	3861	-0.792555	5.80002	0.000251916	0.00622504
TMEM109	2421	-0.834735	5.4679	0.000255312	0.00629989
HOOK1	6758	0.939586	9.14679	0.0002558	0.00629992
FAM111B	3863	-1.06831	6.24611	0.000256047	0.00629992
CLSTN3	6865	1.22126	4.38971	0.000257403	0.00632422
FUT9	13719	-1.44056	1.04265	0.000258197	0.00633468
ZNF277	4014	1.39908	4.42879	0.000263122	0.00644064
ATP6V0A1	10955	1.3393	4.92409	0.000263266	0.00644064
NME4	3670	-0.861735	6.71597	0.000264495	0.00645359
NPHP1	11763	1.58458	1.7684	0.000264547	0.00645359
FGD6	10044	0.886804	5.67354	0.00026585	0.00647619
TSPAN5	7430	1.29561	4.43632	0.00026635	0.00647917
PIK3CD-AS2	939	1.32576	0.647456	0.000277249	0.00672606
TRDN	6700	1.8598	1.99137	0.000277283	0.00672606
HLA-F-AS1	4179	1.46061	1.06311	0.000278458	0.00674504
GSTM3	4750	0.694442	6.48811	0.000281985	0.00682087
RP11-1023L17.2	3598	1.46197	0.972116	0.000284233	0.00686512
SPATA13	11312	-1.05207	5.28494	0.000284614	0.00686512
RP11-510J16.5	1030	-2.42388	0.822889	0.000285392	0.00687422
WDR5	3629	-0.756852	6.28317	0.000289212	0.00695204
FREM1	10762	-1.04482	4.66296	0.000289432	0.00695204
MYL12A	3245	0.765148	7.33075	0.000289927	0.0069542
POLD3	5508	-0.81009	6.1882	0.000293658	0.00701687
WDR34	2604	-0.839146	6.28945	0.000294027	0.00701687
MBD3	7845	-0.814396	6.22734	0.000294525	0.00701687
HIF1A	5151	0.748995	7.01323	0.000294885	0.00701687
TXNDC16	4739	1.27117	4.68719	0.000294912	0.00701687
EEF1B2	1915	-0.702078	8.17968	0.000294991	0.00701687
CTC-250I14.6	946	1.36314	4.26443	0.000296484	0.00703485
C7	5223	-1.73413	4.28389	0.000296566	0.00703485
TTLL12	4622	-0.767087	6.17156	0.000298809	0.00707827
FAM184A	7791	1.26849	3.51538	0.000303096	0.00716992
LYPLAL1	2966	0.854265	4.47055	0.00030398	0.00718095
FSIP1	2951	1.31879	1.15458	0.000304693	0.0071879
PCSK1N	1363	1.97696	2.41756	0.000310005	0.00730319
DYNC1H1	15826	0.823604	10.1851	0.00031045	0.00730365
RTN4	6644	0.767348	7.03711	0.000312168	0.00732036
TFDP1	3741	-0.847568	6.95934	0.000312423	0.00732036
TELO2	4239	-0.961719	4.99371	0.000312439	0.00732036
FERMT2	8510	1.46795	5.3746	0.000314763	0.00736476
CHRAC1	3301	-0.877273	5.56213	0.000315835	0.00737979
DDAH1	4572	0.966555	4.78264	0.000317468	0.00738784
CETN2	1928	0.906762	5.1612	0.00031747	0.00738784
POLD4	3049	1.27483	2.09974	0.00031747	0.00738784
TXNIP	3625	2.1237	4.868	0.000319461	0.00742412
U3	11697	1.09917	3.76889	0.000320258	0.00742563
CTD-2647L4.5	585	1.42645	0.850721	0.000320391	0.00742563
AGPAT5	4684	0.666016	7.68853	0.000322406	0.00746107
HCG4P11	991	1.34536	0.852819	0.000322789	0.00746107
LYAR	2319	-0.757919	5.85073	0.00032744	0.0075584
AES	5298	-0.878797	6.42963	0.000328146	0.00756453
PPP1R1B	4554	1.77743	1.5099	0.000333733	0.00768302
ASL	3195	1.32568	2.79284	0.000335274	0.00770815
PPP1R18	4599	0.945094	4.34448	0.000336604	0.00772363
RP11-638L3.1	2991	1.82169	0.637572	0.000336846	0.00772363
CD302	4075	0.922772	4.50801	0.000337775	0.00773459
PLEKHA8	10572	0.734413	6.23306	0.000339935	0.0077737
ETNK2	4472	0.878515	4.97511	0.000341616	0.00780176
SPR	1480	-0.892207	4.19557	0.000345217	0.00787352
MRVI1-AS1	1403	1.37722	0.371119	0.000347799	0.00792189
CYR61	2455	2.15515	4.16584	0.000348704	0.00793198
SARS	3836	0.726291	7.13622	0.000349572	0.00793865
ITGA3	9802	1.85524	1.85165	0.000349922	0.00793865
ROR2	5818	1.9838	1.1613	0.000351286	0.00795908
IQUB	5893	2.40237	1.67499	0.000352044	0.00796575
RP11-545E17.3	544	1.48178	0.350488	0.00035398	0.00799679
GALT	4407	1.15838	3.94878	0.000354747	0.00799679
CDK6	12260	2.28964	3.41623	0.000354813	0.00799679
POLR3K	1889	-0.983753	4.19854	0.000357788	0.00805329
GOLGA6L10	4715	1.43634	0.732409	0.000358675	0.00805609
SNRNP40	3881	-0.699852	6.54642	0.000358851	0.00805609
KLHL35	5041	-1.62544	1.29523	0.000359596	0.00806227
CTTNBP2NL	7404	0.870073	5.02672	0.00036109	0.0080852
RN7SL809P	297	1.374	0.337934	0.000364594	0.00814427
MYLIP	3033	1.10709	5.22224	0.000364676	0.00814427
AMBN	2009	1.47245	1.36039	0.00036706	0.00818687
PRR12	7093	-1.28138	2.59799	0.000369562	0.00822211
TANC1	14884	1.07064	5.71621	0.000369597	0.00822211
AC002066.1	1213	1.57672	0.660665	0.000371052	0.00824378
GOLGA1	6019	-0.863442	4.11548	0.000371746	0.00824407
TNFRSF21	3595	1.91944	1.52963	0.000372462	0.00824407
DHRSX	7240	-1.12966	3.19715	0.000372505	0.00824407
URB2	6001	-0.949165	6.33711	0.000377617	0.00834646
ITM2B	10210	0.926871	6.72497	0.000379259	0.00837198
ASIP	778	-1.61972	0.645296	0.000381831	0.00841792
GAB2	6771	2.0144	3.69552	0.000391652	0.00862338
LINGO1	4902	-1.32042	4.33558	0.000393971	0.00866333
GINS1	4068	-0.776947	6.55223	0.00039771	0.00873437
TMEM187	1924	1.45785	0.798148	0.000400969	0.00879468
STK35	7055	-0.698727	5.96644	0.000404684	0.00886484
PCNT	11660	-0.739954	6.08603	0.000409116	0.00895052
KIAA1522	5965	1.42712	3.06729	0.000411216	0.00898502
IRF3	3794	0.827793	4.9485	0.000415279	0.00903438
MAN2A2	10002	-1.29552	5.1973	0.000415569	0.00903438
RP11-666O2.2	432	-1.34193	0.726081	0.0004158	0.00903438
PAIP2B	6279	1.41352	3.75588	0.00041583	0.00903438
DPM1	1207	0.783618	6.21862	0.000416105	0.00903438
GTPBP6	5928	-0.892447	4.71425	0.00041707	0.0090405
CREBRF	12333	1.22526	2.92812	0.00041744	0.0090405
ARL6IP1	3666	0.86472	9.34058	0.000422794	0.00914491
ZNF433	3079	1.28943	2.22127	0.000423888	0.00915706
H2AFY	17730	-0.753209	7.31943	0.000427317	0.00921952
THEMIS2	4621	1.74441	1.64274	0.000427869	0.00921985
LRCH2	4929	0.905135	4.72075	0.000439061	0.00944022
EFNA3	1909	1.16448	4.50337	0.000439195	0.00944022
REXO2	3699	0.758389	5.45982	0.000443125	0.00951278
RP11-465B22.3	2171	2.70326	0.868923	0.000447073	0.00957966
PATL1	4278	-0.831574	4.90282	0.000447388	0.00957966
BRI3BP	6648	-0.699828	6.62064	0.00044822	0.00957966
CYP27C1	4491	-1.61189	2.21929	0.000448471	0.00957966
TRIB1	4138	-0.908873	4.98432	0.000454363	0.00969346
MRPS26	1127	-0.900998	4.48316	0.00045777	0.00975402
SIPA1L2	7641	4.14061	2.87843	0.000460188	0.0097934
RND3	3594	1.83709	4.8108	0.000463203	0.00984535
C19orf48	3256	-0.826516	6.99455	0.000464434	0.00985933
EPB41L2	10320	1.13031	7.93663	0.000465183	0.00986303
FAM171B	5826	0.98425	5.41714	0.000466811	0.00988534
NBEAL1	16376	0.765178	5.57666	0.000468985	0.00991916
TMEM268	4792	-1.01529	3.83429	0.00047238	0.00997643
TP53INP1	5676	1.46531	6.70378	0.000472855	0.00997643
CDK19	7492	0.760488	5.60612	0.000476661	0.0100444
UHRF1	5145	-0.762253	6.62569	0.000477382	0.0100472
NELL1	5309	1.44514	0.613752	0.000479683	0.0100768
DAD1	808	0.789746	6.78017	0.000479959	0.0100768
SRRM3	6873	1.48935	0.568512	0.000482662	0.010117
LRRC37A15P	1355	1.58511	0.36878	0.000483054	0.010117
FER	13614	0.822601	5.21241	0.000485688	0.0101487
RP11-474P2.6	3271	1.4073	0.405985	0.000485749	0.0101487
RNF11	3122	0.746061	6.38301	0.000487482	0.0101726
MIR181A1HG	3250	1.19242	3.33896	0.000492874	0.0102726
AC009133.15	547	-0.904142	5.09215	0.000494485	0.0102937
NME2	2632	-0.665437	7.73809	0.000495196	0.010296
RP11-498C9.15	2682	-0.959882	3.88792	0.000498484	0.010345
TM9SF1	3536	-0.898645	4.53913	0.000498756	0.010345
TRUB2	6125	-0.715058	5.78279	0.000500143	0.0103612
RBM14	3937	-0.763908	5.91522	0.00050282	0.0103974
SLC1A1	3998	0.951383	3.88239	0.000503102	0.0103974
GDAP1	4052	1.07464	7.47032	0.000503837	0.0104001
MIR6789	98	-1.38689	0.859923	0.000504745	0.0104063
HS6ST2	5002	-1.18133	4.2348	0.000507593	0.0104525
GRHL1	7952	1.46442	2.22668	0.000511201	0.0105003
FAM114A2	6543	0.786924	4.92336	0.000511241	0.0105003
CEP250	16295	-0.817113	5.47216	0.000511749	0.0105003
FLJ20021	790	1.53924	0.599172	0.000512458	0.0105023
HOXC8	1889	-1.32506	1.4328	0.000518831	0.0106203
CYP46A1	9352	2.90105	1.40946	0.000523216	0.0106973
GRK2	6665	-0.790109	5.10378	0.000528434	0.0107821
DTD1	3329	0.836271	5.01612	0.00052862	0.0107821
CPXM1	2391	-1.19521	2.6404	0.000537189	0.0109439
SLC37A4	6186	-0.818097	5.18096	0.000538601	0.0109596
CGRRF1	4564	1.13997	3.59887	0.000541386	0.0110033
GHET1	1906	1.86773	0.720621	0.0005442	0.0110474
NUP50	8318	-0.679449	7.30825	0.000546403	0.011079
TFAP4	7867	-1.07197	3.81792	0.000554142	0.0112227
SAMD11	4166	0.822477	7.00071	0.000554815	0.0112231
SMG9	7927	-0.912829	3.9735	0.000555834	0.0112305
PAQR4	2972	-0.7796	5.20142	0.000556925	0.0112343
STAG1	7846	-0.81643	7.29903	0.000557777	0.0112343
BCKDHB	4071	0.939804	4.2875	0.000559332	0.0112343
UBTD1	1706	1.4817	1.8938	0.00055949	0.0112343
CDH6	12379	1.74191	2.38935	0.000559498	0.0112343
NFIC	9347	-1.11499	3.22179	0.000560564	0.0112343
DOK5	2604	1.46918	2.74662	0.000560604	0.0112343
NRSN2	2933	-1.0116	3.78872	0.000561841	0.011246
NQO2	11558	1.1216	6.62248	0.00056261	0.0112483
RP11-195F19.30	3264	1.27344	1.03998	0.000565404	0.011291
RAB31	5586	1.8052	1.57432	0.000569469	0.0113455
LMNB1	3633	-0.734622	7.06885	0.000570302	0.0113455
KMT2B	10279	-1.04788	3.61409	0.000570426	0.0113455
ATP23	1373	0.980987	3.73581	0.000571018	0.0113455
ERBB4	13015	1.33106	4.92287	0.000571439	0.0113455
MIR503HG	1678	1.33771	1.16175	0.000576144	0.0114179
GJA3	5211	1.46121	3.73364	0.000576415	0.0114179
MLLT3	8129	1.39768	6.97393	0.000577826	0.0114327
PEX1	7849	0.881274	5.61905	0.000581915	0.0115004
TTC21A	7677	2.07075	0.421707	0.000583607	0.0115205
LIG3	12919	-1.03983	5.01007	0.000586618	0.0115667
GRK4	4686	1.23779	2.67118	0.00059016	0.0116232
UBXN1	2532	0.731088	5.832	0.000595241	0.0117098
RP11-432B6.3	3360	1.31784	5.38369	0.000596825	0.0117275
CLGN	3127	1.1479	5.2353	0.000598519	0.0117474
TTC1	1938	0.729918	6.35843	0.000602589	0.0118138
ZMIZ1	11048	-1.19165	3.05544	0.000608441	0.0119149
RP4-735C1.4	808	0.763069	4.79933	0.000611009	0.0119297
HYPK	6393	-0.746567	5.27184	0.000611121	0.0119297
CAP1	3814	0.674544	7.68957	0.00061128	0.0119297
TMEM100	2906	1.38158	2.1411	0.000612864	0.011947
PMF1	2520	-1.04774	5.74238	0.000617159	0.0120171
CCDC90B	6561	0.807594	6.13507	0.000619173	0.0120427
ADAMTS6	8567	1.51645	1.21364	0.000625297	0.012148
ANKRD10	4563	-0.862499	5.04851	0.000627974	0.0121862
NAP1L5	2321	1.4693	2.24362	0.000632071	0.0122519
NEU1	4822	1.63135	5.51742	0.000634833	0.0122916
MAN2B1	5374	0.847562	5.04026	0.000638098	0.0123409
SMYD5	3380	-1.01426	4.82963	0.000639374	0.0123516
CEP70	4420	1.21736	2.3348	0.000640584	0.0123611
TMEM178B	10656	-0.761144	5.9505	0.000646736	0.0124375
LA16c-349E10.1	1417	-1.21751	1.33069	0.000646907	0.0124375
RP11-379H18.1	4200	1.869	2.58344	0.000647263	0.0124375
KB-1460A1.5	2825	-1.54203	1.36028	0.000647439	0.0124375
RP11-270M14.5	580	-1.42166	1.51192	0.000653844	0.0125465
PKMYT1	5034	-0.763435	5.40425	0.000654635	0.0125477
MIR1181	81	1.00106	3.73973	0.000657201	0.0125803
AC017101.10	571	1.10931	2.6346	0.000657802	0.0125803
RP11-1017G21.4	1240	0.811423	5.88332	0.000661663	0.01264
SRRM2	13266	-0.898231	6.63093	0.000663529	0.0126616
GFAP	12110	1.44753	1.23689	0.000664684	0.0126696
EPS8	6200	0.730061	5.27374	0.000666342	0.0126871
NUDT15	2098	-0.825237	5.24262	0.00066929	0.0127291
HOMEZ	5534	1.23407	3.07539	0.000673203	0.0127841
LAMC1	8406	1.00128	7.50077	0.000673671	0.0127841
EPCAM	2519	-1.37142	0.589889	0.000676811	0.0128295
DYNC1I2P1	1838	1.34673	4.69612	0.000678132	0.0128404
SYDE1	3965	-0.993713	3.83906	0.000681324	0.0128866
MDFI	2523	-0.851172	7.18984	0.000685638	0.012954
GRB14	2958	1.41277	2.29555	0.000687735	0.0129703
ZNF710	4936	-1.09702	3.75233	0.000688014	0.0129703
MAOA	5528	1.13194	3.1881	0.00069146	0.013021
ACADVL	4865	0.797643	6.76202	0.00069403	0.0130374
CLEC16A	12387	1.035	4.74343	0.000694945	0.0130374
LAMP2	5526	0.730043	6.82262	0.00069505	0.0130374
ZC3HAV1L	1753	-1.05325	3.51463	0.000695369	0.0130374
IL11RA	4271	-2.01954	3.82984	0.000699371	0.0130981
ATXN2L	6508	-0.909548	4.77466	0.000704752	0.0131846
C16orf74	2181	-1.28924	1.12875	0.000706658	0.0131968
SEC22B	9034	0.919254	6.45308	0.000706941	0.0131968
TRIP13	3560	-0.832776	5.9545	0.000711401	0.0132656
TRIM56	11173	-1.11088	3.01984	0.000713596	0.0132829
LGALS3BP	3584	-0.875227	6.37985	0.000713879	0.0132829
ARHGAP31	9384	-1.17002	3.74481	0.000717688	0.0133394
MZT2B	1815	-0.735696	5.64158	0.000719692	0.0133622
TFPI2	2663	2.54103	1.07929	0.000722883	0.0134069
TMEM260	8077	0.769566	5.10937	0.000727225	0.0134644
TTC27	3185	-0.743275	5.37065	0.000727549	0.0134644
KCNQ4	4183	-1.53752	0.441447	0.000746724	0.0138043
FANCL	2412	-0.820561	4.83727	0.000748046	0.0138139
SMARCB1	2481	-0.907451	5.5128	0.000750438	0.0138432
GEMIN4	5751	-1.04389	5.06138	0.000751709	0.0138518
EXOC3L1	3077	1.41501	0.148299	0.000760648	0.0140015
AC010136.2	568	-1.33612	0.649023	0.000766976	0.0140989
CPSF7	6036	-0.727911	5.42463	0.000767582	0.0140989
FAM58A	1730	-0.879334	4.07875	0.000780115	0.0143138
CXADR	6682	1.00687	6.10073	0.000783904	0.014368
CYP2U1	6096	1.19481	4.39819	0.000786858	0.0143973
GAREM1	7568	0.958435	3.69295	0.000787182	0.0143973
RP11-136O12.2	1415	-1.65609	0.077201	0.000788113	0.014399
COX6C	3066	0.676936	8.02108	0.000790285	0.0144182
SUMO1	2164	0.653753	7.58558	0.000790841	0.0144182
HAGLR	4851	1.45146	0.722955	0.000792444	0.0144321
RP11-17M16.2	1393	1.23014	1.19155	0.000797733	0.0145106
ENTPD1-AS1	12528	-1.00615	3.14628	0.000798448	0.0145106
GABARAP	2266	0.787779	5.8783	0.000807932	0.0146675
UHRF1BP1	9908	-0.742916	5.70683	0.000815752	0.0147938
ARMC6	4052	-0.881272	5.23975	0.000820453	0.0148634
OSTF1	1319	1.03627	3.5294	0.000822874	0.0148915
SH2D3A	5716	1.60271	1.62959	0.000824282	0.0149013
FGFR4	4829	0.931579	4.20491	0.00082695	0.0149338
KANSL3	9015	-0.643222	6.40852	0.000843788	0.0152219
PISD	5002	-0.831553	4.33423	0.00084567	0.0152398
SPTBN2	9137	-0.922011	6.73256	0.000850705	0.0153145
GMPPA	5332	0.979197	4.78648	0.000855526	0.0153804
CDC45	2846	-0.753904	6.12869	0.000856156	0.0153804
ASRGL1	4586	-0.831581	4.89836	0.000857845	0.0153946
IQGAP2	7904	0.816174	5.66366	0.000858828	0.0153961
STARD4	5684	0.896706	5.01719	0.000865626	0.0155018
OSER1	1712	0.912948	5.14869	0.000868578	0.0155385
COX6A1	1344	0.665468	7.28467	0.000878191	0.0156941
DUSP26	2052	-1.26197	2.99451	0.000891907	0.0159227
ZNF274	8333	0.881675	3.94897	0.000892927	0.0159243
MT-TN	73	0.856102	7.1296	0.000895407	0.015952
CPD	12532	0.980355	7.00375	0.000898461	0.0159898
SMYD3	5866	1.11324	5.46761	0.000905959	0.0161066
SGTB	5748	0.752044	5.6415	0.000908735	0.0161392
CTC-453G23.5	1009	-0.946264	3.41324	0.000911977	0.0161661
FMOD	3310	-1.62702	0.725623	0.000912134	0.0161661
RP11-256L6.3	862	1.20601	0.736703	0.000914933	0.016199
RP11-256L6.2	656	1.03227	4.37199	0.000916941	0.0162179
AC073046.25	390	-1.35372	0.222828	0.000918627	0.016231
B4GALT5	4722	-0.677793	6.23788	0.000921135	0.0162586
CTNNAL1	3131	0.658498	6.49684	0.00092646	0.016332
DPH2	2930	-0.860179	5.13081	0.0009272	0.016332
PSMD13	4767	0.773373	7.38313	0.000929734	0.0163599
SLITRK6	4318	1.1193	6.0601	0.000932841	0.0163978
TERT	4616	-2.64373	1.50554	0.000941473	0.0165326
GTF2IP20	4145	1.20228	1.2153	0.000945383	0.0165843
E2F1	2503	-0.928763	5.56321	0.000949556	0.0166405
DSTN	3851	0.630707	7.38265	0.000950992	0.0166487
HEATR5A	10243	0.857863	4.74447	0.000956938	0.0167357
MSRB2	2052	1.35122	2.14765	0.000958401	0.0167442
ANAPC1	13327	-0.694789	6.89064	0.00096393	0.0168237
RP11-24N18.1	295	-1.2191	1.62864	0.000967022	0.0168605
WDTC1	6024	0.92719	4.37325	0.00098825	0.0172031
TRAK2	7595	0.737115	6.43193	0.000988671	0.0172031
NCS1	5289	-0.781887	6.35196	0.00100025	0.0173756
GPX1P1	606	-1.28458	0.832438	0.00100196	0.0173756
AC015688.3	730	-1.11229	0.978594	0.00100213	0.0173756
RIOK3	5320	0.793369	6.03028	0.00100263	0.0173756
RP11-809H16.5	916	-1.81815	2.33225	0.0010088	0.0174649
ST13	4147	0.633115	8.65719	0.00101999	0.0176268
ASIC2	5597	-1.19183	1.88275	0.00102021	0.0176268
DAG1	6923	-0.855738	5.36788	0.00102426	0.0176646
PALLD	10114	0.943606	4.88549	0.00102478	0.0176646
TRMT1	3364	-0.719355	5.35743	0.00102548	0.0176646
RP13-270P17.1	1063	0.76881	5.83555	0.00102678	0.0176693
HNRNPLL	5923	0.654253	6.44502	0.00103066	0.0177183
DNAJC1	2501	0.924317	4.83728	0.00103404	0.0177586
CTB-51J22.1	532	-2.51237	1.55373	0.0010402	0.0178465
ATP6AP1L	7185	1.30168	0.73907	0.00104202	0.01786
AP003419.11	711	1.13678	1.85393	0.00104814	0.0179469
TUBB4A	3466	1.47585	2.52678	0.0010519	0.0179934
GFI1	3301	1.46058	0.779022	0.00105743	0.0180557
SBF2	16767	0.654456	6.63914	0.00105765	0.0180557
MRPL35	3829	-0.657164	6.20108	0.00106166	0.0181061
HUS1	4177	-0.923178	4.23292	0.00106367	0.0181225
CMB9-22P13.1	1772	1.43513	0.944743	0.00107625	0.0183096
RP11-4O1.2	4836	-1.74859	0.335545	0.00107763	0.0183096
C5orf66	6650	-0.736313	5.21438	0.00107785	0.0183096
RFC2	2211	-0.720364	6.22434	0.00108139	0.0183515
TXNRD1	6708	0.870783	9.28706	0.0010842	0.01837
C12orf45	25887	-0.774079	5.34902	0.00108461	0.01837
KBTBD11	6710	-0.932017	6.34779	0.00109765	0.0185725
CTD-2647L4.1	694	1.29034	0.749881	0.00110466	0.0186727
C1RL	5014	1.23386	2.03009	0.00111199	0.0187781
MBNL3	12199	-1.53063	5.35098	0.00112244	0.018936
SIGMAR1	2196	-0.807799	6.37127	0.00112756	0.0190037
RGS9BP	2894	1.73333	0.0395982	0.00113388	0.0190914
MRPL49	3080	-0.651592	5.64357	0.00114526	0.0192641
RABEP2	4566	-0.997423	2.9147	0.00115239	0.0193651
CHMP2A	2129	0.869861	5.07049	0.00116148	0.0194987
AC022201.5	287	-1.16629	1.33069	0.00116567	0.0195413
RAB1A	2951	0.651124	6.90047	0.00116629	0.0195413
CTD-2006C1.10	542	1.29925	0.628722	0.00116834	0.0195566
CTD-3148I10.9	675	-1.01292	2.83227	0.00117105	0.019574
SLC24A3	3933	-0.889121	4.09578	0.00117166	0.019574
PHF19	6733	-0.961405	4.1515	0.00117422	0.0195978
RPL32P29	403	1.11715	1.82585	0.00117977	0.0196712
CTSL	2366	2.08256	1.6881	0.00118232	0.0196947
KBTBD8	4736	1.16855	3.79024	0.00118797	0.0197695
PIK3R3	7410	0.792083	5.89104	0.00119457	0.0198602
ZNF33A	7523	-1.1879	4.24632	0.00119845	0.0199053
RHBDD3	3014	-0.767439	4.71065	0.00119977	0.0199081
SHANK1	7567	-1.09672	4.52043	0.00120368	0.0199537
KIDINS220	15362	0.775242	7.86698	0.00120541	0.0199631
RABL6	10178	-0.68337	7.07222	0.00121064	0.0200269
FGGY	12174	1.46592	0.666583	0.0012116	0.0200269
OXCT1	4194	-0.845623	6.26922	0.00121406	0.0200483
FUT4	6059	-1.49638	3.88461	0.00121883	0.0201078
TOM1L2	7863	1.16854	3.35926	0.00122211	0.0201426
RP11-879F14.2	1199	1.40884	0.522392	0.00122475	0.0201668
NOP14	3538	-0.655644	6.47237	0.00122645	0.020167
CHP1	3950	0.733715	5.73099	0.00122712	0.020167
RPA3	3232	0.77372	5.09917	0.00122921	0.020182
GRIN1	6729	2.10845	1.04576	0.00123317	0.0202277
SCARA3	4031	-1.34479	3.77724	0.00123525	0.0202425
WDR77	2805	-0.648098	6.34799	0.00124106	0.0203184
C9orf142	1367	-0.85454	4.85495	0.0012456	0.0203517
RP11-1148L6.9	549	-1.00929	4.31558	0.00124586	0.0203517
SLITRK4	8914	1.74396	2.48657	0.00124665	0.0203517
CTD-2528L19.6	1360	-1.29782	0.607019	0.00125141	0.02041
AK9	10098	1.01184	2.02415	0.00125383	0.0204271
MRPL57	2246	0.660766	5.66286	0.00125484	0.0204271
QRFPR	2160	-1.21805	3.5873	0.00126418	0.0205596
KLHL32	4124	1.42299	0.844702	0.00127597	0.0206749
MTCL1	12665	1.22999	2.43279	0.00127626	0.0206749
LPIN1	11861	1.12865	4.85165	0.00127648	0.0206749
VRK2	3509	-0.854962	4.62681	0.00127702	0.0206749
RAVER1	4981	-0.952724	4.06023	0.00127729	0.0206749
PRKAR2B	4318	1.24792	5.72224	0.00128238	0.0207378
MRPS36	1530	0.848083	4.77758	0.00129062	0.0208514
PUS1	5732	-0.819216	4.5257	0.00129563	0.0209128
FADS1	10230	-0.708217	8.51522	0.0012979	0.0209298
EML2	8224	1.07009	2.93111	0.00130199	0.020976
RP4-736L20.3	797	-1.11233	0.685168	0.00131181	0.0211143
PITPNM2	9161	-1.2896	1.7264	0.00131823	0.0211978
AZIN2	6559	1.6353	1.01968	0.00132506	0.0212877
RHEBL1	1290	1.55729	1.69362	0.00132675	0.0212949
C8orf33	3378	-0.694699	6.971	0.0013296	0.0213137
VMP1	6916	0.73524	6.65285	0.0013304	0.0213137
RNF181	1220	0.786992	5.26394	0.00133258	0.0213288
TP53INP2	4228	1.30868	0.671176	0.00134903	0.0215719
TYMSOS	976	-1.19919	3.11796	0.00135486	0.021645
NDRG2	7550	0.851862	3.80658	0.00136391	0.0217693
RP11-1148L6.8	425	-1.34218	0.636617	0.00137104	0.0218628
ING5	10259	-0.742704	4.77851	0.00137764	0.0219476
TMSB10	496	0.704868	8.99674	0.00138733	0.0220804
WDR4	2738	-0.916892	4.16371	0.00138854	0.0220804
CASC3	6380	-0.629748	6.16697	0.00139387	0.0221446
SLC7A11	9645	0.76261	7.44212	0.00140252	0.022249
MTMR1	6323	-0.77537	5.06256	0.00140303	0.022249
CXXC4	5819	1.05893	2.88678	0.00140506	0.0222607
HMGN2P3	273	-0.958844	3.10276	0.00140892	0.0222845
QPRT	3642	1.02576	3.10651	0.00140916	0.0222845
POM121C	8767	-0.928195	3.65374	0.00141435	0.0223459
RP11-305E6.4	3241	-1.26728	1.17788	0.00141783	0.0223804
TP53	4576	-0.89308	5.75145	0.00142731	0.0224893
MAN1C1	9026	1.78381	1.11271	0.00142735	0.0224893
FANCI	7766	-0.608848	8.09968	0.00143031	0.0224954
STMN3	3032	-0.723869	6.18499	0.00143036	0.0224954
ELF4	4316	-1.1387	3.12829	0.00143516	0.0225054
SMPD1	2750	-0.877143	5.50121	0.00143605	0.0225054
HABP4	4056	1.1314	5.57015	0.00143623	0.0225054
PAM	8846	0.706015	5.42764	0.00143623	0.0225054
RP11-182J1.3	1223	1.11274	2.1491	0.00144766	0.0226637
MSL1	7397	-0.684952	6.45965	0.00144962	0.0226738
HN1	3414	0.60162	8.00104	0.0014639	0.0228762
UNKL	7494	-0.772739	4.63187	0.00146746	0.0229021
DHRS11	5462	-1.02896	1.92791	0.00146822	0.0229021
AFDN	13720	0.917065	6.81068	0.00148216	0.0230811
KCNE4	4124	1.50235	6.33712	0.00148238	0.0230811
ZSWIM4	4713	1.15461	2.20996	0.00149198	0.0231929
LYVE1	3515	1.84993	0.944834	0.00149227	0.0231929
AP4B1	5369	-0.678565	5.12455	0.0014941	0.0232004
RB1CC1	7615	0.670085	8.73566	0.00150161	0.023296
SLC29A1	3333	-0.9524	6.26054	0.00153339	0.0237675
MBNL2	4908	0.714989	5.21865	0.00153733	0.0238072
FAM131B	6430	1.45026	1.2313	0.0015399	0.0238102
ZC3H13	10265	0.80046	7.90075	0.0015403	0.0238102
LRP1-AS	879	1.27961	1.44626	0.00154754	0.0239006
LRR1	2359	-0.728711	5.21915	0.00155059	0.0239261
PMF1-BGLAP	1007	-0.986261	5.18823	0.00155713	0.0240056
SIRT4	1222	1.16615	1.07984	0.00155909	0.0240142
EEF1B2P3	678	-0.762729	4.10975	0.00156642	0.0241055
TMEM164	6583	-0.797888	4.62224	0.00156783	0.0241056
SNRNP25	3060	-0.714397	5.03431	0.00157081	0.0241298
IVD	6533	-0.748629	4.64013	0.0015739	0.0241556
PNN	4201	-0.745209	6.81315	0.00157936	0.0242178
LCA5L	5841	1.2049	1.52544	0.00158623	0.0242983
LATS1	8643	-0.768244	5.3948	0.00158744	0.0242983
ZDHHC20	5574	0.847547	8.18563	0.00159218	0.024338
CCDC117	4326	-0.682838	6.182	0.00159287	0.024338
SEMA4F	6227	1.34058	2.90065	0.00160638	0.0245226
CTIF	8100	1.16718	5.02395	0.00160788	0.0245237
EID3	1467	1.66538	0.484464	0.00161048	0.0245389
CREBBP	15492	-0.742694	5.19867	0.00161173	0.0245389
INSIG1	3650	0.88615	5.3348	0.00162234	0.0246785
RAD51	3046	-0.753727	4.4048	0.00162935	0.024755
DHRS13	2944	-0.829891	4.26888	0.00163025	0.024755
HIVEP3	14218	-1.27726	1.77983	0.0016355	0.0247924
EHD3	4636	1.51937	1.74909	0.00163688	0.0247924
GSTM2	9116	0.705104	4.92812	0.00163704	0.0247924
SPG11	11853	0.89632	5.77905	0.00164128	0.0248346
ATP6V0D1	8212	0.916504	5.01794	0.00164815	0.0249166
FOXM1	4899	-1.03142	6.43685	0.00165515	0.0250005
EWSR1	10326	-0.580183	7.55758	0.00165729	0.0250108
PLS3	4099	0.603073	6.96202	0.00166131	0.0250494
ZNF142	6994	-0.94358	4.05489	0.00166543	0.0250896
AASS	4591	0.979401	6.19271	0.00167037	0.0251419
TLN2	16209	0.820886	4.54693	0.00167619	0.0252075
FIZ1	6790	-0.955369	2.99696	0.00168615	0.025335
POLR1C	2867	-0.63096	5.36163	0.00169406	0.0254316
SMARCA2	18595	0.661725	6.52384	0.00169618	0.0254412
ATOX1	5239	0.806477	4.45761	0.00170032	0.0254775
ATP7B	9671	0.902583	4.42574	0.00170156	0.0254775
TARBP2	4090	-0.660262	5.425	0.00170494	0.0255058
CDK5RAP3	6070	0.711528	5.56498	0.00171176	0.0255856
NEB	30567	-1.32888	3.76114	0.00171616	0.0256189
SCYL2	7481	0.606596	7.47122	0.00171698	0.0256189
WARS	6358	0.607729	6.30506	0.00172752	0.0257539
TLK1	9405	-0.792436	5.36794	0.00173662	0.0258609
DNAJC28	2484	1.28218	1.20671	0.00173771	0.0258609
CDKL5	17075	0.84368	4.70734	0.00173995	0.0258717
RP11-348P10.2	1953	-1.3793	0.337417	0.0017437	0.0258916
IGF2BP3	8511	0.671994	6.79605	0.0017448	0.0258916
RAB43	4991	1.22704	2.8724	0.00174581	0.0258916
FASN	9364	-0.857673	7.13764	0.00174932	0.0259213
RP11-395L14.18	2042	-1.03391	1.83021	0.00176117	0.0260744
KDM4C	10323	0.858155	4.10928	0.0017654	0.0261145
C17orf51	8760	-0.895574	3.79727	0.00177375	0.0262154
RP11-228B15.4	2247	-1.3053	0.972686	0.00177716	0.0262433
SERPINE2	8891	1.24244	5.50858	0.00178785	0.0263784
KRAS	7302	0.667544	6.95029	0.00179326	0.0264287
SENP7	6396	1.04943	5.06634	0.0017951	0.0264287
TPST1	2871	1.00714	2.84541	0.00179587	0.0264287
OSER1-AS1	2186	1.62301	0.641477	0.0018004	0.0264726
ITPR3	9870	-0.845282	6.6247	0.0018053	0.0265221
GAS2L1	4481	-0.991966	3.62735	0.00181462	0.0266361
FMO4	2517	1.48081	0.200856	0.00181693	0.0266473
SAMD15	2616	1.38752	1.84833	0.00182402	0.0267285
GPATCH4	4437	-0.972003	5.97158	0.00182616	0.0267369
ARVCF	5621	1.12792	2.75357	0.00182868	0.0267511
GDI1	5256	0.704105	5.7468	0.00183688	0.0268481
RAN	4825	-0.696559	9.15644	0.00184122	0.0268857
AGO3	21157	-0.619866	6.27297	0.00184258	0.0268857
METTL8	10074	-0.750883	4.87563	0.00185572	0.0270544
USP9X	13962	0.617619	8.41595	0.00186137	0.0271138
PDIK1L	4535	-0.720322	4.68851	0.00187173	0.0272416
TNC	9636	1.18519	4.6315	0.00189241	0.0274746
KRT8P46	1426	1.48516	0.148972	0.00189271	0.0274746
ASF1A	2517	0.658824	6.47452	0.00189333	0.0274746
ZNF804A	4694	2.49405	0.537231	0.00189414	0.0274746
CDK18	6831	1.59495	2.36469	0.00189625	0.0274818
RP11-286E11.1	3099	1.37536	0.612031	0.00189784	0.0274818
GEMIN5	5637	0.582051	7.66862	0.00191354	0.0276859
DUSP28	3709	-1.07217	1.72274	0.00191765	0.027722
RLF	6246	0.6538	6.40951	0.00192003	0.0277331
RP11-498C9.16	782	-0.999316	2.71934	0.00192968	0.0278257
AC068831.15	795	-1.26311	2.93618	0.00192968	0.0278257
ITM2A	2051	1.10092	9.28516	0.00195746	0.028197
WWC3	7114	0.686528	5.64525	0.00195979	0.028197
TAF5L	6412	-0.79572	5.68294	0.00196125	0.028197
ABHD14A	2378	-1.47345	2.68299	0.0019635	0.028197
RP11-618K13.2	409	1.57515	1.0007	0.00196365	0.028197
TAX1BP1	9165	0.595244	7.12836	0.00196592	0.0282061
IGBP1	1862	0.687812	5.05016	0.00197188	0.0282681
SRP14-AS1	2992	1.61433	0.445046	0.00198691	0.0284529
EP400	18705	-0.865496	4.90374	0.00198884	0.0284529
SEMA6B	4412	1.8861	2.0932	0.00198974	0.0284529
ZFYVE1	5306	1.09992	4.06313	0.00199926	0.0285651
POLE3	2604	-0.73032	6.92214	0.00200979	0.0286917
CLSPN	5411	-0.749458	6.38569	0.00202789	0.028926
PEBP4	1329	1.32397	0.152719	0.00204156	0.0290969
EDEM2	1919	0.788439	4.07849	0.00204521	0.0291248
MED12L	12619	2.3359	1.52566	0.00205019	0.0291715
AP5B1	4811	-0.813339	3.99945	0.00205536	0.0292039
KLRG1	2598	1.26236	0.631243	0.00205587	0.0292039
SLC2A3	6159	2.43333	6.02929	0.00205795	0.0292092
KSR1	11750	-0.799872	4.16696	0.00206563	0.0292707
HN1L	4768	-0.632143	7.144	0.00206751	0.0292707
PDCD2L	1431	-0.833565	3.55265	0.00206876	0.0292707
U2AF2	4115	-0.63121	7.08036	0.00206952	0.0292707
AC009133.22	610	1.14645	1.27633	0.0020708	0.0292707
MICU1	3846	1.03037	5.3509	0.00208093	0.0293897
NCOA7	7820	0.948746	4.42014	0.0020844	0.0294145
RP11-552M11.4	861	-0.675483	5.27212	0.00209365	0.0295208
2005-09-01	5914	-0.684601	6.22995	0.00210036	0.0295911
RIOX2	6880	-0.870555	4.28675	0.00210868	0.029684
HOOK2	5950	1.00237	3.52256	0.0021119	0.029705
CCDC138	5796	-0.721366	4.99938	0.00211576	0.0297349
RAB3IP	12612	0.727388	5.81818	0.00213336	0.0299578
CTD-2545G14.7	776	0.721322	5.89482	0.00213781	0.0299957
MRE11	7689	-0.634179	5.97292	0.00214259	0.0300382
ATP1B2	3276	1.52742	0.599905	0.00215563	0.0301964
GMFB	7966	0.684409	8.17407	0.00217063	0.0303817
DIDO1	13281	-0.637741	6.26936	0.00217642	0.030438
2002-03-01	2216	1.23182	3.4175	0.00218661	0.0305556
RNH1	7374	-0.644546	6.11522	0.00218868	0.0305597
RP11-540D14.8	1042	1.05356	3.90226	0.00219156	0.0305751
TRABD2A	8771	0.781676	4.78789	0.0021951	0.0305996
NGRN	7694	-0.580535	7.32101	0.00219887	0.0306272
RP11-867G2.8	1175	-1.50237	2.07582	0.00220423	0.0306641
DAPK2	13612	-1.24571	1.70862	0.00220509	0.0306641
TCEA2	4802	1.19109	2.0502	0.00221309	0.0307504
TOX2	3223	-1.3179	3.8852	0.00221985	0.0308195
DUSP16	5724	0.742561	4.60089	0.00222595	0.0308445
RP11-618G20.1	720	0.948364	4.89679	0.00222788	0.0308445
NUP85	5193	-0.610851	6.0596	0.00222906	0.0308445
PELO	4349	0.749137	5.39773	0.00223028	0.0308445
UNC13B	17916	0.69094	5.68984	0.00223063	0.0308445
GPC2	3828	1.17272	2.38286	0.00223347	0.0308588
MESDC1	4845	-1.19588	3.52136	0.00223526	0.0308588
MXI1	4607	0.826167	4.57845	0.00224711	0.0309864
AC005944.2	564	-0.855922	5.20275	0.00224811	0.0309864
PDE6D	2850	0.81374	4.22816	0.00225525	0.0310598
TUBGCP5	6478	-0.689283	4.9716	0.00226259	0.031136
CLYBL	7227	1.2607	1.86227	0.00226805	0.0311861
SDAD1P1	3174	1.81917	3.05993	0.00227655	0.031278
RP11-453N18.1	1740	1.27928	0.324248	0.00228117	0.0313164
PRICKLE4	2205	1.17163	1.17094	0.00228881	0.0313962
KDM1B	4595	0.773405	4.65618	0.00229477	0.0314527
SMUG1	6027	0.752777	4.53988	0.00229894	0.0314848
PHLDA1	8069	1.58759	1.0093	0.00230677	0.031567
SPAG5	5472	-0.619661	7.27403	0.00231083	0.0315973
PLK4	4482	-0.691994	5.73386	0.00231681	0.031631
SESN3	10573	2.98145	6.57111	0.00231715	0.031631
UCHL3	1905	0.999432	5.45917	0.00231882	0.031631
CCNYL1	4707	0.826809	4.34916	0.00232757	0.0317252
ZFP30	7705	-0.751775	4.5266	0.00233109	0.0317423
IRAK1	4001	-1.45758	4.73936	0.00233262	0.0317423
UPF3A	5772	-0.767614	4.5354	0.0023362	0.0317423
RP4-785G19.5	478	-0.799651	5.47191	0.00233622	0.0317423
MIR4741	90	-1.67292	-0.105514	0.00233892	0.0317539
PINK1	4836	0.855648	4.52815	0.00234907	0.0318664
CCDC186	8991	0.773487	5.12524	0.00235327	0.0318982
TRMT61A	3229	-0.942972	5.11916	0.00235603	0.0319105
DDIT4	2058	0.951765	4.26003	0.00237041	0.0320755
RP5-1099D15.1	1369	-1.191	0.737725	0.00237262	0.0320755
PRKAR1A	6821	0.602184	7.51789	0.00237382	0.0320755
ATL3	7600	-0.961173	6.59285	0.00237751	0.0320989
ZNF250	7357	0.922433	4.85957	0.00238027	0.0320989
GPX7	1691	-0.99966	4.46042	0.00238116	0.0320989
CTBP1	8361	-0.627099	6.37389	0.0023839	0.0321106
BEND3	6839	-0.92676	3.51463	0.00238741	0.0321327
RPA2	2019	-0.673608	6.10929	0.00239196	0.0321687
SRP54	3903	0.659436	6.66447	0.00239455	0.0321784
UBXN11	4704	0.719692	4.71817	0.00241968	0.0324907
JADE2	9877	-0.993665	4.30917	0.00243593	0.0326834
FTH1	2030	0.639532	8.82738	0.0024393	0.032703
WDR54	2860	0.791371	3.87288	0.00244389	0.0327187
MGEA5	7247	0.832048	7.08269	0.00244428	0.0327187
MPP2	6114	0.8452	3.94271	0.00246162	0.0329133
MCM6	4118	-0.759451	7.59156	0.00246265	0.0329133
RP13-383K5.4	611	-1.28408	1.56575	0.00246987	0.0329841
HIST1H2AB	393	-0.932931	7.02666	0.00247528	0.0330307
DDX46	9222	-0.656715	7.47589	0.00247992	0.0330669
RP11-20B24.4	1264	-0.833363	3.81052	0.00248405	0.0330962
GP1BB	1553	-0.825512	4.18479	0.00249766	0.0332518
WDR19	8873	0.68462	6.19144	0.00249973	0.0332536
RP11-697E2.6	3838	-0.578177	6.90923	0.00250972	0.0333606
NR2C2AP	1794	-0.694361	4.73061	0.00251489	0.0333923
ITM2C	2611	0.822539	7.92214	0.00251599	0.0333923
GINS2	3264	-0.788477	4.72692	0.0025267	0.0335085
HINT1	1936	-0.630401	7.67822	0.00253133	0.033544
ZWINT	2378	-0.839308	6.40329	0.00253919	0.0336222
MARVELD1	3379	-1.63115	3.58196	0.00254246	0.0336396
FAM214B	6409	1.34209	3.56847	0.00254728	0.033661
MED16	4222	-0.764223	4.78358	0.002548	0.033661
ACSL4	6415	0.596835	5.6179	0.00255563	0.0337358
TPPP	6022	1.37524	3.28882	0.00255938	0.0337594
FXYD6	5137	1.03197	3.06467	0.00256134	0.0337594
RHPN1	4172	1.29557	3.95899	0.00256792	0.0338201
CEACAM21	1964	1.06145	1.09599	0.0025753	0.0338673
RP11-845C23.3	768	1.16621	0.743008	0.0025773	0.0338673
RRAGA	1589	0.656575	5.29791	0.00257742	0.0338673
JPH4	5307	1.33352	0.665846	0.00258322	0.0338994
INPP5F	6399	0.810053	4.46485	0.00258381	0.0338994
GABPB2	9189	-0.93926	4.50492	0.00259461	0.0340152
ITPA	2071	-0.668334	5.09384	0.00260227	0.0340896
ZNF713	6156	-1.16255	2.34931	0.00260539	0.0341044
JMJD1C-AS1	1335	1.59384	0.0638008	0.00261103	0.0341407
AK7	5001	1.51048	0.571995	0.00261214	0.0341407
RAB20	1518	1.20436	1.43144	0.0026179	0.03419
LINC00888	2131	1.22292	1.43674	0.00262755	0.03429
LMO2	3109	1.67591	4.69526	0.00263671	0.0343834
TTC39B	12208	0.881366	3.76386	0.00264742	0.0344967
SWAP70	7190	0.670637	5.78911	0.00265243	0.0345359
HELLS	10148	-0.912763	6.85788	0.00266543	0.0346789
UCK2	6756	-1.01906	6.50355	0.00267737	0.0347994
PTBP1	6883	-0.589748	7.98497	0.00267875	0.0347994
CFLAR	22529	-0.891114	5.08993	0.00268096	0.0348019
DSE	15016	0.6678	5.24924	0.00269252	0.0349254
SCN4A	8243	1.48904	0.131852	0.00269696	0.0349567
ECM2	4916	-1.19265	1.02645	0.00270708	0.0350614
CASC4	6948	0.759903	6.58448	0.00271179	0.0350959
NECTIN1	7701	1.38332	0.720011	0.00271473	0.0351075
RP4-533D7.6	1553	0.833976	4.39746	0.00272092	0.0351611
EPB41L3	12203	-0.704071	5.351	0.00272785	0.0352241
C1orf174	4388	-0.776394	4.66613	0.00273453	0.0352839
STK38L	6921	0.651565	5.79685	0.00274083	0.0353386
PTK7	9024	0.661917	6.90626	0.00274368	0.0353488
TOR3A	3917	-1.2449	4.55753	0.0027467	0.0353611
CNNM1	6413	-1.70857	2.37613	0.00275699	0.0354671
SAC3D1	1772	-0.813179	3.6133	0.00279168	0.0358864
PIGL	6162	-0.848133	4.11754	0.00279888	0.0359521
TBC1D19	3434	1.45242	3.40296	0.00280633	0.0360196
IFT140	8168	0.797752	4.16313	0.00280833	0.0360196
DOCK10	11065	-1.43233	3.25266	0.0028166	0.0360988
CDK2AP1	3117	-0.859551	5.17998	0.00282395	0.036166
FKBP1B	1677	1.02321	2.01802	0.00285962	0.0365955
CGN	6616	2.12435	1.77795	0.0028639	0.036623
VPS36	5614	-0.663198	5.79885	0.00287231	0.0367032
NXN	5880	1.25385	3.82346	0.00288635	0.0368551
TMEM80	4071	-1.05157	1.9924	0.00290085	0.0370127
SF3B6	1197	0.572097	6.71806	0.00291109	0.0371159
SH3BGRL3	1786	0.898961	4.95382	0.00291671	0.0371599
DYX1C1-CCPG1	4589	0.789623	4.92141	0.00292786	0.037261
MKI67	12807	-0.814506	7.65339	0.00292898	0.037261
S100PBP	9194	-0.636016	5.07342	0.00293513	0.0373102
ZER1	4370	0.997372	4.08003	0.00293719	0.0373102
PARP10	6033	1.18737	0.890583	0.00294082	0.0373286
POLE	16609	-0.610493	7.18507	0.0029533	0.0374594
AQP3	2928	1.9264	0.461922	0.00296676	0.0376023
LINC01311	1445	-1.07138	1.06628	0.00298967	0.0378647
CHPF	3354	1.10872	3.35284	0.00299637	0.0379216
GRWD1	5763	-0.643588	6.20607	0.00299887	0.0379254
HMGA1P2	324	-1.06732	1.33741	0.00300398	0.037962
EPS15	7440	0.652522	6.46583	0.0030142	0.0380517
BCAS3	14101	1.13463	2.67987	0.00301551	0.0380517
BCL7B	3542	-0.778428	4.40303	0.0030322	0.0382342
ATAD3A	3069	-0.744123	5.37002	0.00303779	0.0382766
NDUFS3	3670	-0.71945	5.87689	0.00305195	0.0383979
TMED3	19470	-0.752025	5.76349	0.00305197	0.0383979
MAP3K1	7716	0.655792	5.18917	0.00305413	0.0383979
RRP9	1578	-0.673107	5.18925	0.00306962	0.038532
SH3RF2	7232	2.39397	0.968321	0.00307231	0.038532
PHF2	5569	-0.905269	4.73236	0.00307613	0.038532
HIRIP3	3931	-0.758912	4.48717	0.00307876	0.038532
ZBTB44	10801	-0.711154	6.34827	0.00307957	0.038532
MLLT6	13315	-0.741307	5.76182	0.00308018	0.038532
SUV39H1	3368	-0.852966	3.74479	0.00308157	0.038532
GLS	9827	0.67524	7.70283	0.00308274	0.038532
MLST8	4323	-0.699786	4.64107	0.003093	0.0385883
OSGEP	5037	-0.661964	4.77093	0.00309356	0.0385883
COL1A1	9819	1.28032	3.56646	0.00309419	0.0385883
VASH2	9086	1.31136	2.81134	0.00309623	0.0385883
MKRN1	5869	0.598737	6.09717	0.00309971	0.0386037
ARSB	7189	-1.01089	4.02865	0.00310733	0.0386705
NDUFS6	1451	-0.779965	5.12867	0.00310983	0.0386736
DANCR	2285	-1.0099	5.87542	0.00311996	0.0387472
LRRC23	3054	1.0789	2.98412	0.00312026	0.0387472
COBLL1	17178	0.938672	2.54367	0.0031327	0.0388735
RAB6A	4896	0.63941	6.50279	0.00313659	0.0388937
ITFG2	6250	-0.900611	5.38279	0.00314396	0.038944
NUMA1	15224	-0.608493	7.20701	0.00314518	0.038944
RAMP2-AS1	4168	-1.05718	2.23424	0.00315799	0.0390133
DKC1	4203	-0.65678	7.05213	0.00315878	0.0390133
POMK	1877	-0.713749	5.62044	0.00315904	0.0390133
CTD-2192J16.24	585	0.7226	4.27706	0.00315986	0.0390133
MIB2	8767	1.21732	3.85085	0.00316262	0.0390193
SELENOH	2305	-0.696468	5.69285	0.00317351	0.0391255
CTC-510F12.4	685	1.12978	0.886959	0.00318137	0.0391395
CISD3	2663	-0.848809	3.18278	0.00318509	0.0391395
UBE2C	1286	-0.582086	6.22111	0.00318585	0.0391395
C11orf70	2647	1.22083	1.31806	0.00318791	0.0391395
HACE1	9238	0.75541	5.53183	0.00318813	0.0391395
RHOBTB1	4841	1.13841	2.93538	0.00318832	0.0391395
PLCD1	4314	1.36022	1.12214	0.00319451	0.0391875
ZNF19	9225	1.15074	0.496229	0.00319921	0.0392172
RINL	4201	-1.07989	0.783923	0.00320469	0.0392563
STK10	9083	1.09896	3.00159	0.00321716	0.0393743
TIMM13	1973	-0.653197	6.07451	0.00321891	0.0393743
RP11-344B2.2	772	1.00488	1.29559	0.00322452	0.0394148
RP11-180C16.1	3731	-0.69272	4.78707	0.00323754	0.0395459
LSM7	1698	-0.675346	4.82457	0.00325875	0.0397767
CTC-459F4.3	5141	-0.858655	2.76113	0.00326135	0.0397801
RFX3	11169	1.21696	4.21255	0.00326809	0.039834
MNAT1	3865	0.596364	5.91471	0.00332268	0.0404707
HS6ST1P1	1234	-1.5241	0.651027	0.00332963	0.0405129
EGF	6127	0.851999	5.40851	0.00333086	0.0405129
TRIM22	6020	-2.09325	0.776663	0.00334186	0.040595
AC104534.3	963	-0.695248	6.89594	0.00334234	0.040595
GTF3A	3001	-0.725674	6.91275	0.00334629	0.0406142
RP11-429G19.3	587	-1.08164	1.54965	0.00335626	0.0407065
SHISA2	2860	1.10248	2.85154	0.00336181	0.0407258
ATG4A	2927	1.14612	3.44593	0.0033626	0.0407258
PTGES2	3039	-0.68623	5.30296	0.00339111	0.0410283
SPRY3	18038	1.16542	1.28557	0.00339235	0.0410283
COPZ1	3901	0.605674	6.93864	0.00340003	0.0410923
SIAE	8139	0.741708	3.93633	0.00340804	0.0411601
HIST2H2BE	2194	-0.684075	7.94065	0.00341538	0.0412198
CFAP73	1726	-0.791493	3.63057	0.0034192	0.0412369
SLC1A3	6265	-0.868477	4.82495	0.00344207	0.0414835
AHCY	3894	-0.743319	8.11642	0.00344776	0.0415231
PSMC4	2387	0.603351	6.8467	0.00345039	0.0415256
ARID5A	3565	1.02751	2.72028	0.00345342	0.041533
ZNF784	2058	-1.06086	1.59296	0.00345873	0.0415369
MSMO1	2892	0.826626	6.43796	0.00346015	0.0415369
AC025263.3	548	0.998512	2.73183	0.00346101	0.0415369
TUBA1B	3574	-0.590693	10.5348	0.00348494	0.041771
IRF2BPL	4157	1.07302	5.66948	0.00348537	0.041771
RP11-514O12.4	600	0.97949	2.65248	0.00349763	0.0418886
AACS	16094	0.982599	3.66237	0.00350604	0.041958
LMBR1L	6047	1.03319	4.80288	0.00350831	0.041958
CTSK	1887	-2.16229	3.4513	0.00351097	0.0419606
FAM50A	2567	0.674926	5.33796	0.00352853	0.0421411
TUBB2A	1727	1.03136	5.28282	0.00353166	0.0421493
ABCA7	8367	1.65497	2.79563	0.0035521	0.0423638
POLE2	2955	-0.829951	4.43543	0.003562	0.0424524
BEST1	8930	0.62027	8.6238	0.00357206	0.0425427
TCOF1	11278	-0.627972	6.75351	0.0035978	0.0427998
SND1	6500	0.718943	7.84588	0.00359863	0.0427998
MYL12B	1761	0.653832	8.21499	0.00361355	0.0429475
FAM169A	6860	-0.742428	5.29897	0.00361683	0.0429567
NOL6	5906	-0.730002	6.08278	0.00362209	0.0429894
BBS9	6195	0.988297	3.91923	0.00363716	0.0431386
RGMA	13141	1.98223	0.924861	0.00364101	0.0431544
SAYSD1	2925	-0.761844	3.97389	0.00365263	0.0432623
DGKE	10933	-0.932342	4.92835	0.00370309	0.0438297
RP11-120M18.2	1863	0.63551	5.30083	0.00370833	0.0438509
TRAF3	8263	-0.708403	6.05025	0.00370999	0.0438509
FNTB	3948	-0.702462	4.47905	0.00371678	0.0438871
ANKRD40	4849	-0.573655	6.21217	0.00371859	0.0438871
DNAJA1	2730	-0.568178	8.56156	0.00372072	0.0438871
GM2A	4479	1.46523	3.46057	0.00372543	0.0439125
DNASE1L1	4130	-1.00512	2.5861	0.00373061	0.0439434
PPIH	1444	-0.62562	5.01119	0.00375126	0.0441427
ABHD17B	2959	0.787231	4.80387	0.00375463	0.0441427
NAP1L3	2639	1.14348	2.97694	0.00375524	0.0441427
SLC25A1P5	783	-1.07311	0.823892	0.00376219	0.0441941
RAMP2	1148	-1.20741	2.51999	0.00377119	0.0442622
CDS1	4461	0.854564	5.22819	0.00377314	0.0442622
WRB	5558	0.586854	5.54935	0.00378111	0.0443254
WWTR1	8413	0.630047	5.90069	0.00378893	0.0443789
METRN	3692	1.77964	0.634221	0.0037924	0.0443789
RGPD5	14175	-1.11309	1.71821	0.00379342	0.0443789
TALDO1	3005	0.560375	6.72742	0.00380068	0.0444224
UBE2E2	3274	0.790883	3.39636	0.00380232	0.0444224
DSN1	2739	-0.664115	5.25789	0.00380713	0.0444357
RP6-109B7.4	867	1.4127	0.936106	0.00381011	0.0444357
TRIB3	3434	0.980393	4.0354	0.00381121	0.0444357
PPARGC1B	12889	-0.917526	4.01717	0.00382891	0.0446117
NDUFB2-AS1	1648	-0.829885	3.59773	0.0038397	0.0447071
H3F3C	1057	1.17069	2.48699	0.00384602	0.0447214
CNOT8	3930	0.608219	6.67285	0.00384613	0.0447214
HLA-DMB	4655	1.31767	0.656473	0.00384963	0.0447317
LRRC8B	8213	0.789239	4.78458	0.00387362	0.0449801
ANKIB1	7130	0.610254	6.69971	0.00389053	0.0451459
NPHP3	9701	0.911624	4.55863	0.00389933	0.0452175
MYOM1	6574	1.4141	0.397488	0.00391549	0.0453638
RSAD2	4834	-1.17945	1.18821	0.00391723	0.0453638
AGO2	15833	-0.660816	7.39606	0.00392541	0.0454279
ARHGEF16	5563	-1.35365	1.73648	0.00393262	0.0454806
POLE4	2151	-0.755559	4.1233	0.00394124	0.0455434
DGKI	15549	-1.67934	0.983735	0.00394335	0.0455434
PCBP2	7926	-0.649695	7.90289	0.00395099	0.045601
AJUBA	5979	0.737884	5.98897	0.00395962	0.04567
RP11-195F19.5	1833	1.07679	1.09279	0.00397873	0.0458595
RAP1GAP	5755	-1.01407	4.2208	0.00398311	0.0458793
PLCXD1	12382	-0.614933	5.26267	0.00399751	0.0460113
CCDC191	5303	1.49865	1.69189	0.00399993	0.0460113
CCPG1	8790	0.768803	4.98404	0.00401484	0.0461518
PTBP3	8239	0.601255	7.00567	0.00402235	0.0462019
PPP1R10	5215	0.631052	5.56277	0.00402766	0.0462019
C14orf37	7565	1.14599	4.37163	0.00402836	0.0462019
RNASEH2B	8952	-0.668289	5.6668	0.00402995	0.0462019
MYBBP1A	6203	-1.01122	5.963	0.00403645	0.0462455
MCRIP2	5034	-0.812896	3.42924	0.00405965	0.0464803
GART	7751	-0.567999	7.52056	0.00407238	0.0465771
RP11-159H10.3	1967	0.906367	2.41328	0.00407353	0.0465771
ZNF785	4952	-1.13696	2.50926	0.00407765	0.0465932
NFIL3	2085	0.873597	2.77023	0.00408337	0.0466056
CTNNBIP1	3339	1.03509	4.11288	0.00408416	0.0466056
UBL3	4384	0.595789	5.89683	0.00408946	0.0466351
GTF3C6	1067	-1.10551	5.73207	0.00410932	0.0468253
RNASET2	7643	0.939457	3.52525	0.00411309	0.0468253
SASH1	11143	0.727441	5.924	0.00411674	0.0468253
PTX3	1940	2.16142	-0.0124521	0.00411705	0.0468253
GPR135	4977	-1.0843	1.2486	0.00412237	0.0468361
POLD1	4858	-0.68024	5.95506	0.00412345	0.0468361
RP11-753H16.5	546	1.02351	2.18444	0.00412647	0.0468394
CKB	2669	1.14026	6.82066	0.00414236	0.0469887
C6orf3	2421	-1.40075	1.03194	0.00415067	0.0470518
LSM11	6584	-0.786351	4.75588	0.00415924	0.0471092
RP11-442H21.2	847	0.916205	3.74122	0.00416121	0.0471092
RP11-315D16.2	7135	-0.601474	5.59462	0.00420112	0.0475297
ISOC1	1940	-0.830784	4.67848	0.00420568	0.0475499
SNX2	4254	0.54444	6.48	0.00420942	0.047561
FYTTD1	8025	0.758721	7.40407	0.00422424	0.047697
IQCC	2478	-0.794816	3.03802	0.00422749	0.0477024
RP11-333B11.1	1402	-2.60842	2.05891	0.00423328	0.0477363
UFC1	2274	-1.24069	5.43801	0.00423878	0.047767
MITF	7193	0.797885	3.75291	0.00425862	0.047959
ERRFI1	4186	0.793575	4.19527	0.00428044	0.0481587
NBR1	8405	0.666232	6.48528	0.00428318	0.0481587
RP11-1348G14.8	1539	-1.23656	0.721729	0.00428476	0.0481587
KIF17	4470	1.2694	0.485503	0.00429959	0.0482937
MSH5-SAPCD1	4140	0.701203	4.31157	0.00432936	0.0485396
RPP40	1962	-0.856453	3.74825	0.00433203	0.0485396
WDR76	4078	-0.577856	6.37072	0.00433319	0.0485396
CD68	2189	1.11654	0.624158	0.0043343	0.0485396
AFTPH	5767	0.722756	5.86938	0.00433783	0.0485396
FKBP11	4957	-0.871894	3.48037	0.00433844	0.0485396
PPT1	3306	-0.677998	6.65809	0.00434426	0.0485731
HIST2H3D	411	-0.735047	6.6582	0.00437073	0.0488373
ADM2	4276	1.30386	1.02486	0.00441018	0.0492262
SDCCAG3	3133	-0.621091	5.59263	0.00441127	0.0492262
FRAT1	2649	1.56369	0.427889	0.0044157	0.0492437
PARD3B	10382	-1.33159	1.82565	0.00443382	0.0494136
ARMCX3	4239	0.581283	5.62881	0.00443736	0.049421
KIAA0355	7459	0.650784	4.64283	0.00445232	0.0495413
NBEA	11949	0.7564	4.60493	0.00445393	0.0495413
RAB3B	12844	2.12232	5.80402	0.00445934	0.0495694
NHEJ1	3109	-0.741389	3.7425	0.0044979	0.0499626
LCA5	5964	0.85749	4.04703	0.00450057	0.0499626
GNAZ	3840	0.899963	3.69683	0.00450344	0.0499626
