# Supplementary material for: Selective inhibition of HDAC6 regulates expression of the oncogenic driver EWSR1-FLI1 through the EWSR1 promoter in Ewing sarcoma
Source: Oncogene. 2021 Aug 3;40(39):5843–53. doi: 10.1038/s41388-021-01974-4 (PMC8484017; doi:10.1038/s41388-021-01974-4)
Supplement: Supplementary file 3 — Supplementary Table 2 [file 41388_2021_1974_MOESM3_ESM.xlsx]

## Sheet: Enrichment_GO_4h
ID	Description	pvalue	p.adjust	ontology	geneID
GO:0016569	chromatin modification	9.54468e-08	0.000444782	BP	MSL1/BEND3/EPC2/JADE2/KDM8/JADE1/BRPF3/NACC2/SUV39H1/AKAP8/CTCF/KMT5B/ARID1A/UHRF1/SPIN1/RBL1/KDM5B/RTF1/SNAI2/SGF29/MBD3/TSPYL2/ING5/YEATS4/ARID2/MTHFR/TADA2A/HCFC1/KAT7/HR/KAT5/BPTF/DNMT3B/PER1/KAT14/SMARCAD1/DTX3L/NSD1/CREBBP/DAPK3/TAF7/SRCAP/AURKA/SETD1B/USP22/SAP30L/CBX7/ARID4A/KAT6B/KDM4C/BAZ1B/CLOCK/ZNF335/HMG20A/PHF2/BANP/ASXL1/SAP30/CBX6/ASF1B/DNMT3A/SIRT7/RLF/PCGF1/SETD7/KDM2B/ATXN7L3/C…
GO:0016570	histone modification	3.51667e-06	0.00819384	BP	MSL1/BEND3/EPC2/JADE2/KDM8/JADE1/BRPF3/NACC2/SUV39H1/AKAP8/CTCF/KMT5B/UHRF1/KDM5B/RTF1/SNAI2/SGF29/MBD3/ING5/YEATS4/MTHFR/TADA2A/HCFC1/KAT7/HR/KAT5/DNMT3B/PER1/KAT14/SMARCAD1/DTX3L/NSD1/CREBBP/TAF7/SRCAP/AURKA/SETD1B/USP22/SAP30L/ARID4A/KAT6B/KDM4C/BAZ1B/CLOCK/ZNF335/PHF2/ASXL1/SAP30/SIRT7/RLF/PCGF1/SETD7/KDM2B/ATXN7L3/CHEK1/SAP130/SETDB1/HDAC3/USP51/MECP2/TET2/PHF19/CHTOP/KDM4B/NCOA3/TRRAP/TAF1/…
GO:0000988	transcription factor activity, protein binding	5.16117e-06	0.00258372	MF	ZFX/TBPL1/JADE1/GMEB2/NACC2/ZNF710/CCND1/MXD1/BTG1/GMEB1/CRY1/CTCF/ATF7IP/MED18/CALCOCO1/ARID1A/KDM5B/CRY2/NFIL3/TADA2A/NPAT/HCFC1/HEY1/MCIDAS/HR/KAT5/CDK7/DNMT3B/PER1/NSD1/CREBBP/TAF7/POU3F2/HAND2/SRCAP/E2F8/MAK/MXD4/USP22/MED20/CNOT2/AJUBA/MED26/CLOCK/PHF2/PITX1/ERF/ASXL1/MAX/SAP30/NR1H2/MXI1/CBFA2T2/ATXN7L3/NKX2-2/PPRC1/SAP130/HDAC3/GABPA/SMARCD1/RLIM/MECP2/LPIN3/LPIN1/MYBL1/GTF2A1/NCOA3/ZMYND…
GO:0000989	transcription factor activity, transcription factor binding	6.37955e-06	0.00258372	MF	ZFX/TBPL1/JADE1/GMEB2/NACC2/ZNF710/CCND1/MXD1/BTG1/GMEB1/CRY1/CTCF/ATF7IP/MED18/CALCOCO1/ARID1A/KDM5B/CRY2/NFIL3/TADA2A/NPAT/HCFC1/MCIDAS/HR/KAT5/CDK7/DNMT3B/PER1/NSD1/CREBBP/TAF7/POU3F2/HAND2/SRCAP/E2F8/MAK/MXD4/USP22/MED20/CNOT2/AJUBA/MED26/CLOCK/PHF2/PITX1/ERF/ASXL1/MAX/SAP30/NR1H2/MXI1/CBFA2T2/ATXN7L3/NKX2-2/PPRC1/SAP130/HDAC3/GABPA/SMARCD1/RLIM/MECP2/LPIN3/LPIN1/MYBL1/GTF2A1/NCOA3/ZMYND11/TG…
GO:0016573	histone acetylation	1.04924e-05	0.0162982	BP	MSL1/BEND3/EPC2/JADE2/JADE1/BRPF3/CTCF/SNAI2/SGF29/MBD3/ING5/YEATS4/TADA2A/HCFC1/KAT7/KAT5/PER1/KAT14/CREBBP/TAF7/SRCAP/USP22/KAT6B/CLOCK/CHEK1/SAP130/MECP2/NCOA3/TRRAP/TAF1/MORF4L1/EP300/KAT2A/TADA1/CTBP1/MAP3K7/BRD1/KANSL1/NCOA2/MCRS1/SMARCB1
GO:0018393	internal peptidyl-lysine acetylation	1.94685e-05	0.0226808	BP	MSL1/BEND3/EPC2/JADE2/JADE1/BRPF3/CTCF/SNAI2/SGF29/MBD3/ING5/YEATS4/TADA2A/HCFC1/KAT7/KAT5/PER1/KAT14/CREBBP/TAF7/SRCAP/USP22/KAT6B/CLOCK/CHEK1/SAP130/MECP2/NCOA3/TRRAP/TAF1/MORF4L1/EP300/KAT2A/TADA1/CTBP1/MAP3K7/BRD1/KANSL1/NCOA2/MCRS1/SMARCB1
GO:0001159	core promoter proximal region DNA binding	2.19118e-05	0.00591619	MF	PATZ1/GRHL1/GMEB2/TFAP4/NACC2/BCL11B/MITF/UBTF/MXD1/MEF2C/GMEB1/CTCF/SMAD1/CEBPD/UHRF1/NFIC/MBD3/NR6A1/SOX18/ZNF713/GZF1/PER1/SIX5/CREBBP/POU3F2/E2F8/SP3/ZNF217/FEZF1/ELK1/CREB3L2/CREB3/KLF5/GLI1/CLOCK/PITX1/MAX/NR1H2/NKX2-2/ZBTB7A/RFX1/ZNF718/ZNF562/GABPA/MYBL1/TGIF1/ZNF639/ELF4/CEBPG/NFKB2/RFX2/ELF1/HINFP/DDIT3/PLAG1/GLI2/SP1/MESP1/ZNF114/ZNF460/FLI1/ATF3/NCOA2/NFYC/MZF1/ZNF724/JDP2/SMARCB1/RFX5
GO:0018394	peptidyl-lysine acetylation	2.67365e-05	0.0246789	BP	MSL1/BEND3/EPC2/JADE2/JADE1/BRPF3/CTCF/SNAI2/SGF29/MBD3/ING5/YEATS4/TADA2A/HCFC1/KAT7/KAT5/PER1/KAT14/CREBBP/TAF7/SRCAP/USP22/KAT6B/CLOCK/CHEK1/SAP130/MECP2/NCOA3/TRRAP/TAF1/MORF4L1/EP300/KAT2A/TADA1/CTBP1/MAP3K7/BRD1/KANSL1/NCOA2/MCRS1/KLF15/SMARCB1
GO:0000123	histone acetyltransferase complex	2.69378e-05	0.0147619	CC	MSL1/EPC2/JADE2/JADE1/BRPF3/SGF29/ZZZ3/ING5/YEATS4/TADA2A/HCFC1/KAT7/KAT5/KAT14/CREBBP/TAF7/USP22/KAT6B/ATXN7L3/SAP130/USP51/TRRAP/MORF4L1/EP300/KAT2A/TADA1/MAP3K7/BRD1/KANSL1/MCRS1
GO:0000987	core promoter proximal region sequence-specific DNA binding	3.18533e-05	0.00645029	MF	PATZ1/GRHL1/GMEB2/TFAP4/NACC2/BCL11B/MITF/UBTF/MXD1/MEF2C/GMEB1/CTCF/SMAD1/CEBPD/UHRF1/NFIC/MBD3/NR6A1/SOX18/ZNF713/GZF1/PER1/SIX5/CREBBP/POU3F2/E2F8/SP3/ZNF217/FEZF1/ELK1/CREB3L2/CREB3/KLF5/GLI1/CLOCK/PITX1/MAX/NR1H2/ZBTB7A/RFX1/ZNF718/ZNF562/GABPA/MYBL1/TGIF1/ZNF639/ELF4/CEBPG/NFKB2/RFX2/ELF1/HINFP/DDIT3/PLAG1/GLI2/SP1/MESP1/ZNF114/ZNF460/FLI1/ATF3/NCOA2/NFYC/MZF1/ZNF724/JDP2/SMARCB1/RFX5
GO:0030968	endoplasmic reticulum unfolded protein response	3.35807e-05	0.0246789	BP	PTPN1/WIPI1/CCND1/HSPA1A/HSPA5/CREB3L1/TSPYL2/LMNA/PPP1R15A/CREB3L2/SELENOS/CREB3/CTH/PPP2R5B/PTPN2/ERN1/ATP6V0D1/DNAJC3/EDEM3/BCL2L11/CALR/DDX11/ARFGAP1/EP300/RNF121/DDIT3/HERPUD1/ATF3/HSP90B1/BAK1/CUL7/DAB2IP/WFS1/SHC1/ATF6/DNAJB11
GO:0034620	cellular response to unfolded protein	4.14592e-05	0.0246789	BP	PTPN1/WIPI1/CCND1/HSPA1A/HSPA5/CREB3L1/TSPYL2/LMNA/PPP1R15A/CREB3L2/SELENOS/CREB3/CTH/PPP2R5B/PTPN2/ERN1/ATP6V0D1/DNAJC3/EDEM3/BCL2L11/CALR/DDX11/ARFGAP1/EP300/RNF121/DDIT3/HERPUD1/ATF3/HSP90B1/BAK1/CUL7/DAB2IP/WFS1/SHC1/ATF6/DNAJB11
GO:0006475	internal protein amino acid acetylation	4.23673e-05	0.0246789	BP	MSL1/BEND3/EPC2/JADE2/JADE1/BRPF3/CTCF/SNAI2/SGF29/MBD3/ING5/YEATS4/TADA2A/HCFC1/KAT7/KAT5/PER1/KAT14/CREBBP/TAF7/SRCAP/USP22/KAT6B/CLOCK/CHEK1/SAP130/MECP2/NCOA3/TRRAP/TAF1/MORF4L1/EP300/KAT2A/TADA1/CTBP1/MAP3K7/BRD1/KANSL1/NCOA2/MCRS1/SMARCB1
GO:0009755	hormone-mediated signaling pathway	5.04216e-05	0.0261072	BP	NUP62/HNF4G/CRY1/CALCOCO1/ARID1A/SLC27A1/CRY2/NR6A1/CREBRF/ESRRG/KAT5/CDK7/PER1/LANCL2/TAF7/CNOT2/ARNTL/PAGR1/CLOCK/PTPN2/NR1H2/ACSL1/ABHD2/NR3C2/PAQR8/TRIM68/LATS1/NCOA3/VDR/DDX17/NR4A2/NCOA6/CALR/SFRP1/EP300/NR2C2/PPARD/CCNE1/DAXX/SAFB/DDX54/PPP5C/RNF6/STRN3/UFL1/RXRB/ADIPOR2
GO:0034595	phosphatidylinositol phosphate 5-phosphatase activity	5.36436e-05	0.00869026	MF	INPP5F/INPP5K/SYNJ1/FIG4/PIKFYVE/INPP5E/PTPMT1/INPP5B
GO:0006473	protein acetylation	6.08267e-05	0.0283452	BP	MSL1/BEND3/EPC2/JADE2/JADE1/BRPF3/CTCF/SNAI2/SGF29/MBD3/ING5/YEATS4/TADA2A/HCFC1/KAT7/KAT5/PER1/KAT14/CREBBP/TAF7/SRCAP/USP22/KAT6B/CLOCK/CHEK1/SAP130/MECP2/NCOA3/TRRAP/TAF1/MORF4L1/EP300/KAT2A/TADA1/CTBP1/MAP3K7/NAA25/BRD1/FOXO1/KANSL1/NCOA2/MCRS1/KLF15/SMARCB1/ESCO2
GO:0003712	transcription cofactor activity	7.5054e-05	0.0101323	MF	ZFX/TBPL1/JADE1/GMEB2/ZNF710/CCND1/MXD1/BTG1/GMEB1/CTCF/ATF7IP/MED18/CALCOCO1/ARID1A/KDM5B/NFIL3/TADA2A/NPAT/HCFC1/MCIDAS/HR/KAT5/CDK7/DNMT3B/NSD1/CREBBP/TAF7/POU3F2/HAND2/SRCAP/E2F8/MAK/MXD4/USP22/MED20/CNOT2/AJUBA/MED26/PHF2/ERF/ASXL1/MAX/SAP30/MXI1/CBFA2T2/ATXN7L3/NKX2-2/PPRC1/SAP130/HDAC3/GABPA/SMARCD1/RLIM/MECP2/LPIN3/LPIN1/GTF2A1/NCOA3/ZMYND11/TGIF1/TRRAP/JUP/DDX17/MED21/TOB1/TAF1/HOMEZ/NCO…
GO:0031248	protein acetyltransferase complex	8.37028e-05	0.0152897	CC	MSL1/EPC2/JADE2/JADE1/BRPF3/SGF29/ZZZ3/ING5/YEATS4/TADA2A/HCFC1/KAT7/KAT5/KAT14/CREBBP/TAF7/USP22/KAT6B/ATXN7L3/SAP130/USP51/TRRAP/MORF4L1/EP300/KAT2A/TADA1/MAP3K7/NAA25/BRD1/KANSL1/MCRS1
GO:1902493	acetyltransferase complex	8.37028e-05	0.0152897	CC	MSL1/EPC2/JADE2/JADE1/BRPF3/SGF29/ZZZ3/ING5/YEATS4/TADA2A/HCFC1/KAT7/KAT5/KAT14/CREBBP/TAF7/USP22/KAT6B/ATXN7L3/SAP130/USP51/TRRAP/MORF4L1/EP300/KAT2A/TADA1/MAP3K7/NAA25/BRD1/KANSL1/MCRS1
GO:0035967	cellular response to topologically incorrect protein	9.51272e-05	0.0402994	BP	PTPN1/WIPI1/CCND1/HSPA1A/HSPA5/CREB3L1/TSPYL2/ANKZF1/LMNA/PPP1R15A/CREB3L2/SELENOS/CREB3/CTH/PPP2R5B/PTPN2/SDF2/ERN1/ATP6V0D1/DNAJC3/EDEM3/BCL2L11/CALR/DDX11/ARFGAP1/EP300/RNF121/DDIT3/HERPUD1/ATF3/HSP90B1/BAK1/CUL7/DAB2IP/WFS1/SHC1/ATF6/DNAJB11
GO:0004402	histone acetyltransferase activity	0.000110689	0.0128083	MF	EPC2/TADA2A/HCFC1/KAT7/KAT5/KAT14/CREBBP/SRCAP/USP22/KAT6B/CLOCK/SAP130/NCOA3/TAF1/EP300/KAT2A/TADA1/KANSL1/NCOA2/MCRS1
GO:0061733	peptide-lysine-N-acetyltransferase activity	0.00015064	0.0138387	MF	EPC2/TADA2A/HCFC1/KAT7/KAT5/KAT14/CREBBP/SRCAP/USP22/KAT6B/CLOCK/SAP130/NCOA3/TAF1/EP300/KAT2A/TADA1/KANSL1/NCOA2/MCRS1
GO:0000978	RNA polymerase II core promoter proximal region sequence-specific DNA binding	0.000153763	0.0138387	MF	PATZ1/GRHL1/GMEB2/TFAP4/NACC2/BCL11B/MITF/MXD1/MEF2C/GMEB1/CTCF/SMAD1/CEBPD/NFIC/MBD3/NR6A1/SOX18/ZNF713/GZF1/PER1/SIX5/POU3F2/E2F8/ZNF217/FEZF1/ELK1/CREB3L2/CREB3/KLF5/GLI1/CLOCK/PITX1/MAX/NR1H2/ZBTB7A/RFX1/ZNF718/ZNF562/GABPA/MYBL1/TGIF1/ZNF639/ELF4/CEBPG/NFKB2/RFX2/ELF1/HINFP/DDIT3/PLAG1/GLI2/SP1/MESP1/ZNF114/ZNF460/FLI1/ATF3/NCOA2/NFYC/MZF1/ZNF724/JDP2/SMARCB1/RFX5
GO:0042921	glucocorticoid receptor signaling pathway	0.000161865	0.0628578	BP	CRY1/ARID1A/CRY2/PER1/ARNTL/CLOCK/NCOA6/CALR/PPP5C
GO:0048545	response to steroid hormone	0.000186317	0.0667873	BP	TFAP4/CASP9/CCND1/HNF4G/CRY1/KLF9/CALCOCO1/ERRFI1/ARID1A/ALAD/CRY2/NR6A1/TGFB3/GNRH1/CREBRF/HEY1/ESRRG/KAT5/CDK7/DNMT3B/PER1/IDH1/TAF7/MDM2/CNOT2/ARNTL/PAGR1/SDC1/CLOCK/NR1H2/ABHD2/NR3C2/ACSBG1/NKX2-2/PAPPA/PAQR8/TRIM68/FAS/NCOA3/VDR/DDX17/NR4A2/NCOA6/KRAS/CALR/NPC1/SFRP1/EP300/CAD/NR2C2/PPARD/CCNE1/DAXX/ADM/SAFB/FOXO1/DDX54/CASP3/PPP5C/ATP2B1/RNF6/CAV1/STRN3/UFL1/RXRB
GO:0004842	ubiquitin-protein transferase activity	0.00024004	0.0186221	MF	KEAP1/ZFP91/KLHL24/TRIM56/SIAH3/KBTBD8/FBXO3/MED18/TRIM71/XIAP/TRIM62/KLHL7/UHRF1/UBE2H/TRIM3/IPP/TRIM13/FBXW7/RNF31/KLHL28/RNF103/KLHL15/NOSIP/HECTD3/DTX3L/MDM2/HERC1/NEDD4L/MED20/RNF24/CBLB/TRIM23/UBE2C/CUL1/MALT1/MYLIP/RNF220/KLHL5/KLHL42/TRIM5/RNF114/UNKL/TMEM189/RNF44/KBTBD2/ZER1/TRIM68/RLIM/KLHL26/FEM1A/KLHL23/KBTBD11/MED21/UBE2R2/LTN1/RABGEF1/FANCL/PEX12/PELI1/RNF121/TRIM27/MDM4/KCTD10/RNF…
GO:0031463	Cul3-RING ubiquitin ligase complex	0.000243951	0.0334213	CC	KEAP1/KLHL24/KBTBD8/KLHL7/IPP/KLHL28/KLHL15/SPOP/KLHL5/KLHL42/KBTBD2/KLHL26/KLHL23/KBTBD11/KCTD5/KCTD10/TNFAIP1/KBTBD7
GO:0018205	peptidyl-lysine modification	0.000251709	0.077041	BP	MSL1/BEND3/EPC2/JADE2/JADE1/BRPF3/MITF/SUV39H1/NUP62/CTCF/KMT5B/SENP6/RTF1/SNAI2/SGF29/MBD3/ING5/YEATS4/TADA2A/HCFC1/KAT7/KAT5/DNMT3B/PER1/KAT14/NSD1/CREBBP/TAF7/MDM2/SRCAP/SP3/SETD1B/USP22/ARID4A/KAT6B/CLOCK/ZNF335/CTH/RLF/NUP35/SETD7/CHEK1/TOLLIP/SAP130/PML/SETDB1/NUP153/MECP2/TET2/PHF19/NCOA3/EIF5A2/NUP50/SENP1/TRRAP/TAF1/SETMAR/MORF4L1/NUP205/SIRT4/RAD21/HDAC7/MECOM/STAG1/EP300/METTL21A/KAT2A…
GO:0071383	cellular response to steroid hormone stimulus	0.000256874	0.077041	BP	TFAP4/CASP9/HNF4G/CRY1/KLF9/CALCOCO1/ERRFI1/ARID1A/CRY2/NR6A1/CREBRF/HEY1/ESRRG/KAT5/CDK7/DNMT3B/PER1/TAF7/CNOT2/ARNTL/PAGR1/CLOCK/NR1H2/ABHD2/NR3C2/PAQR8/TRIM68/NCOA3/VDR/DDX17/NR4A2/NCOA6/CALR/NPC1/SFRP1/EP300/NR2C2/PPARD/CCNE1/DAXX/SAFB/FOXO1/DDX54/PPP5C/ATP2B1/RNF6/STRN3/UFL1/RXRB
GO:0034212	peptide N-acetyltransferase activity	0.000269904	0.0186221	MF	EPC2/TADA2A/HCFC1/KAT7/KAT5/KAT14/CREBBP/SRCAP/USP22/KAT6B/CLOCK/SAP130/NCOA3/TAF1/EP300/KAT2A/TADA1/NAA25/KANSL1/NCOA2/MCRS1
GO:0003713	transcription coactivator activity	0.000275883	0.0186221	MF	ZFX/TBPL1/JADE1/GMEB2/GMEB1/CALCOCO1/ARID1A/TADA2A/NPAT/HCFC1/MCIDAS/KAT5/CDK7/CREBBP/TAF7/POU3F2/HAND2/SRCAP/MAK/USP22/MED20/MED26/PHF2/ASXL1/MAX/ATXN7L3/NKX2-2/PPRC1/SAP130/GABPA/SMARCD1/LPIN3/LPIN1/GTF2A1/NCOA3/JUP/DDX17/MED21/TAF1/NCOA6/SOX12/TCERG1/EP300/NR2C2/NFKB2/PPARD/HINFP/KAT2A/TADA1/CCNE1/ARID1B/MED7/TDRD3/USP16/NCOA2/NFYC/SNW1/SMARCA2/SMARCB1/ATF6/CCAR1/RXRB/BCL10
GO:0006986	response to unfolded protein	0.000280942	0.077041	BP	PTPN1/WIPI1/CCND1/HSPA1A/HSPA5/CREB3L1/TSPYL2/CREBRF/LMNA/PPP1R15A/CREB3L2/SELENOS/CREB3/CTH/PPP2R5B/DNAJB4/PTPN2/ERN1/TOR1B/ATP6V0D1/DNAJB1/DNAJB5/DNAJC3/EDEM3/BCL2L11/CALR/DDX11/ARFGAP1/EP300/RNF121/DDIT3/HERPUD1/ATF3/HSP90B1/BAK1/CUL7/DAB2IP/WFS1/SHC1/ATF6/DNAJB11
GO:0071396	cellular response to lipid	0.000282608	0.077041	BP	TFAP4/CASP9/AKAP8/MEF2C/HNF4G/CRY1/KLF9/CALCOCO1/PIM1/ERRFI1/ARID1A/GNAI1/SNAI2/NFKBIA/CRY2/NR6A1/WNT3/TRIB1/CREBRF/CYP26B1/HEY1/ESRRG/KAT5/CDK7/DNMT3B/CMPK2/PER1/LANCL2/TAF7/ELK1/CNOT2/ABL1/ARNTL/PAGR1/SELENOS/CLOCK/NFKBIL1/NR1H2/HMGCS1/TRIM5/ABHD2/NR3C2/PAQR8/TRIM68/ZNF703/ABCA1/SMARCD1/NCOA3/VDR/DDX17/NR4A2/NCOA6/CALR/NPC1/SFRP1/EP300/NR2C2/PPARD/RIPK2/CCNE1/DAXX/WNT5A/SAFB/CCNA2/FOXO1/DDX54/P…
GO:0032870	cellular response to hormone stimulus	0.000297583	0.077041	BP	SLC2A4/PTPN1/TFAP4/CASP9/AKAP8/MEF2C/NUP62/HNF4G/CRY1/PDPK1/KLF9/KANK1/CALCOCO1/ERRFI1/ARID1A/INPP5K/SLC27A1/CRY2/NR6A1/ATP6V1A/CREBRF/HEY1/ESRRG/KAT5/CDK7/DNMT3B/PER1/NCOA5/LANCL2/TAF7/MDM2/SIK2/ATP6V1H/PIK3C2A/CNOT2/ARNTL/PAGR1/SELENOS/CPEB2/CLOCK/PTPN2/MAX/NR1H2/ACSL1/FOXO4/HMGCS1/ABHD2/NR3C2/SRSF5/ATP6V0D1/ATP6V1C1/PAQR8/TRIM68/BAIAP2/PTGFR/LATS1/GRB2/LPIN1/SLC2A8/NCOA3/VDR/DDX17/NR4A2/NCOA6/…
GO:0031958	corticosteroid receptor signaling pathway	0.000316239	0.0775618	BP	CRY1/ARID1A/CRY2/PER1/ARNTL/CLOCK/NCOA6/CALR/PPP5C
GO:0000982	transcription factor activity, RNA polymerase II core promoter proximal region sequence-specific binding	0.000339092	0.021128	MF	PATZ1/GRHL1/TFAP4/NACC2/BCL11B/MITF/MXD1/MEF2C/ZFAT/GMEB1/CTCF/SMAD1/CREB3L1/CEBPD/SNAI2/NFIC/NR6A1/NFIL3/SOX18/GZF1/CREBBP/POU3F2/HAND2/E2F8/SP3/ZNF217/SNAI1/ELK1/CREB3L2/ARNTL/CREB3/KLF5/CLOCK/PITX1/NR1H2/ZBTB7A/GABPA/MYBL1/TGIF1/NR4A2/ZNF639/SOX12/ELF4/CEBPG/NFKB2/ELF1/HINFP/POU4F1/DDIT3/PLAG1/GLI2/SP1/MESP1/FOXO1/FLI1/ATF3/NFYC/KLF15/MZF1/JDP2
GO:0043543	protein acylation	0.00037619	0.0876524	BP	MSL1/BEND3/EPC2/JADE2/JADE1/BRPF3/CTCF/SNAI2/SGF29/MBD3/ING5/YEATS4/TADA2A/HCFC1/KAT7/KAT5/PER1/KAT14/CREBBP/TAF7/SRCAP/USP22/KAT6B/CLOCK/MAP6D1/PPM1B/CHEK1/SAP130/MECP2/NMT1/NCOA3/TRRAP/TAF1/MORF4L1/EP300/KAT2A/TADA1/CTBP1/MAP3K7/NAA25/BRD1/FOXO1/KANSL1/NCOA2/MCRS1/KLF15/SMARCB1/ESCO2
GO:0019787	ubiquitin-like protein transferase activity	0.000494263	0.0283253	MF	KEAP1/ZFP91/KLHL24/TRIM56/SIAH3/KBTBD8/FBXO3/MED18/TRIM71/XIAP/TRIM62/KLHL7/UHRF1/UBE2H/TRIM3/IPP/TRIM13/FBXW7/RNF31/KLHL28/RNF103/KLHL15/NOSIP/HECTD3/DTX3L/MDM2/HERC1/NEDD4L/MED20/RNF24/CBLB/TRIM23/UBE2C/CUL1/MALT1/MYLIP/RNF220/KLHL5/KLHL42/TRIM5/RNF114/UNKL/TMEM189/RNF44/KBTBD2/ZER1/TRIM68/RLIM/KLHL26/FEM1A/KLHL23/KBTBD11/MED21/UBE2R2/LTN1/RABGEF1/HDAC7/FANCL/PEX12/PELI1/RNF121/TRIM27/MDM4/KCTD…
GO:0035966	response to topologically incorrect protein	0.000557478	0.118506	BP	PTPN1/WIPI1/CCND1/HSPA1A/HSPA5/CREB3L1/TSPYL2/CREBRF/ANKZF1/LMNA/PPP1R15A/CREB3L2/SELENOS/CREB3/CTH/PPP2R5B/DNAJB4/PTPN2/SDF2/ERN1/TOR1B/ATP6V0D1/DNAJB1/DNAJB5/DNAJC3/EDEM3/BCL2L11/CALR/DDX11/ARFGAP1/EP300/RNF121/DDIT3/HERPUD1/ATF3/HSP90B1/BAK1/CUL7/DAB2IP/WFS1/SHC1/ATF6/DNAJB11
GO:1900103	positive regulation of endoplasmic reticulum unfolded protein response	0.000559469	0.118506	BP	PTPN1/HSPA1A/PTPN2/ERN1/BCL2L11/BAK1/DAB2IP
GO:0005351	sugar:proton symporter activity	0.0005671	0.0283253	MF	SLC17A5/SLC2A12/SLC45A4/SLC2A8/SLC35A5/SLC45A3/SLC35A2
GO:0005402	cation:sugar symporter activity	0.0005671	0.0283253	MF	SLC17A5/SLC2A12/SLC45A4/SLC2A8/SLC35A5/SLC45A3/SLC35A2
GO:0000981	RNA polymerase II transcription factor activity, sequence-specific DNA binding	0.000602065	0.0283253	MF	PATZ1/GRHL1/TFAP4/NACC2/BCL11B/MITF/BHLHE22/MXD1/MEF2C/ZFAT/HNF4G/GMEB1/CTCF/ATF1/SMAD1/CREB3L1/CEBPD/SNAI2/NFIC/ZEB2/NR6A1/PKNOX1/NFIL3/VAX1/HCFC1/HEY1/ESRRG/SOX18/ZMYM3/GZF1/PCBP1/CREBBP/ZBED5/POU3F2/HAND2/E2F8/SP3/ZNF217/SNAI1/FEZF1/ELK1/ZNF280D/CREB3L2/ARNTL/CREB3/KLF5/GLI1/CLOCK/PITX1/SIM1/ERF/MAFF/MAX/NR1H2/FOXO4/ZNF518A/ZBTB7A/RFX1/GTF2I/GABPA/MYBL1/VDR/TGIF1/NR4A2/TAF1/ZNF639/SOX12/ELF4/R…
GO:0008080	N-acetyltransferase activity	0.000629452	0.0283253	MF	EPC2/SAT1/TADA2A/HCFC1/KAT7/KAT5/KAT14/CREBBP/SRCAP/USP22/KAT6B/CLOCK/SAP130/NCOA3/TAF1/EP300/NAGS/KAT2A/TADA1/NAA25/KANSL1/NCOA2/MCRS1/ESCO2
GO:0043401	steroid hormone mediated signaling pathway	0.000765622	0.149038	BP	HNF4G/CRY1/CALCOCO1/ARID1A/CRY2/NR6A1/CREBRF/ESRRG/KAT5/CDK7/PER1/TAF7/CNOT2/ARNTL/PAGR1/CLOCK/NR1H2/ABHD2/NR3C2/PAQR8/TRIM68/NCOA3/VDR/DDX17/NR4A2/NCOA6/CALR/SFRP1/EP300/NR2C2/PPARD/CCNE1/DAXX/SAFB/DDX54/PPP5C/RNF6/STRN3/UFL1/RXRB
GO:0006984	ER-nucleus signaling pathway	0.000767576	0.149038	BP	PTPN1/HSPA5/FBXW7/LMNA/INSIG1/PPP1R15A/SELENOS/PTPN2/CALR/DDIT3/HERPUD1/ATF3/HSP90B1/WFS1/ATF6
GO:1900101	regulation of endoplasmic reticulum unfolded protein response	0.000834086	0.155474	BP	PTPN1/HSPA1A/HSPA5/PPP1R15A/PTPN2/ERN1/BCL2L11/BAK1/DAB2IP/WFS1
GO:0004672	protein kinase activity	0.000890155	0.0379487	MF	MAP3K3/STK38L/MAP3K9/MKNK2/CCND1/EFNA3/PDPK1/POMK/CDKL5/PIM1/DYRK1A/STK17B/CDC7/RIOK3/WEE1/SCYL2/MAP2K7/TTBK2/RASSF2/FGFR1OP2/CDK7/STK4/MMD/PLK1/DAPK3/LRRK2/AURKA/CCND3/MAK/PLK4/SIK2/PEAK1/ABL1/PAK6/EFNB3/BAZ1B/CDK12/FASTKD2/VRK2/PHKG2/CNTRL/PDGFRL/MAP2K3/ERN1/DAPK1/RPS6KA1/CHEK1/ERBB3/PAN3/MOK/ACVR2B/ATP23/PIK3C3/LATS1/STK10/NLK/COL4A3BP/MNAT1/CDK8/EPHB1/MAP3K2/TAF1/STK17A/ARAF/BMP2K/MKNK1/MAST1…
GO:0070059	intrinsic apoptotic signaling pathway in response to endoplasmic reticulum stress	0.00103017	0.184638	BP	PTPN1/APAF1/HSPA1A/CREB3L1/LRRK2/PPP1R15A/SELENOS/CREB3/PTPN2/ERN1/PML/BCL2L11/DDIT3/HERPUD1/BAK1/DAB2IP/WFS1/SELENOK
GO:0046875	ephrin receptor binding	0.00106761	0.0411792	MF	PTPN1/EFNA3/EFNA1/ANKS1B/EFNB3/GRB2/ANKS1A/EFNA4/SDCBP/CBL/SHC1
GO:0052866	phosphatidylinositol phosphate phosphatase activity	0.00106761	0.0411792	MF	INPP5F/INPP5K/MTM1/SYNJ1/FIG4/INPP4A/PIKFYVE/INPP5E/PTPMT1/INPP5B/MTMR1
GO:0000977	RNA polymerase II regulatory region sequence-specific DNA binding	0.00135543	0.0493653	MF	PRDM15/ZFX/PATZ1/GRHL1/GMEB2/TFAP4/NACC2/BCL11B/MITF/MXD1/MEF2C/ZFAT/GMEB1/CTCF/ATF1/SMAD1/CEBPD/NFIC/MBD3/NR6A1/NFIL3/VAX1/ESRRG/SOX18/ZNF713/GZF1/H3F3B/PER1/ZBED1/SIX5/NSD1/POU3F2/HAND2/E2F8/SP3/ZNF217/SNAI1/FEZF1/ELK1/CREB3L2/CREB3/KLF5/GLI1/CLOCK/ZNF335/PITX1/MAX/NR1H2/KDM2B/ZBTB7A/RFX1/ZNF718/ZNF562/GABPA/ZNF211/MYBL1/ZMYND11/STOX1/TGIF1/NR4A2/ZNF639/ZMYND8/POU6F1/ELF4/FOXF2/EP300/ALX4/CEBPG…
GO:0034399	nuclear periphery	0.00139808	0.153229	CC	LMNB1/TNPO2/SUV39H1/AKAP8/SCAF8/UHRF1/GMCL1/YEATS4/LMNA/SMARCAD1/ATF7/DNMT3A/NUP35/PML/ZNF703/NUP153/NARF/NUP205/CAD/KPNB1/NUMA1/ATXN1/PRKCD/LMNB2/LRIF1/SRPK1/KIN/XPOT/SNW1/HLCS/NSMF
GO:0001228	transcriptional activator activity, RNA polymerase II transcription regulatory region sequence-specific binding	0.0014343	0.0493653	MF	PATZ1/GRHL1/TFAP4/BCL11B/MITF/MEF2C/ZFAT/GMEB1/CTCF/ATF1/SMAD1/CREB3L1/CEBPD/NFIC/NR6A1/PKNOX1/HCFC1/ESRRG/SOX18/POU3F2/HAND2/ELK1/CREB3L2/CREB3/KLF5/PITX1/MAFF/NR1H2/GABPA/MYBL1/NR4A2/ZNF639/SOX12/ELF4/RAD21/FOXF2/STAG1/EP300/ALX4/CEBPG/NFKB2/ELF1/POU4F1/DDIT3/PLAG1/GLI2/CSRNP2/MESP1/FLI1/ATF3/NFYC/KLF15/MZF1/RXRB
GO:0001012	RNA polymerase II regulatory region DNA binding	0.00146268	0.0493653	MF	PRDM15/ZFX/PATZ1/GRHL1/GMEB2/TFAP4/NACC2/BCL11B/MITF/MXD1/MEF2C/ZFAT/GMEB1/CTCF/ATF1/SMAD1/CEBPD/NFIC/MBD3/NR6A1/NFIL3/VAX1/ESRRG/SOX18/ZNF713/GZF1/H3F3B/PER1/ZBED1/SIX5/NSD1/POU3F2/HAND2/E2F8/SP3/ZNF217/SNAI1/FEZF1/ELK1/CREB3L2/CREB3/KLF5/GLI1/CLOCK/ZNF335/PITX1/MAX/NR1H2/KDM2B/ZBTB7A/RFX1/ZNF718/ZNF562/GABPA/ZNF211/MYBL1/ZMYND11/STOX1/TGIF1/NR4A2/ZNF639/ZMYND8/POU6F1/ELF4/FOXF2/EP300/ALX4/CEBPG…
GO:1902235	regulation of endoplasmic reticulum stress-induced intrinsic apoptotic signaling pathway	0.00155067	0.266117	BP	PTPN1/HSPA1A/CREB3L1/LRRK2/SELENOS/CREB3/PTPN2/BCL2L11/DDIT3/HERPUD1/WFS1
GO:0016410	N-acyltransferase activity	0.00158495	0.049414	MF	EPC2/SAT1/TADA2A/HCFC1/KAT7/KAT5/KAT14/CREBBP/SRCAP/USP22/KAT6B/CLOCK/SAP130/NMT1/NCOA3/TAF1/EP300/NAGS/KAT2A/TADA1/NAA25/KANSL1/NCOA2/MCRS1/ESCO2
GO:0000976	transcription regulatory region sequence-specific DNA binding	0.00158613	0.049414	MF	PRDM15/ZFX/PATZ1/GRHL1/GMEB2/TFAP4/NACC2/BCL11B/MITF/SUV39H1/UBTF/MXD1/MEF2C/ZFAT/GMEB1/CRY1/CTCF/ATF1/SMAD1/CEBPD/UHRF1/NFIC/CRY2/MBD3/NR6A1/NFIL3/VAX1/ESRRG/HR/SOX18/ZNF713/GZF1/H3F3B/PER1/ZBED1/SIX5/NSD1/CREBBP/POU3F2/HAND2/E2F8/SP3/ZNF217/SNAI1/FEZF1/ELK1/CREB3L2/ARNTL/CREB3/KLF5/GLI1/CLOCK/ZNF335/BAHCC1/PITX1/NFYA/MAX/NR1H2/KDM2B/ZBTB7A/RFX1/ZNF718/ZNF562/GABPA/ZNF211/MYBL1/ZMYND11/STOX1/TGI…
GO:0046328	regulation of JNK cascade	0.00159899	0.266117	BP	MAP3K9/PTPN1/ZNF622/MAPK8IP1/GADD45B/MAP2K7/RASSF2/TNFRSF19/PER1/MDFI/RAP2A/ERN1/HDAC3/ZMYND11/FGF19/EPHB1/MAP3K2/SFRP1/MECOM/HIPK3/SPAG9/RIPK2/STK3/ULK4/DAXX/WNT5A/MAP3K7/MAGI3/FLT4/SDCBP/DAB2IP/DUSP10/TRAF6
GO:0002711	positive regulation of T cell mediated immunity	0.00189817	0.268045	BP	ZBTB1/STX7/HLA-E/MALT1/MAP3K7/NECTIN2/RSAD2/TRAF6
GO:0006625	protein targeting to peroxisome	0.00189817	0.268045	BP	RAB8B/ZFAND6/PEX5/PEX12/PEX16/PEX13/PEX3/PEX1
GO:0072662	protein localization to peroxisome	0.00189817	0.268045	BP	RAB8B/ZFAND6/PEX5/PEX12/PEX16/PEX13/PEX3/PEX1
GO:0072663	establishment of protein localization to peroxisome	0.00189817	0.268045	BP	RAB8B/ZFAND6/PEX5/PEX12/PEX16/PEX13/PEX3/PEX1
GO:1902236	negative regulation of endoplasmic reticulum stress-induced intrinsic apoptotic signaling pathway	0.00189817	0.268045	BP	PTPN1/HSPA1A/CREB3L1/LRRK2/SELENOS/CREB3/HERPUD1/WFS1
GO:0031965	nuclear membrane	0.00199049	0.164139	CC	LMNB1/TNPO2/NUP62/SMAD1/ZC3HC1/SORT1/PUM2/LMNA/INTS2/TMEM57/TMEM18/TOR1AIP2/ABL1/ZNF383/RCC1/ERN1/OSBPL6/TOR1B/NUP35/XPO1/TMEM38A/CEP131/CCDC155/PML/NUP153/LPIN1/NUP50/SENP1/ELF4/NUP205/KPNB1/AEN/TRIM27/ZNF354C/HN1/TNRC18/CPTP/TMPO/P2RX4/LMNB2/C2orf42/KIAA1161/CNEP1R1/BCL2L1/NAV3/FAM169A/NOS1AP/RNF6/TBC1D20/TMEM120B/UNC50/RPS6KA2/MRTO4/NSMF/PSEN1
GO:0034593	phosphatidylinositol bisphosphate phosphatase activity	0.00200827	0.060248	MF	INPP5K/MTM1/SYNJ1/FIG4/INPP4A/PIKFYVE/INPP5E/PTPMT1/INPP5B/MTMR1
GO:0016241	regulation of macroautophagy	0.00206135	0.282527	BP	CALCOCO2/EXOC8/MTM1/TRIM13/ATP6V1A/SPTLC2/LRRK2/SESN2/RAB33B/ATP6V1H/RAB20/FEZ1/LZTS1/CLEC16A/PHF23/QSOX1/RUBCN/EPM2A/ERN1/ATP6V0D1/ATP6V1C1/PIKFYVE/NPC1/RIPK2/AMBRA1/CASP3/ATP6V1D/IFT20/LARP1/ATP6V1B2/BNIP3L/WAC
GO:0070603	SWI/SNF superfamily-type complex	0.00209666	0.164139	CC	NACC2/HMGXB4/ARID1A/MBD3/ARID2/KAT5/BPTF/CHRAC1/INO80/BAZ1A/SMARCD1/TRRAP/CSNK2A1/DPF1/DAXX/ARID1B/INO80B/SALL2/MCRS1/SMARCA2/SMARCB1
GO:0043923	positive regulation by host of viral transcription	0.00214605	0.285731	BP	TFAP4/ZNF639/EP300/CHD1/SP1/SNW1/SMARCB1
GO:0036500	ATF6-mediated unfolded protein response	0.00221023	0.286103	BP	HSPA5/CALR/DDIT3/HSP90B1/WFS1/ATF6
GO:0047485	protein N-terminus binding	0.00227184	0.0657212	MF	SUV39H1/TARBP2/NPAT/STXBP1/STX5/SRRM2/FEZ1/DCTN4/NBN/GLRX/MECP2/NCOA3/MNAT1/THAP7/ZMYND8/TBL1XR1/MORF4L1/PEX5/CSNK2A1/SYNGR3/DAXX/ACOX1/ALG2/SDCBP/TRAF6
GO:0030522	intracellular receptor signaling pathway	0.00232872	0.292909	BP	HSPA1A/HSPA1B/HNF4G/CRY1/CALCOCO1/PIM1/XIAP/ARID1A/SNAI2/NFKBIA/CRY2/NR6A1/CYP26B1/PUM2/ESRRG/KAT5/CDK7/PER1/TAF7/CYLD/CNOT2/ARNTL/PAGR1/CLOCK/ASXL1/NR1H2/PML/TRIM68/NCOA3/VDR/DDX17/PUM1/NR4A2/NCOA6/CALR/SFRP1/EP300/PPARD/TAB3/RIPK2/CCNE1/DAXX/SAFB/MAP3K7/DDX54/NCOA2/PPP5C/RNF6/SNW1/STRN3/UFL1/RXRB/TRAF6
GO:1990090	cellular response to nerve growth factor stimulus	0.00238853	0.292909	BP	PDPK1/CORO1A/SORT1/BPTF/EHD1/KIDINS220/EIF4A3/KAT2A/CBL/CDC5L/ACAP2/CSNK1D
GO:0033273	response to vitamin	0.00249483	0.2981	BP	CCND1/MEF2C/PIM1/SNAI2/ALAD/MTHFR/DNMT3B/MDM2/DNMT3A/HMGCS1/SETDB1/VDR/CDKN2D/SFRP1/PPARD/FKBP1B/ATP2B1/SNW1/HLCS
GO:0051119	sugar transmembrane transporter activity	0.00252503	0.0705267	MF	SLC2A4/SLC17A5/SLC2A12/SLC45A4/SLC2A8/SLC35A5/SLC2A3/SLC45A3/SLC35A2
GO:0080135	regulation of cellular response to stress	0.00272621	0.317603	BP	MAP3K3/MAP3K9/PTPN1/NACC2/CASP9/INPP5F/ZNF622/IER3/HSPA1A/HSPA1B/NUP62/MAPK8IP1/HSPA5/CRY1/DYRK1A/CREB3L1/GADD45B/SNAI2/MAP2K7/RASSF2/FBXW7/BAG2/TNFRSF19/HMGCR/PER1/CREBBP/MDM2/LRRK2/HAND2/SNAI1/PPP1R15A/ABL1/ARNTL/SELENOS/CREB3/AJUBA/RGMA/MDFI/PTPN2/RAP2A/ERN1/BCLAF1/NUP35/CHEK1/DNAJB1/PML/HDAC3/DNAJC3/NUP153/FBXO18/ZMYND11/SEMA4C/FGF19/NUP50/EPHB1/MAP3K2/BCL2L11/KRAS/CDKN2D/BAG3/SETMAR/BCL2L12/…
GO:0032387	negative regulation of intracellular transport	0.00288969	0.328438	BP	KEAP1/SIAH3/PKIA/INPP5K/SNAI2/NFKBIA/NFKBIE/DACT3/INSIG1/CYLD/LRRK2/FZD1/MDFI/NFKBIL1/MXI1/PPM1B/NUP153/SIRT4/RABGEF1/PKD1/ERLEC1/C1QTNF3/DAB2IP/SLC9A3R1
GO:0030206	chondroitin sulfate biosynthetic process	0.00307468	0.33321	BP	B3GALT6/CHST11/VCAN/CHST3/CHPF/DSE/CHST7/CHPF2
GO:0043574	peroxisomal transport	0.00307468	0.33321	BP	RAB8B/ZFAND6/PEX5/PEX12/PEX16/PEX13/PEX3/PEX1
GO:0044306	neuron projection terminus	0.0030985	0.212247	CC	GNRH1/STXBP1/SLC9A6/KCNA2/LRRK2/TMEM57/SYNJ1/ELK1/SCRG1/TANC1/MOB2/ATP6V0D1/SRSF10/RAB3A/VAMP1/CAD/STX6/P2RX4/PRSS12/STX3/SEPT5/GRIN1/SLC18A3
GO:0070273	phosphatidylinositol-4-phosphate binding	0.00311771	0.0840416	MF	PLEKHA8/ARFIP1/LANCL2/OSBP/COL4A3BP/SH3PXD2B/GOLPH3/DAB2IP
GO:1990089	response to nerve growth factor	0.00326022	0.339744	BP	PDPK1/CORO1A/SORT1/BPTF/EHD1/KIDINS220/EIF4A3/KAT2A/CBL/CDC5L/ACAP2/CSNK1D
GO:0002824	positive regulation of adaptive immune response based on somatic recombination of immune receptors built from immunoglobulin superfamily domains	0.00328079	0.339744	BP	ZBTB1/STX7/IL27RA/HPX/HLA-E/MALT1/MSH6/RIPK2/MAP3K7/NECTIN2/RSAD2/EXOSC6/TRAF6
GO:0004693	cyclin-dependent protein serine/threonine kinase activity	0.00332016	0.0840416	MF	CDKL5/CDK7/CCND3/MAK/CDK12/MOK/CDK8/CCNB2/CDKL1/CDK10/CDK3/CCNB1
GO:0097472	cyclin-dependent protein kinase activity	0.00332016	0.0840416	MF	CDKL5/CDK7/CCND3/MAK/CDK12/MOK/CDK8/CCNB2/CDKL1/CDK10/CDK3/CCNB1
GO:0043966	histone H3 acetylation	0.00355143	0.350022	BP	JADE2/JADE1/BRPF3/SGF29/ING5/TADA2A/KAT7/PER1/KAT14/KAT6B/CHEK1/SAP130/KAT2A/TADA1/MAP3K7/BRD1/SMARCB1
GO:0032872	regulation of stress-activated MAPK cascade	0.00356325	0.350022	BP	MAP3K3/MAP3K9/PTPN1/ZNF622/MAPK8IP1/GADD45B/MAP2K7/RASSF2/TNFRSF19/HMGCR/PER1/HAND2/MDFI/RAP2A/ERN1/HDAC3/ZMYND11/SEMA4C/FGF19/EPHB1/MAP3K2/SFRP1/MECOM/HIPK3/SPAG9/RIPK2/STK3/ULK4/DAXX/WNT5A/MAP3K7/FOXO1/MAGI3/FLT4/SDCBP/DAB2IP/DUSP10/TRAF6
GO:0032075	positive regulation of nuclease activity	0.00368907	0.350022	BP	PTPN1/HSPA1A/HSPA5/ERN1/PRKCD/BAK1/DAB2IP
GO:0001077	transcriptional activator activity, RNA polymerase II core promoter proximal region sequence-specific binding	0.00376239	0.0923495	MF	PATZ1/GRHL1/TFAP4/BCL11B/MITF/MEF2C/ZFAT/GMEB1/SMAD1/CREB3L1/CEBPD/NFIC/NR6A1/SOX18/POU3F2/HAND2/ELK1/CREB3L2/CREB3/KLF5/PITX1/NR1H2/GABPA/MYBL1/NR4A2/ZNF639/SOX12/ELF4/CEBPG/NFKB2/ELF1/POU4F1/DDIT3/PLAG1/GLI2/MESP1/FLI1/NFYC/KLF15/MZF1
GO:2001235	positive regulation of apoptotic signaling pathway	0.00387567	0.350022	BP	TFAP4/NACC2/APAF1/ING5/TNFRSF12A/FBXW7/DYNLL2/STK4/DAPK3/CYLD/TP53INP1/PTPN2/PPP2R1B/BCLAF1/PPP1R13B/PML/NMT1/FBXO18/FAS/BBC3/BCL2L11/SFRP1/BMF/STK3/DDIT3/PRKCD/BCL2L1/ATF3/BAK1/DAB2IP/CAV1/TGFBR1/SLC9A3R1/PLAUR/BCL10
GO:0071407	cellular response to organic cyclic compound	0.0039221	0.350022	BP	TFAP4/CASP9/MEF2C/HNF4G/CRY1/SMAD1/KLF9/SMAD9/CALCOCO1/PIM1/TARBP2/ERRFI1/ARID1A/GNAI1/INPP5K/SNAI2/NFKBIA/CRY2/NR6A1/CREBRF/HCFC1/HEY1/ESRRG/KAT5/CDK7/DNMT3B/PER1/TAF7/MDM2/LRRK2/ELK1/CNOT2/ABL1/ARNTL/PAGR1/KLF5/CLOCK/NR1H2/HMGCS1/ABHD2/NR3C2/RGS19/PAQR8/TRIM68/ZNF703/ABCA1/NCOA3/VDR/JUP/DDX17/NR4A2/NCOA6/CALR/NPC1/SFRP1/EP300/NR2C2/PDE3A/PPARD/CCNE1/DAXX/GLI2/P2RX4/KLF2/SAFB/CCNA2/FOXO1/DDX54/C…
GO:0070302	regulation of stress-activated protein kinase signaling cascade	0.0040186	0.350022	BP	MAP3K3/MAP3K9/PTPN1/ZNF622/MAPK8IP1/GADD45B/MAP2K7/RASSF2/TNFRSF19/HMGCR/PER1/HAND2/MDFI/RAP2A/ERN1/HDAC3/ZMYND11/SEMA4C/FGF19/EPHB1/MAP3K2/SFRP1/MECOM/HIPK3/SPAG9/RIPK2/STK3/ULK4/DAXX/WNT5A/MAP3K7/FOXO1/MAGI3/FLT4/SDCBP/DAB2IP/DUSP10/TRAF6
GO:0007033	vacuole organization	0.00407273	0.350022	BP	LYST/WIPI1/FAM109A/HOOK1/CALCOCO2/CORO1A/EXOC8/FAM160A2/MTM1/CHMP1B/ATG101/MAP1LC3B/STX12/ALS2/CHMP2B/VPS18/TFEB/LRRK2/RAB33B/SYNJ1/ATG2B/TP53INP1/RAB20/FEZ1/CLEC16A/FIG4/TMEM165/PHF23/RUBCN/TMEM127/PIKFYVE/ABCA1/PIK3C3/ATG2A/NAGPA/STX6/AMBRA1/SNAP29/VPS37C/AKTIP/IFT20/VPS37A/ATG4A/CHMP7/PSEN1
GO:0061097	regulation of protein tyrosine kinase activity	0.00417826	0.350022	BP	PTPN1/UNC119/ERRFI1/FBXW7/CBLB/PTPN2/ERBB3/ZFYVE28/RAP2B/IBTK/CBL/CAV1/SHC1/PSEN1
GO:0001967	suckling behavior	0.00419115	0.350022	BP	GLS/HAND2/POU4F1/UBR3/PEX13/GRIN1
GO:1903894	regulation of IRE1-mediated unfolded protein response	0.00419115	0.350022	BP	PTPN1/HSPA1A/HSPA5/BCL2L11/BAK1/DAB2IP
GO:0043414	macromolecule methylation	0.00426895	0.350022	BP	MEPCE/BEND3/SUV39H1/TRMO/BTG1/CTCF/ATF7IP/KMT5B/NSUN4/RTF1/MBD3/MTHFR/DNMT3B/NSD1/BMT2/SETD1B/ARID4A/ZNF335/N6AMT1/MRM1/DNMT3A/RLF/SETD7/METTL16/LCMT2/SETDB1/MECP2/TET2/PHF19/CHTOP/RAB3D/FDXACB1/METTL1/TRMT10A/SETMAR/MECOM/METTL21A/RAB6A/NSUN3/PRMT6/LCMT1/PAX7/RNMT/SNW1/MPHOSPH8/DOT1L/CTR9/SMARCB1/ARMT1/PLD6/SETDB2/THUMPD3
GO:0038034	signal transduction in absence of ligand	0.00440767	0.350022	BP	MKNK2/CASP9/HSPA1A/HSPA1B/SNAI2/ZC3HC1/IL7/DAPK3/PPP2R1B/ERBB3/FAS/BCL2L11/BAG3/KITLG/CASP3/BCL2L1/BAK1
GO:0097192	extrinsic apoptotic signaling pathway in absence of ligand	0.00440767	0.350022	BP	MKNK2/CASP9/HSPA1A/HSPA1B/SNAI2/ZC3HC1/IL7/DAPK3/PPP2R1B/ERBB3/FAS/BCL2L11/BAG3/KITLG/CASP3/BCL2L1/BAK1
GO:0005484	SNAP receptor activity	0.00445059	0.106029	MF	STX7/STX12/STX5/BNIP1/GOSR1/SNAP23/VAMP3/VAMP1/STX6/BET1L/SNAP29/STX3
GO:0051091	positive regulation of sequence-specific DNA binding transcription factor activity	0.0045458	0.350022	BP	RHEBL1/HSPA1A/HSPA1B/TRIM62/NFKBIA/TRIM13/CFLAR/RNF31/TRIM52/FZD1/MYD88/ZIC2/CLOCK/CTH/PPP2R5B/MALT1/TRIM5/NKX2-2/PPRC1/TRIM26/JUP/KRAS/EP300/CEBPG/NFKB2/TRIM27/TAB3/RIPK2/STK3/WNT5A/MAP3K7/RNF25/SMO/SMARCB1/CRTC1/BCL10/TICAM1/SAV1/TRAF6
GO:0032868	response to insulin	0.00456632	0.350022	BP	SLC2A4/PTPN1/SRSF4/CRY1/PDPK1/KANK1/ERRFI1/INPP5K/SLC27A1/SRSF6/SORT1/ATP6V1A/NCOA5/SESN2/SIK2/ATP6V1H/PIK3C2A/SELENOS/CPEB2/PTPN2/MAX/FOXO4/SRSF5/ATP6V0D1/ATP6V1C1/BAIAP2/GRB2/LPIN1/SLC2A8/CAD/ADM/PRKCD/BAIAP2L1/SP1/FOXO1/PHIP/PPAT/ATP6V1D/ATP6V1B2/SHC1/SESN3/GRB10
GO:0090317	negative regulation of intracellular protein transport	0.00459381	0.350022	BP	KEAP1/SIAH3/PKIA/INPP5K/SNAI2/NFKBIA/NFKBIE/DACT3/CYLD/LRRK2/FZD1/MDFI/NFKBIL1/MXI1/PPM1B/SIRT4/PKD1/ERLEC1/C1QTNF3/DAB2IP/SLC9A3R1
GO:0042308	negative regulation of protein import into nucleus	0.00473206	0.350022	BP	KEAP1/PKIA/SNAI2/NFKBIA/NFKBIE/DACT3/CYLD/FZD1/MDFI/NFKBIL1/MXI1/PPM1B/PKD1/C1QTNF3/DAB2IP/SLC9A3R1
GO:1904590	negative regulation of protein import	0.00473206	0.350022	BP	KEAP1/PKIA/SNAI2/NFKBIA/NFKBIE/DACT3/CYLD/FZD1/MDFI/NFKBIL1/MXI1/PPM1B/PKD1/C1QTNF3/DAB2IP/SLC9A3R1
GO:0043679	axon terminus	0.00493509	0.300492	CC	GNRH1/STXBP1/SLC9A6/KCNA2/LRRK2/SYNJ1/ELK1/TANC1/ATP6V0D1/SRSF10/RAB3A/VAMP1/CAD/STX6/P2RX4/PRSS12/STX3/SEPT5/GRIN1/SLC18A3
GO:0034976	response to endoplasmic reticulum stress	0.00494557	0.360099	BP	PTPN1/WIPI1/APAF1/CCND1/HSPA1A/HSPA5/CREB3L1/TSPYL2/TRIM13/ANKZF1/LMNA/RNF103/SEL1L/LRRK2/SESN2/PPP1R15A/ABL1/CREB3L2/SELENOS/CREB3/CTH/PPP2R5B/PTPN2/SDF2/ERN1/ATP6V0D1/PML/DNAJC3/COL4A3BP/EDEM3/BCL2L11/CALR/DDX11/ARFGAP1/EP300/SCAMP5/RNF121/DDIT3/ERLEC1/HERPUD1/UBXN1/ATF3/FOXRED2/HSP90B1/BAK1/CUL7/USP13/DAB2IP/WFS1/CAV1/SELENOK/SHC1/UFL1/ATF6/DNAJB11
GO:0046486	glycerolipid metabolic process	0.0051505	0.369126	BP	FAM126A/INPP5F/PLA2G15/CHKA/PI4K2A/INPP5K/SLC27A1/MTM1/FBXW7/DPM1/CDS1/PCYT2/INSIG1/SEL1L/PIGW/SYNJ1/PNPLA2/PIGA/PIK3C2A/AJUBA/EFR3B/GDE1/FIG4/INPP4A/NR1H2/ACSL1/ABHD2/ERBB3/PIKFYVE/PIK3C3/MECP2/GRB2/LPIN3/LPIN1/FGF19/INPP5E/TBL1XR1/CPNE3/NRG1/PLA2G12A/PIGO/KITLG/PTDSS1/PTPMT1/CDIPT/DGKQ/INPP5B/CNEP1R1/PNPLA8/CAV1/MTMR1/EFR3A/DAGLA/GK/PLAUR/PLD6/PGP/FAR1
GO:0016197	endosomal transport	0.00522797	0.369126	BP	LYST/WIPI1/HMGXB4/INPP5F/FAM109A/HOOK1/AP5S1/ANKRD27/CLTCL1/CORO1A/SCYL2/FAM160A2/MTM1/SORT1/AP5B1/ALS2/CHMP2B/ANKRD50/VPS18/STX5/MICALL2/LRRK2/EHD1/RIC1/SNX9/SDCCAG3/TGFBRAP1/TBC1D10A/PIKFYVE/ABCA1/PIK3C3/SNX16/GOSR1/VAMP3/ARL4C/RAB6A/SPAG9/EPS15/TRIM27/STX6/BET1L/SNX2/VPS37C/CORO7/RDX/AKTIP/VPS37A/EHD4/BLOC1S3/CHMP7/EVI5
GO:0015144	carbohydrate transmembrane transporter activity	0.00548097	0.121834	MF	SLC2A4/SLC17A5/SLC2A12/SLC45A4/SLC2A8/SLC35A5/SLC2A3/SLC45A3/SLC35A2
GO:1901476	carbohydrate transporter activity	0.00548097	0.121834	MF	SLC2A4/SLC17A5/SLC2A12/SLC45A4/SLC2A8/SLC35A5/SLC2A3/SLC45A3/SLC35A2
GO:0036498	IRE1-mediated unfolded protein response	0.00554187	0.379707	BP	PTPN1/WIPI1/HSPA1A/HSPA5/TSPYL2/LMNA/PPP2R5B/ERN1/ATP6V0D1/DNAJC3/BCL2L11/DDX11/ARFGAP1/BAK1/CUL7/DAB2IP/WFS1/SHC1/DNAJB11
GO:0031267	small GTPase binding	0.00556526	0.121834	MF	CDC42EP3/TNPO2/KIF3A/ANKRD27/RAB11FIP1/CDKL5/DAAM1/ERRFI1/EXOC8/TBC1D9/RHOH/EPS8/ALS2/CDC42EP2/EVI5L/DAPK3/RCC2/MICALL2/LRRK2/CORO1C/ARHGEF16/EHD1/RIC1/XPO1/TMEM127/TBC1D10A/ABCA1/RAB11FIP5/FMNL2/PDE6D/OPTN/FGD6/NUP50/GRASP/TBC1D8/RABGEF1/PEX5/KPNB1/RAB11FIP4/TBC1D16/TNFAIP1/XPOT/IFT20/TBC1D20/PARD6A/LLGL2/CAV1/CHML/RTKN/EXPH5/ACAP2/TBC1D2/RUSC2/RABGGTA/EVI5/PAK3
GO:0043009	chordate embryonic development	0.0057372	0.379707	BP	KEAP1/IFT57/APAF1/MEF2C/ZFAT/DLC1/TRIM71/ARL13B/ARID1A/INPP5K/RTF1/MBD3/WDR19/TGFB3/HOXD10/SEC24D/CHST11/HEY1/NPHP3/EPB41L5/TRAF3IP1/SOX18/BPTF/STK4/ALS2/TFEB/ELL/HAND2/FZD1/E2F8/SP3/SNAI1/PLK4/LUZP1/CNOT2/ZNF335/MDFI/KIDINS220/MAFF/KDM2B/NBN/RGS19/GABPA/RPL7L1/LATS1/EIF4A3/GRB2/NMT1/VASP/COL4A3BP/MKS1/SEMA4C/MED21/BCL2L11/SOX6/SFRP1/EP300/PKD1/ALX4/CCNB2/CNOT3/STK3/HINFP/KAT2A/AMBRA1/ADM/UBR3/GL…
GO:1903573	negative regulation of response to endoplasmic reticulum stress	0.00576694	0.379707	BP	PTPN1/HSPA1A/CREB3L1/LRRK2/PPP1R15A/SELENOS/CREB3/DNAJC3/ERLEC1/HERPUD1/UBXN1/WFS1
GO:0017137	Rab GTPase binding	0.00580783	0.123799	MF	KIF3A/ANKRD27/RAB11FIP1/TBC1D9/ALS2/EVI5L/MICALL2/EHD1/RIC1/TMEM127/TBC1D10A/RAB11FIP5/PDE6D/OPTN/TBC1D8/RABGEF1/RAB11FIP4/TBC1D16/IFT20/TBC1D20/LLGL2/CHML/EXPH5/ACAP2/TBC1D2/RUSC2/RABGGTA/EVI5
GO:0001701	in utero embryonic development	0.00581786	0.379707	BP	KEAP1/ZFAT/INPP5K/RTF1/MBD3/WDR19/TGFB3/SEC24D/HEY1/EPB41L5/SOX18/BPTF/STK4/ALS2/TFEB/ELL/HAND2/E2F8/SP3/SNAI1/PLK4/CNOT2/ZNF335/MDFI/KIDINS220/MAFF/NBN/GABPA/RPL7L1/LATS1/GRB2/NMT1/COL4A3BP/MED21/BCL2L11/SOX6/PKD1/CCNB2/CNOT3/STK3/HINFP/KAT2A/ADM/UBR3/GLI2/KLF2/INPP5B/BCL2L1/EIF4E2/CCNB1/SMO/TGFBR1/PALB2/RBBP8/CTR9/SMARCB1
GO:0045598	regulation of fat cell differentiation	0.00586174	0.379707	BP	SNAI2/SORT1/BBS12/INSIG1/STK4/ARNTL/KLF5/ASXL1/JAG1/AAMDC/SFRP1/SH3PXD2B/PPARD/STK3/DDIT3/WNT5A/FOXO1/NOCT/DUSP10/JDP2/SAV1/WDFY2
GO:1902532	negative regulation of intracellular signal transduction	0.00592562	0.379707	BP	PTPN1/SESN1/RRM2B/C3orf33/INPP5F/HSPA1A/NUP62/MAPK8IP1/KANK1/DLC1/DYRK1A/CREB3L1/ERRFI1/LRRC4/INPP5K/SNAI2/NFKBIA/RASSF2/MTM1/RHOH/HMGCR/PER1/FLRT2/MDM2/CYLD/LRRK2/SESN2/CNKSR3/SNAI1/FNIP1/ABL1/ARNTL/SELENOS/CREB3/AJUBA/PTPN2/EPM2A/PRNP/PPM1B/TMEM127/CARD19/HDAC3/OPTN/ZMYND11/SOCS6/TRDN/CDKN2D/BCL2L12/RABGEF1/HDAC7/SFRP1/TANK/MECOM/DUSP14/HIPK3/FKBP1B/DDIT3/HERPUD1/RASAL2/PRKCD/TNFAIP1/FOXO1/RGS4…
GO:0046337	phosphatidylethanolamine metabolic process	0.0059482	0.379707	BP	PLA2G15/CHKA/SLC27A1/PCYT2/LPIN3/LPIN1/PNPLA8
GO:0005778	peroxisomal membrane	0.00619456	0.301582	CC	RAB8B/HMGCR/ACSL1/ACSL3/PEX11A/PEX5/PEX12/PEX11B/PEX16/PEX13/ACOX1/PNPLA8/PEX3/PEX1/FAR1
GO:0031903	microbody membrane	0.00619456	0.301582	CC	RAB8B/HMGCR/ACSL1/ACSL3/PEX11A/PEX5/PEX12/PEX11B/PEX16/PEX13/ACOX1/PNPLA8/PEX3/PEX1/FAR1
GO:0006479	protein methylation	0.00627076	0.389623	BP	BEND3/SUV39H1/BTG1/CTCF/KMT5B/RTF1/MTHFR/DNMT3B/NSD1/SETD1B/ARID4A/ZNF335/N6AMT1/RLF/SETD7/SETDB1/MECP2/TET2/PHF19/CHTOP/RAB3D/SETMAR/MECOM/METTL21A/RAB6A/PRMT6/LCMT1/PAX7/SNW1/DOT1L/CTR9/SMARCB1/ARMT1/SETDB2
GO:0008213	protein alkylation	0.00627076	0.389623	BP	BEND3/SUV39H1/BTG1/CTCF/KMT5B/RTF1/MTHFR/DNMT3B/NSD1/SETD1B/ARID4A/ZNF335/N6AMT1/RLF/SETD7/SETDB1/MECP2/TET2/PHF19/CHTOP/RAB3D/SETMAR/MECOM/METTL21A/RAB6A/PRMT6/LCMT1/PAX7/SNW1/DOT1L/CTR9/SMARCB1/ARMT1/SETDB2
GO:0061630	ubiquitin protein ligase activity	0.00652585	0.135537	MF	SIAH3/MED18/TRIM71/XIAP/UHRF1/UBE2H/TRIM3/NOSIP/MDM2/MED20/RNF24/CBLB/UBE2C/CUL1/MYLIP/RNF220/RNF114/TMEM189/RNF44/RLIM/MED21/UBE2R2/LTN1/RABGEF1/FANCL/PELI1/RNF121/MDM4/RNF181/UBR3/MED7/CACUL1/UBE2Z/FBXO4/RNF25/AKTIP/RNF6/CBL/FANCF/PJA1/RNF128/TRAF6
GO:0009792	embryo development ending in birth or egg hatching	0.00654416	0.40126	BP	KEAP1/IFT57/APAF1/MEF2C/ZFAT/DLC1/TRIM71/ARL13B/ARID1A/INPP5K/RTF1/MBD3/WDR19/TGFB3/HOXD10/SEC24D/CHST11/HEY1/NPHP3/EPB41L5/TRAF3IP1/SOX18/BPTF/STK4/ALS2/TFEB/ELL/HAND2/FZD1/E2F8/SP3/SNAI1/PLK4/LUZP1/CNOT2/ZNF335/MDFI/KIDINS220/MAFF/KDM2B/NBN/RGS19/GABPA/RPL7L1/LATS1/EIF4A3/GRB2/NMT1/VASP/COL4A3BP/MKS1/SEMA4C/MED21/BCL2L11/SOX6/SFRP1/EP300/PKD1/ALX4/CCNB2/CNOT3/STK3/HINFP/KAT2A/AMBRA1/ADM/UBR3/GL…
GO:0004674	protein serine/threonine kinase activity	0.00697169	0.141177	MF	MAP3K3/STK38L/MAP3K9/MKNK2/PDPK1/CDKL5/PIM1/DYRK1A/STK17B/CDC7/RIOK3/MAP2K7/TTBK2/CDK7/STK4/PLK1/DAPK3/LRRK2/AURKA/CCND3/MAK/PLK4/SIK2/PAK6/CDK12/VRK2/PHKG2/MAP2K3/ERN1/DAPK1/RPS6KA1/CHEK1/MOK/ACVR2B/ATP23/LATS1/STK10/NLK/MNAT1/CDK8/MAP3K2/TAF1/STK17A/ARAF/BMP2K/MKNK1/MAST1/CPNE3/MAST3/CCNH/TLK1/CSNK2A1/HIPK3/TESK2/CCNB2/MAPK15/MAPKAPK2/RIPK2/STK3/ULK4/CDKL1/TSSK6/RPS6KA3/PRKCD/MAP3K14/MAP3K7/CDK…
GO:0016236	macroautophagy	0.00700738	0.405889	BP	WIPI1/CALCOCO2/EXOC8/MTM1/ATG101/TRIM13/MAP1LC3B/ATP6V1A/STX12/DYNLL2/ZFYVE1/RRAGC/SPTLC2/LRRK2/SESN2/RAB33B/ATG2B/TP53INP1/ATP6V1H/RAB20/FEZ1/LZTS1/CLEC16A/PHF23/QSOX1/RUBCN/EPM2A/ERN1/ATP6V0D1/ATP6V1C1/PIKFYVE/PIK3C3/ATG2A/OPTN/MFN1/NPC1/RIPK2/AMBRA1/SNAP29/CASP3/ATP6V1D/IFT20/LARP1/ATP6V1B2/RRAGA/ATG4A/BNIP3L/MLST8/PSEN1/WAC
GO:0043921	modulation by host of viral transcription	0.0070391	0.405889	BP	TFAP4/INPP5K/ZNF639/EP300/CHD1/SP1/SNW1/SMARCB1
GO:0052312	modulation of transcription in other organism involved in symbiotic interaction	0.0070391	0.405889	BP	TFAP4/INPP5K/ZNF639/EP300/CHD1/SP1/SNW1/SMARCB1
GO:0052472	modulation by host of symbiont transcription	0.0070391	0.405889	BP	TFAP4/INPP5K/ZNF639/EP300/CHD1/SP1/SNW1/SMARCB1
GO:0002821	positive regulation of adaptive immune response	0.00715187	0.405889	BP	ZBTB1/STX7/IL27RA/HPX/HLA-E/MALT1/MSH6/RIPK2/MAP3K7/NECTIN2/RSAD2/EXOSC6/TRAF6
GO:0043124	negative regulation of I-kappaB kinase/NF-kappaB signaling	0.00715187	0.405889	BP	NFKBIA/RHOH/PER1/CYLD/ABL1/PPM1B/CARD19/OPTN/ZMYND11/TANK/C1QTNF3/DAB2IP/CARD8
GO:0005779	integral component of peroxisomal membrane	0.00715431	0.301582	CC	PEX11A/PEX12/PEX11B/PEX16/PEX13/PEX3
GO:0031231	intrinsic component of peroxisomal membrane	0.00715431	0.301582	CC	PEX11A/PEX12/PEX11B/PEX16/PEX13/PEX3
GO:0010888	negative regulation of lipid storage	0.00722935	0.405889	BP	ABCG1/NFKBIA/PNPLA2/PTPN2/NR1H2/ABCA1
GO:0016242	negative regulation of macroautophagy	0.00760443	0.416098	BP	MTM1/LRRK2/FEZ1/LZTS1/CLEC16A/PHF23/QSOX1/RUBCN/NPC1
GO:0016407	acetyltransferase activity	0.00777283	0.153561	MF	EPC2/SAT1/TADA2A/HCFC1/KAT7/KAT5/KAT14/CREBBP/SRCAP/USP22/KAT6B/CLOCK/SAP130/NCOA3/TAF1/EP300/NAGS/KAT2A/TADA1/NAA25/KANSL1/NCOA2/MCRS1/ESCO2
GO:0001881	receptor recycling	0.00779413	0.416098	BP	INPP5F/FAM109A/ACHE/ALS2/CAMLG/OPTN/VAMP3/EPS15/TBC1D16/PSEN1
GO:0021915	neural tube development	0.00784435	0.416098	BP	IFT57/APAF1/DLC1/TRIM71/ARL13B/ARID1A/WDR19/NPHP3/TRAF3IP1/STK4/FZD1/LUZP1/KDM2B/VASP/MKS1/SEMA4C/SFRP1/PKD1/STK3/KAT2A/AMBRA1/ADM/GLI2/WNT5A/SALL2/IPMK/PAX7/SMO/PSEN1/RALA/BCL10/TRAF6
GO:0007254	JNK cascade	0.0079545	0.416098	BP	MAP3K9/PTPN1/ZNF622/MAPK8IP1/GADD45B/MAP2K7/RASSF2/TRIB1/TNFRSF19/PER1/SH2D3A/MDFI/RAP2A/ERN1/HDAC3/ZMYND11/FGF19/EPHB1/MAP3K2/SFRP1/MECOM/HIPK3/SPAG9/TAB3/RIPK2/STK3/ULK4/DAXX/WNT5A/MAP3K7/MAGI3/FLT4/SDCBP/DAB2IP/DUSP10/TRAF6
GO:0035064	methylated histone binding	0.00797882	0.153877	MF	UHRF1/SPIN1/SGF29/ING5/ING1/CBX7/PHF2/PHF19/ZMYND11/MSH6/FAM156A/CHD1/FAM156B/TDRD3/MPHOSPH8
GO:0032259	methylation	0.0079986	0.416098	BP	MEPCE/PRDM10/PRDM15/BEND3/SUV39H1/METTL18/TRMO/BTG1/ASMTL/CTCF/ATF7IP/PRDM11/TYW3/KMT5B/NSUN4/RTF1/TPMT/MBD3/MTHFR/DNMT3B/NSD1/BMT2/SETD1B/ARID4A/ZNF335/N6AMT1/MRM1/DNMT3A/METTL8/RLF/SETD7/METTL16/LCMT2/SETDB1/MECP2/TET2/PHF19/CHTOP/RAB3D/FDXACB1/SMYD5/METTL1/TRMT10A/SETMAR/MECOM/METTL21A/RAB6A/NSUN3/PRMT6/LCMT1/PAX7/RNMT/SNW1/MPHOSPH8/DOT1L/CTR9/SMARCB1/ARMT1/PLD6/SETDB2/THUMPD3
GO:0043967	histone H4 acetylation	0.00803624	0.416098	BP	MSL1/BEND3/JADE2/JADE1/YEATS4/HCFC1/KAT7/PER1/USP22/TRRAP/MORF4L1/EP300/KAT2A/CTBP1/KANSL1/MCRS1/SMARCB1
GO:1900181	negative regulation of protein localization to nucleus	0.00803624	0.416098	BP	KEAP1/PKIA/SNAI2/NFKBIA/NFKBIE/DACT3/CYLD/FZD1/MDFI/NFKBIL1/MXI1/PPM1B/PKD1/FBXO4/C1QTNF3/DAB2IP/SLC9A3R1
GO:0030518	intracellular steroid hormone receptor signaling pathway	0.00844949	0.432688	BP	CRY1/CALCOCO1/ARID1A/CRY2/NR6A1/KAT5/CDK7/PER1/TAF7/CNOT2/ARNTL/PAGR1/CLOCK/TRIM68/NCOA3/DDX17/NCOA6/CALR/SFRP1/EP300/CCNE1/DAXX/SAFB/DDX54/PPP5C/RNF6/STRN3/UFL1
GO:1902562	H4 histone acetyltransferase complex	0.00888763	0.339612	CC	MSL1/EPC2/SGF29/ZZZ3/YEATS4/HCFC1/KAT5/KAT14/TRRAP/MORF4L1/KAT2A/MAP3K7/KANSL1
GO:0036499	PERK-mediated unfolded protein response	0.00909823	0.460845	BP	PTPN1/HSPA5/PPP1R15A/PTPN2/DDIT3/HERPUD1/ATF3
GO:0005635	nuclear envelope	0.00932859	0.339612	CC	LMNB1/NXF1/TNPO2/ROGDI/NUP62/SMAD1/GMCL1/ZC3HC1/SORT1/PUM2/LMNA/BNIP1/INTS2/TMEM57/TMEM18/TOR1AIP2/ABL1/RAB40B/ZNF383/RCC1/ERN1/OSBPL6/TOR1B/NUP35/XPO1/TMEM38A/CEP131/CCDC155/PML/SNUPN/NUP153/LPIN1/EIF5A2/NUP50/SENP1/FAM156A/NPC1/ELF4/NUP205/KPNB1/AEN/FANCL/TRIM27/ZNF354C/HN1/TNRC18/CPTP/TMPO/FAM156B/P2RX4/LMNB2/NUP43/C2orf42/KIAA1161/DHRS2/CNEP1R1/BCL2L1/NAV3/FAM169A/NOS1AP/XPOT/RNF6/TUBB/TBC1D2…
GO:0050681	androgen receptor binding	0.00976174	0.183884	MF	WIPI1/KAT5/CDK7/NSD1/KDM4C/TRIM68/NCOA3/CALR/EP300/CCNE1/DAXX/RNF6
GO:0070461	SAGA-type complex	0.00991567	0.339612	CC	SGF29/TADA2A/HCFC1/TAF7/USP22/ATXN7L3/SAP130/USP51/TRRAP/KAT2A/TADA1
GO:0007031	peroxisome organization	0.0100677	0.494155	BP	RAB8B/ZFAND6/PEX11A/PEX5/PEX12/PEX11B/PEX16/PEX13/PEX3/PEX1/TMEM135
GO:0050732	negative regulation of peptidyl-tyrosine phosphorylation	0.0100677	0.494155	BP	INPP5F/ERRFI1/CBLB/PTPN2/SFRP1/ZFYVE28/PRKCD/IBTK/CBL/CAV1/PSEN1
GO:0061099	negative regulation of protein tyrosine kinase activity	0.010074	0.494155	BP	ERRFI1/CBLB/PTPN2/ZFYVE28/IBTK/CBL/CAV1/PSEN1
GO:0003682	chromatin binding	0.0102139	0.188029	MF	H1F0/MSL1/PATZ1/KDM8/ADNP/GRHL1/SUV39H1/MEF2C/NUP62/CTCF/CALCOCO1/CREB3L1/ARID1A/UHRF1/RBL1/SNAI2/MBD3/FAAP24/ING5/HOXD10/TADA2A/VAX1/HCFC1/HR/DNMT3B/H3F3B/PER1/NCOA5/NSD1/CREBBP/SP3/ELK1/ZIC2/CBX7/AJUBA/BAZ1B/GLI1/CLOCK/BAHCC1/RCC1/FOXO4/DNMT3A/SIRT7/SETD7/NKX2-2/FANCM/SETDB1/HDAC3/GABPA/SMARCD1/MECP2/ZMYND11/MSH6/NCOA6/ZMYND8/POLR3D/MORF4L1/MCM5/RAD21/PBX2/HDAC7/STAG1/EP300/NFKB2/H3F3C/HINFP/KA…
GO:0007257	activation of JUN kinase activity	0.0103787	0.503801	BP	MAP3K9/PTPN1/MAP2K7/MDFI/ERN1/MAP3K2/SPAG9/DAXX/WNT5A/DAB2IP
GO:0031929	TOR signaling	0.0105014	0.504499	BP	SESN1/RHEBL1/TTI1/MTM1/RRAGC/SESN2/FNIP1/ARNTL/PRR5L/EPM2A/TMEM127/HDAC3/ARAF/GOLPH3/AKT1S1/LARP1/GATSL2/TNFAIP8L1/RRAGA/SESN3/MLST8
GO:0061659	ubiquitin-like protein ligase activity	0.0107397	0.193314	MF	SIAH3/MED18/TRIM71/XIAP/UHRF1/UBE2H/TRIM3/NOSIP/MDM2/MED20/RNF24/CBLB/UBE2C/CUL1/MYLIP/RNF220/RNF114/TMEM189/RNF44/RLIM/MED21/UBE2R2/LTN1/RABGEF1/FANCL/PELI1/RNF121/MDM4/RNF181/UBR3/MED7/CACUL1/UBE2Z/FBXO4/RNF25/AKTIP/RNF6/CBL/FANCF/PJA1/RNF128/TRAF6
GO:0043195	terminal bouton	0.0111104	0.34919	CC	STXBP1/LRRK2/SYNJ1/RAB3A/VAMP1/CAD/STX6/P2RX4/PRSS12/STX3/SEPT5/GRIN1/SLC18A3
GO:0071565	nBAF complex	0.0114697	0.34919	CC	ARID1A/SMARCD1/DPF1/ARID1B/SMARCA2/SMARCB1
GO:0046823	negative regulation of nucleocytoplasmic transport	0.0115683	0.545383	BP	KEAP1/PKIA/SNAI2/NFKBIA/NFKBIE/DACT3/CYLD/FZD1/MDFI/NFKBIL1/MXI1/PPM1B/NUP153/PKD1/C1QTNF3/DAB2IP/SLC9A3R1
GO:1903432	regulation of TORC1 signaling	0.0115865	0.545383	BP	SESN1/RRAGC/SESN2/GATSL2/RRAGA/SESN3
GO:0007034	vacuolar transport	0.0118384	0.551672	BP	LYST/WIPI1/HMGXB4/INPP5F/FAM109A/HOOK1/AP5S1/ANKRD27/CLTCL1/CORO1A/SCYL2/FAM160A2/MTM1/CHMP1B/SORT1/AP5B1/ALS2/CHMP2B/ANKRD50/VPS18/STX5/MICALL2/LRRK2/EHD1/RIC1/SNX9/SDCCAG3/TGFBRAP1/TBC1D10A/PIKFYVE/ABCA1/PIK3C3/SNX16/GOSR1/NAGPA/VAMP3/NPC1/ARL4C/RAB6A/SPAG9/EPS15/TRIM27/STX6/BET1L/SNX2/VPS37C/CORO7/RDX/AKTIP/VPS37A/EHD4/BLOC1S3/CHMP7/EVI5
GO:0045740	positive regulation of DNA replication	0.0121363	0.55958	BP	ATF1/CDC7/TGFB3/E2F8/GLI1/INO80/CALR/KITLG/GLI2/TNFAIP1/SHC1/DNA2
GO:0045444	fat cell differentiation	0.0122878	0.55958	BP	SLC2A4/CCND1/CEBPD/SNAI2/SORT1/BBS12/INSIG1/STK4/ARNTL/KLF5/ASXL1/ALDH6A1/JAG1/PEX11A/AAMDC/NR4A2/TBL1XR1/SFRP1/EP300/SH3PXD2B/PPARD/STK3/DDIT3/CTBP1/WNT5A/ARL6/FOXO1/C1QTNF3/BBS7/TMEM120B/NOCT/DUSP10/JDP2/SAV1/WDFY2
GO:0004712	protein serine/threonine/tyrosine kinase activity	0.0123382	0.217259	MF	MAP3K9/DYRK1A/MAP2K7/LRRK2/AURKA/MAP2K3/RPS6KA1/ACVR2B/TESK2/DYRK3/RPS6KA2/PAK3
GO:0032006	regulation of TOR signaling	0.0123684	0.55958	BP	SESN1/TTI1/MTM1/RRAGC/SESN2/FNIP1/ARNTL/EPM2A/TMEM127/HDAC3/ARAF/GOLPH3/AKT1S1/GATSL2/TNFAIP8L1/RRAGA/SESN3/MLST8
GO:0042326	negative regulation of phosphorylation	0.0127451	0.569235	BP	PTPN1/TFAP4/C3orf33/INPP5F/NUP62/MAPK8IP1/PDPK1/PKIA/TARBP2/ERRFI1/LRRC4/CTDSP1/GADD45B/INPP5K/RASSF2/RHOH/TRIB1/HMGCR/TRAF3IP1/PER1/FLRT2/PLK1/TAF7/LRRK2/CORO1C/CNKSR3/CBLB/PPP1R15A/ABL1/AJUBA/ZBED3/PTPN2/PRR5L/RUBCN/PRNP/KIRREL2/HEXIM2/HDAC3/DNAJC3/LATS1/ZMYND11/SOCS6/GFRA2/CDKN2D/RABGEF1/SFRP1/MECOM/DUSP14/HIPK3/ZFYVE28/TRIM27/DBNDD2/PRKCD/FOXO1/RGS4/AKT1S1/ATF3/PPP5C/IBTK/BAK1/PARD6A/CCNB1/DA…
GO:0032007	negative regulation of TOR signaling	0.0129157	0.569235	BP	SESN1/MTM1/SESN2/FNIP1/ARNTL/EPM2A/TMEM127/AKT1S1/GATSL2/TNFAIP8L1/SESN3
GO:0016604	nuclear body	0.0130913	0.37758	CC	NXF1/MKNK2/ZBTB1/NACC2/COIL/MEF2C/SRSF4/THAP1/TOE1/DYRK1A/SRSF6/LUC7L2/CREBRF/LMNA/NPAT/RBM39/HR/CREBBP/DAPK3/MDM2/ELL/SPOP/SP3/PNISR/SRRM2/ANKS1B/SETD1B/TP53INP1/ARNTL/PPP1R8/NSRP1/CDK12/POLDIP3/CRNKL1/GEMIN4/MAX/CWC22/BCLAF1/XPO1/NBN/U2AF2/SRSF5/TOLLIP/FAM118B/ATOH8/SRP54/PML/SRSF10/EIF4A3/ZNF473/GEMIN8/CHTOP/THOC6/THAP7/SLU7/ELF4/SPRTN/MECOM/HIPK3/TRIM27/RREB1/HINFP/DAXX/DGKQ/GLI2/RNF6/CDC5L/C…
GO:0051020	GTPase binding	0.013154	0.226696	MF	CDC42EP3/TNPO2/KIF3A/ANKRD27/RAB11FIP1/CDKL5/DAAM1/ERRFI1/EXOC8/TBC1D9/RHOH/EPS8/ALS2/CDC42EP2/EVI5L/DAPK3/RCC2/MICALL2/LRRK2/CORO1C/ARHGEF16/EHD1/RIC1/XPO1/TMEM127/TBC1D10A/ABCA1/RAB11FIP5/FMNL2/PDE6D/RAB3A/OPTN/FGD6/RAB3D/NUP50/GRASP/TBC1D8/RABGEF1/PEX5/KPNB1/RAB11FIP4/TBC1D16/TNFAIP1/XPOT/IFT20/TBC1D20/PARD6A/LLGL2/CAV1/CHML/RTKN/EXPH5/ACAP2/TBC1D2/RUSC2/RABGGTA/EVI5/PAK3
GO:0001933	negative regulation of protein phosphorylation	0.0132018	0.569235	BP	PTPN1/TFAP4/C3orf33/INPP5F/NUP62/MAPK8IP1/PDPK1/PKIA/TARBP2/ERRFI1/LRRC4/CTDSP1/GADD45B/INPP5K/RASSF2/TRIB1/HMGCR/TRAF3IP1/PER1/FLRT2/PLK1/TAF7/LRRK2/CORO1C/CNKSR3/CBLB/PPP1R15A/ABL1/ZBED3/PTPN2/PRR5L/PRNP/KIRREL2/HEXIM2/HDAC3/DNAJC3/LATS1/ZMYND11/SOCS6/GFRA2/CDKN2D/RABGEF1/SFRP1/MECOM/DUSP14/HIPK3/ZFYVE28/TRIM27/DBNDD2/PRKCD/FOXO1/RGS4/AKT1S1/ATF3/PPP5C/IBTK/BAK1/PARD6A/CCNB1/DAB2IP/CBL/DUSP10/C…
GO:0051092	positive regulation of NF-kappaB transcription factor activity	0.0132713	0.569235	BP	RHEBL1/HSPA1A/HSPA1B/TRIM62/NFKBIA/TRIM13/CFLAR/RNF31/TRIM52/MYD88/CLOCK/CTH/MALT1/TRIM5/KRAS/NFKB2/TAB3/RIPK2/WNT5A/MAP3K7/RNF25/BCL10/TICAM1/TRAF6
GO:0051403	stress-activated MAPK cascade	0.0132761	0.569235	BP	MAP3K3/MAP3K9/PTPN1/ZNF622/MAPK8IP1/GADD45B/MAP2K7/RASSF2/TRIB1/TNFRSF19/HMGCR/PER1/HAND2/SH2D3A/CUL1/MDFI/RAP2A/ERN1/HDAC3/ZMYND11/SEMA4C/FGF19/EPHB1/MAP3K2/SFRP1/MECOM/NR2C2/HIPK3/SPAG9/MAPKAPK2/TAB3/RIPK2/STK3/ULK4/DAXX/WNT5A/MAP3K7/FOXO1/MAGI3/FLT4/SDCBP/DAB2IP/DUSP10/TRAF6
GO:0042994	cytoplasmic sequestering of transcription factor	0.0133147	0.569235	BP	KEAP1/NFKBIA/NFKBIE/MDFI/NFKBIL1/MXI1/PKD1
GO:0016571	histone methylation	0.0138036	0.575525	BP	BEND3/SUV39H1/CTCF/KMT5B/RTF1/MTHFR/DNMT3B/NSD1/SETD1B/ARID4A/ZNF335/RLF/SETD7/SETDB1/MECP2/TET2/PHF19/CHTOP/SETMAR/MECOM/PRMT6/PAX7/SNW1/DOT1L/CTR9/SMARCB1/SETDB2
GO:0002221	pattern recognition receptor signaling pathway	0.0138894	0.575525	BP	HSPA1A/HSPA1B/PDPK1/XIAP/NFKBIA/PUM2/CYLD/MYD88/NFKBIL1/TRIM5/PIK3C3/LGR4/PUM1/TANK/PELI1/MAPKAPK2/TAB3/RIPK2/RPS6KA3/MAP3K7/HSP90B1/RSAD2/DAB2IP/CAV1/MAP3K1/BCL10/TICAM1/TRAF6
GO:0044088	regulation of vacuole organization	0.013968	0.575525	BP	CALCOCO2/MTM1/LRRK2/RAB33B/SYNJ1/RAB20/FEZ1/CLEC16A/PHF23/RUBCN/PIKFYVE/AMBRA1/IFT20
GO:0050650	chondroitin sulfate proteoglycan biosynthetic process	0.0139802	0.575525	BP	B3GALT6/CHST11/VCAN/CHST3/CHPF/DSE/CHST7/CHPF2
GO:0019904	protein domain specific binding	0.014003	0.234199	MF	RAB8B/CASP9/HSPA1A/HSPA1B/MEF2C/NUP62/HSPA5/SCNN1G/DLC1/CALCOCO1/ARFIP1/F11R/ERRFI1/CHMP1B/WNT3/ARHGAP31/TCEAL1/ESRRG/EPB41L5/STXBP1/DDX6/KAT14/CHMP2B/EFS/DAPK3/RCC2/FZD1/ELMO2/PAG1/SRRM2/OSBP/CBLB/ARHGEF16/MYD88/ABL1/ADAM15/DNAJC6/LIN7B/KIDINS220/VRK2/SIRPA/XPO1/U2AF2/SRSF5/RGS19/SRSF10/TBC1D10A/BAIAP2/CARD19/ACSL3/MECP2/LAMP2/GRB2/VASP/NLK/CEP68/THAP7/OCLN/KRAS/GRASP/OSTF1/PKD1/ALX4/KPNB1/SH3PX…
GO:0036002	pre-mRNA binding	0.0141676	0.234199	MF	TARBP2/SRSF6/ERI1/U2AF2/RBM22/SLU7/EP300/RBM41/SLBP
GO:0007175	negative regulation of epidermal growth factor-activated receptor activity	0.0143264	0.575525	BP	ERRFI1/CBLB/ZFYVE28/CBL/PSEN1
GO:1904948	midbrain dopaminergic neuron differentiation	0.0143264	0.575525	BP	FZD1/NR4A2/SFRP1/WNT5A/CSNK1D
GO:1990440	positive regulation of transcription from RNA polymerase II promoter in response to endoplasmic reticulum stress	0.0143264	0.575525	BP	HSPA5/CREB3L1/DDIT3/ATF3/ATF6
GO:0008286	insulin receptor signaling pathway	0.0148708	0.592291	BP	PTPN1/KANK1/INPP5K/ATP6V1A/NCOA5/SIK2/ATP6V1H/PIK3C2A/PTPN2/FOXO4/ATP6V0D1/ATP6V1C1/BAIAP2/GRB2/SLC2A8/PRKCD/BAIAP2L1/FOXO1/PHIP/ATP6V1D/ATP6V1B2/SHC1/GRB10
GO:0008333	endosome to lysosome transport	0.0151578	0.597497	BP	LYST/HMGXB4/HOOK1/SCYL2/FAM160A2/MTM1/SORT1/CHMP2B/VPS18/TGFBRAP1/SNX16/AKTIP
GO:0033143	regulation of intracellular steroid hormone receptor signaling pathway	0.015258	0.597497	BP	CRY1/CRY2/PER1/CNOT2/ARNTL/PAGR1/CLOCK/TRIM68/DDX17/CALR/SFRP1/EP300/PPP5C/RNF6/STRN3/UFL1
GO:0017016	Ras GTPase binding	0.0154115	0.249667	MF	CDC42EP3/TNPO2/KIF3A/ANKRD27/RAB11FIP1/CDKL5/DAAM1/EXOC8/TBC1D9/RHOH/EPS8/ALS2/CDC42EP2/EVI5L/DAPK3/RCC2/MICALL2/LRRK2/CORO1C/ARHGEF16/EHD1/RIC1/XPO1/TMEM127/TBC1D10A/RAB11FIP5/FMNL2/PDE6D/OPTN/NUP50/TBC1D8/RABGEF1/KPNB1/RAB11FIP4/TBC1D16/TNFAIP1/XPOT/IFT20/TBC1D20/PARD6A/LLGL2/CAV1/CHML/RTKN/EXPH5/ACAP2/TBC1D2/RUSC2/RABGGTA/EVI5/PAK3
GO:0051224	negative regulation of protein transport	0.0154661	0.597593	BP	KEAP1/SIAH3/PKIA/RAB11FIP1/INPP5K/SNAI2/NFKBIA/NFKBIE/DACT3/HMGCR/CYLD/LRRK2/FZD1/MDFI/NFKBIL1/MXI1/PPM1B/BTN2A2/PML/RAB11FIP5/LGR4/SIRT4/RABGEF1/SFRP1/PKD1/TRIM27/FKBP1B/ERLEC1/C1QTNF3/RSAD2/DAB2IP/SLC9A3R1
GO:0006650	glycerophospholipid metabolic process	0.0155169	0.597593	BP	FAM126A/INPP5F/PLA2G15/CHKA/PI4K2A/INPP5K/SLC27A1/MTM1/DPM1/CDS1/PCYT2/PIGW/SYNJ1/PIGA/PIK3C2A/AJUBA/EFR3B/GDE1/FIG4/INPP4A/ERBB3/PIKFYVE/PIK3C3/MECP2/GRB2/LPIN3/LPIN1/FGF19/INPP5E/CPNE3/NRG1/PLA2G12A/PIGO/KITLG/PTDSS1/PTPMT1/CDIPT/INPP5B/PNPLA8/MTMR1/EFR3A/PLAUR/PLD6/PGP/FAR1
GO:0090503	RNA phosphodiester bond hydrolysis, exonucleolytic	0.0163347	0.623934	BP	TOE1/CNOT2/ERI2/DIS3/ERI1/PAN3/USB1/REXO2/PAN2/NOCT/EXOSC10
GO:0035295	tube development	0.0172546	0.624718	BP	IFT57/APAF1/MEF2C/SMAD1/SMAD9/DLC1/TRIM71/ERRFI1/ARL13B/ARID1A/KDM5B/WDR19/TGFB3/SRSF6/NPHP3/EPB41L5/TRAF3IP1/SOX18/GZF1/STK4/MTSS1/NUMB/HAND2/FZD1/SP3/LUZP1/KLF5/SDC1/GLI1/SIM1/ASXL1/HOXD11/KDM2B/NKX2-2/ATOH8/PML/JAG1/ACVR2B/RAB3A/VASP/MKS1/LGR4/SEMA4C/VDR/BCL2L11/HOXA13/CER1/KRAS/LIPA/FOXF2/SFRP1/EP300/PKD1/ALX4/STK3/KAT2A/AMBRA1/NUMA1/ADM/GLI2/KLF2/WNT5A/SALL2/MESP1/IPMK/PAX7/BBS7/TBC1D20/FLT4…
GO:0038201	TOR complex	0.0173384	0.475073	CC	TTI1/SESN2/PRR5L/AKT1S1/LARP1/MLST8
GO:0032874	positive regulation of stress-activated MAPK cascade	0.0173518	0.624718	BP	MAP3K3/MAP3K9/PTPN1/ZNF622/GADD45B/MAP2K7/RASSF2/TNFRSF19/HMGCR/HAND2/MDFI/ERN1/SEMA4C/FGF19/MAP3K2/SPAG9/RIPK2/STK3/DAXX/WNT5A/MAP3K7/FLT4/SDCBP/DAB2IP/TRAF6
GO:0002449	lymphocyte mediated immunity	0.0174536	0.624718	BP	LYST/ZBTB1/CORO1A/MICA/STX7/IL27RA/SWAP70/HPX/HLA-E/MALT1/NBN/JAG1/FAS/ULBP1/MSH6/CEBPG/ULBP2/PRKCD/MAP3K7/NECTIN2/RSAD2/TUBB/EXOSC6/BCL10/TRAF6/BTN3A3
GO:0016482	cytosolic transport	0.017476	0.624718	BP	WIPI1/FAM109A/HOOK1/ANKRD27/CLTCL1/CORO1A/FAM160A2/SORT1/STX5/LRRK2/RIC1/SRSF10/TBC1D10A/PIKFYVE/PIK3C3/SNX16/GOSR1/VAMP3/RAB6A/SPAG9/EPS15/TRIM27/STX6/BET1L/SNX2/CORO7/RDX/AKTIP/EVI5
GO:0007289	spermatid nucleus differentiation	0.0175095	0.624718	BP	TBPL1/PYGO1/TSSK6/NECTIN2/SRPK1/AGFG1
GO:0038202	TORC1 signaling	0.0175095	0.624718	BP	SESN1/RRAGC/SESN2/GATSL2/RRAGA/SESN3
GO:0080182	histone H3-K4 trimethylation	0.0175095	0.624718	BP	BEND3/RTF1/ARID4A/ZNF335/TET2/CTR9
GO:0031647	regulation of protein stability	0.0175837	0.624718	BP	HSPA1A/HSPA1B/SIAH3/IFI30/USP28/RASSF2/FBXW7/STX12/HCFC1/P3H1/STXBP1/STK4/PLK1/SEL1L/MDM2/AURKA/SWSAP1/ZBED3/MYLIP/HDAC3/LAMP2/LSS/NLK/KRAS/CALR/BAG3/EP300/MDM4/STK3/KAT2A/ATP1B2/PRKCD/PIM2/GIPC1/FBXO4/USP13/SMO/WFS1/CDKN2AIP/ELMOD1/QRSL1/RNF128/SAV1
GO:0097191	extrinsic apoptotic signaling pathway	0.0175938	0.624718	BP	MKNK2/CASP9/HSPA1A/HSPA1B/PDPK1/SNAI2/TNFRSF12A/ZC3HC1/CFLAR/SORT1/LMNA/IL7/STK4/DAPK3/CYLD/PARP2/PPP2R1B/DAPK1/ERBB3/PML/FAS/ZMYND11/KIAA0141/BCL2L11/BAG3/SFRP1/KITLG/STK3/DAXX/CASP3/PHIP/BCL2L1/ATF3/BAK1/DAB2IP/CAV1/TGFBR1/BCL10
GO:0097190	apoptotic signaling pathway	0.0176959	0.624718	BP	MKNK2/PTPN1/TFAP4/NACC2/CASP9/APAF1/RRM2B/ZNF622/HSPA1A/HSPA1B/MAPK8IP1/PDPK1/CREB3L1/SNAI2/USP28/ING5/TNFRSF12A/ZC3HC1/FBXW7/CFLAR/SORT1/DYNLL2/LMNA/IL7/STK4/DAPK3/CYLD/LRRK2/SNAI1/TP53INP1/PPP1R15A/ABL1/SELENOS/CREB3/CUL1/CTH/PTPN2/PARP2/PPP2R1B/ERN1/DAPK1/BCLAF1/PPP1R13B/NBN/ERBB3/PML/NMT1/FBXO18/FAS/DIDO1/ZMYND11/E2F2/KIAA0141/SENP1/BBC3/MSH6/BCL2L11/NR4A2/CDKN2D/BAG3/BCL2L12/SFRP1/BMF/EP300/…
GO:0032663	regulation of interleukin-2 production	0.0183402	0.637801	BP	KAT5/ABL1/MALT1/PRNP/HDAC7/TRIM27/RIPK2/MAP3K7/TRAF6
GO:0033144	negative regulation of intracellular steroid hormone receptor signaling pathway	0.0183402	0.637801	BP	CRY1/CRY2/PER1/CNOT2/ARNTL/CLOCK/CALR/SFRP1/STRN3
GO:0008146	sulfotransferase activity	0.0185844	0.286716	MF	CHST14/CHST11/CHST3/CHST10/CHST7/NDST1/TPST1/TPST2/NDST3
GO:0031098	stress-activated protein kinase signaling cascade	0.0187511	0.642271	BP	MAP3K3/MAP3K9/PTPN1/ZNF622/MAPK8IP1/GADD45B/MAP2K7/RASSF2/TRIB1/TNFRSF19/HMGCR/PER1/HAND2/SH2D3A/CUL1/MDFI/RAP2A/ERN1/HDAC3/ZMYND11/SEMA4C/FGF19/EPHB1/MAP3K2/SFRP1/MECOM/NR2C2/HIPK3/SPAG9/MAPKAPK2/TAB3/RIPK2/STK3/ULK4/DAXX/WNT5A/MAP3K7/FOXO1/MAGI3/FLT4/SDCBP/DAB2IP/DUSP10/TRAF6
GO:0007176	regulation of epidermal growth factor-activated receptor activity	0.0187662	0.642271	BP	ERRFI1/FBXW7/CBLB/ZFYVE28/CBL/SHC1/PSEN1
GO:0033363	secretory granule organization	0.0188822	0.642271	BP	LYST/TBPL1/ABCA1/RFX2/NECTIN2/TBC1D20/AGFG1/BLOC1S3
GO:0015295	solute:proton symporter activity	0.0189775	0.286716	MF	SLC17A5/SLC2A12/SLC45A4/SLC2A8/SLC35A5/SLC45A3/SLC35A2
GO:0070064	proline-rich region binding	0.0189775	0.286716	MF	CCND1/CYLD/ABL1/GAREM1/BAIAP2/TCERG1/BAIAP2L1
GO:0006369	termination of RNA polymerase II transcription	0.0190386	0.642896	BP	SRSF4/MED18/SRSF6/CSTF1/CPSF7/CLP1/POLDIP3/U2AF2/SRSF5/EIF4A3/ZNF473/CHTOP/THOC6/SLU7/CDC40/SLBP/CPSF2
GO:0042974	retinoic acid receptor binding	0.0191144	0.286716	MF	NSD1/ASXL1/NR1H2/VDR/NR4A2/NCOA6/LRIF1/SNW1
GO:0007283	spermatogenesis	0.019558	0.648712	BP	TBPL1/PATZ1/BTG1/NUP62/HOOK1/PYGO1/TARBP2/MICALCL/NR6A1/GMCL1/CYP26B1/CCNYL1/DDX6/H3F3B/SIX5/AZIN2/MAK/ARNTL/ARID4A/GLI1/CLOCK/PGM3/ASF1B/DNMT3A/PROK2/KDM2B/RNF114/ABHD2/CEP131/CCDC155/LGR4/EIF5A2/PUM1/BCL2L11/CALR/NR2C2/TESK2/SPAG9/TRIM27/RFX2/ZFP41/TSSK6/NECTIN3/INPP5B/MORC1/ACVR2A/SFMBT1/NECTIN2/BCL2L1/ACOX1/SRPK1/TBC1D20/SMARCA2/CCNB1/AGFG1/FANCF/BRD2/PLD6
GO:0070304	positive regulation of stress-activated protein kinase signaling cascade	0.0195787	0.648712	BP	MAP3K3/MAP3K9/PTPN1/ZNF622/GADD45B/MAP2K7/RASSF2/TNFRSF19/HMGCR/HAND2/MDFI/ERN1/SEMA4C/FGF19/MAP3K2/SPAG9/RIPK2/STK3/DAXX/WNT5A/MAP3K7/FLT4/SDCBP/DAB2IP/TRAF6
GO:0007584	response to nutrient	0.0196284	0.648712	BP	APAF1/CCND1/MEF2C/PIM1/SNAI2/ALAD/MTHFR/HMGCR/DNMT3B/GIPR/MDM2/ACSL1/DNMT3A/HMGCS1/SETDB1/ABCA1/ACSL3/GNAI2/VDR/CDKN2D/SFRP1/PPARD/FKBP1B/ATP2B1/SNW1/HLCS/ADIPOR2
GO:0017053	transcriptional repressor complex	0.0200724	0.523794	CC	TFAP4/NACC2/SUV39H1/CCND1/MBD3/DEPDC1/SP3/LIN9/ARID4A/BAHCC1/HDAC3/RLIM/TBL1XR1/LIN37/CSNK2A1/CTBP1/TNRC18/SALL2/RBBP8
GO:0000045	autophagosome assembly	0.0204718	0.668484	BP	WIPI1/MTM1/ATG101/MAP1LC3B/STX12/LRRK2/RAB33B/ATG2B/TP53INP1/RAB20/FEZ1/PHF23/PIKFYVE/PIK3C3/ATG2A/AMBRA1/IFT20/ATG4A/PSEN1
GO:0006914	autophagy	0.0205136	0.668484	BP	WIPI1/CALCOCO2/EXOC8/MTM1/ATG101/TRIM13/FBXW7/MAP1LC3B/ATP6V1A/STX12/DYNLL2/TRIM65/ZFYVE1/RRAGC/SPTLC2/CHMP2B/VPS18/DAPK3/HERC1/TFEB/BNIP1/LRRK2/SESN2/RAB33B/ATG2B/TP53INP1/ATP6V1H/RAB20/ABL1/FEZ1/LZTS1/CLEC16A/PHF23/QSOX1/RUBCN/EPM2A/ERN1/DAPK1/TRIM5/U2AF2/TOLLIP/ATP6V0D1/PLEKHM1/RGS19/ATP6V1C1/PIKFYVE/PIK3C3/LAMP2/ATG2A/OPTN/MFN1/NPC1/EP300/TM9SF1/TAB3/RAB24/RIPK2/KAT2A/AMBRA1/SNAP29/PIM2/FOXO1…
GO:0016050	vesicle organization	0.0209683	0.672283	BP	LYST/TBPL1/ANKRD27/CORO1A/ZEB2/TBC1D9/CHMP1B/SORT1/STX7/STX12/SEC24D/STXBP1/INSIG1/ALS2/CHMP2B/VPS18/EVI5L/STX5/RAB20/SDC1/SNX30/SNX9/TGFBRAP1/TBC1D10A/ATP8A1/ABCA1/RAB3A/GOSR1/TRAPPC4/SNAP23/VAMP3/VAMP1/TBC1D8/EPS15/STX6/RFX2/TBC1D16/TRAPPC6B/CD59/SNAP29/SNX2/STX3/VPS37C/NECTIN2/GOLPH3/SEC16A/TBC1D20/VPS37A/SDCBP/AGFG1/CAV1/BLOC1S3/CSNK1D/TBC1D2/CHMP7/FBXO5/SNX11/EVI5
GO:0048232	male gamete generation	0.0209683	0.672283	BP	TBPL1/PATZ1/BTG1/NUP62/HOOK1/PYGO1/TARBP2/MICALCL/NR6A1/GMCL1/CYP26B1/CCNYL1/DDX6/H3F3B/SIX5/AZIN2/MAK/ARNTL/ARID4A/GLI1/CLOCK/PGM3/ASF1B/DNMT3A/PROK2/KDM2B/RNF114/ABHD2/CEP131/CCDC155/LGR4/EIF5A2/PUM1/BCL2L11/CALR/NR2C2/TESK2/SPAG9/TRIM27/RFX2/ZFP41/TSSK6/NECTIN3/INPP5B/MORC1/ACVR2A/SFMBT1/NECTIN2/BCL2L1/ACOX1/SRPK1/TBC1D20/SMARCA2/CCNB1/AGFG1/FANCF/BRD2/PLD6
GO:0046474	glycerophospholipid biosynthetic process	0.0210629	0.672283	BP	INPP5F/CHKA/PI4K2A/INPP5K/SLC27A1/MTM1/DPM1/CDS1/PCYT2/PIGW/SYNJ1/PIGA/PIK3C2A/AJUBA/FIG4/INPP4A/PIKFYVE/PIK3C3/GRB2/LPIN3/LPIN1/FGF19/INPP5E/CPNE3/PIGO/PTDSS1/PTPMT1/CDIPT/MTMR1/PLAUR/PLD6/FAR1
GO:0001841	neural tube formation	0.0216578	0.686567	BP	IFT57/APAF1/DLC1/TRIM71/ARID1A/NPHP3/STK4/FZD1/LUZP1/KDM2B/VASP/MKS1/SEMA4C/SFRP1/STK3/KAT2A/ADM/WNT5A/IPMK/RALA/BCL10/TRAF6
GO:0048284	organelle fusion	0.0218643	0.68843	BP	ANKRD27/MIGA2/CALCOCO2/CORO1A/TBC1D9/STX7/STX12/VCPIP1/STXBP1/CHMP2B/VPS18/EVI5L/STX5/BNIP1/VAT1/RAB20/CLEC16A/PHF23/RUBCN/TGFBRAP1/TBC1D10A/RAB3A/GOSR1/MFN1/SNAP23/VAMP3/VAMP1/TBC1D8/STX6/TBC1D16/SNAP29/STX3/BAK1/TBC1D2/EVI5/PLD6
GO:0002702	positive regulation of production of molecular mediator of immune response	0.0220529	0.689707	BP	HPX/HLA-E/MALT1/MSH6/WNT5A/MAP3K7/RSAD2/EXOSC6/BCL10/TRAF6
GO:0033197	response to vitamin E	0.0227724	0.703661	BP	CCND1/MEF2C/ALAD/HMGCS1/FKBP1B
GO:2001238	positive regulation of extrinsic apoptotic signaling pathway	0.0228629	0.703661	BP	TNFRSF12A/STK4/DAPK3/CYLD/PPP2R1B/PML/FAS/SFRP1/STK3/ATF3/CAV1/BCL10
GO:0010506	regulation of autophagy	0.0234677	0.703661	BP	CALCOCO2/EXOC8/MTM1/TRIM13/FBXW7/MAP1LC3B/ATP6V1A/TRIM65/RRAGC/SPTLC2/DAPK3/HERC1/TFEB/LRRK2/SESN2/RAB33B/TP53INP1/ATP6V1H/RAB20/ABL1/FEZ1/LZTS1/CLEC16A/PHF23/QSOX1/RUBCN/EPM2A/ERN1/DAPK1/U2AF2/ATP6V0D1/ATP6V1C1/PIKFYVE/NPC1/EP300/TAB3/RIPK2/KAT2A/AMBRA1/PIM2/FOXO1/CASP3/ATP6V1D/IFT20/LARP1/USP13/ATP6V1B2/RRAGA/BNIP3L/WAC/TICAM1
GO:0002228	natural killer cell mediated immunity	0.0236132	0.703661	BP	LYST/CORO1A/MICA/HLA-E/ULBP1/CEBPG/ULBP2/NECTIN2/TUBB
GO:0042267	natural killer cell mediated cytotoxicity	0.0236132	0.703661	BP	LYST/CORO1A/MICA/HLA-E/ULBP1/CEBPG/ULBP2/NECTIN2/TUBB
GO:0000175	3'-5'-exoribonuclease activity	0.0239197	0.352272	MF	TOE1/CNOT2/DIS3/PAN3/USB1/REXO2/PAN2/NOCT/EXOSC10
GO:0045017	glycerolipid biosynthetic process	0.0239457	0.703661	BP	INPP5F/CHKA/PI4K2A/INPP5K/SLC27A1/MTM1/FBXW7/DPM1/CDS1/PCYT2/PIGW/SYNJ1/PIGA/PIK3C2A/AJUBA/FIG4/INPP4A/NR1H2/PIKFYVE/PIK3C3/GRB2/LPIN3/LPIN1/FGF19/INPP5E/CPNE3/PIGO/PTDSS1/PTPMT1/CDIPT/CNEP1R1/MTMR1/GK/PLAUR/PLD6/FAR1
GO:2001233	regulation of apoptotic signaling pathway	0.0243131	0.703661	BP	PTPN1/TFAP4/NACC2/APAF1/RRM2B/HSPA1A/HSPA1B/MAPK8IP1/CREB3L1/SNAI2/ING5/TNFRSF12A/ZC3HC1/FBXW7/CFLAR/DYNLL2/LMNA/IL7/STK4/DAPK3/CYLD/LRRK2/SNAI1/TP53INP1/SELENOS/CREB3/CTH/PTPN2/PPP2R1B/DAPK1/BCLAF1/PPP1R13B/PML/NMT1/FBXO18/FAS/ZMYND11/BBC3/BCL2L11/NR4A2/CDKN2D/BCL2L12/SFRP1/BMF/STK3/DDIT3/HERPUD1/PRKCD/PHIP/BCL2L1/ATF3/BAK1/DAB2IP/WFS1/CAV1/TGFBR1/SLC9A3R1/PSEN1/PLAUR/BCL10
GO:0046330	positive regulation of JNK cascade	0.0243295	0.703661	BP	MAP3K9/PTPN1/ZNF622/GADD45B/MAP2K7/RASSF2/TNFRSF19/MDFI/ERN1/FGF19/MAP3K2/SPAG9/RIPK2/STK3/DAXX/WNT5A/MAP3K7/FLT4/SDCBP/DAB2IP/TRAF6
GO:0035148	tube formation	0.0246159	0.703661	BP	IFT57/APAF1/DLC1/TRIM71/ARID1A/NPHP3/STK4/FZD1/LUZP1/KDM2B/ATOH8/VASP/MKS1/SEMA4C/BCL2L11/SFRP1/STK3/KAT2A/ADM/WNT5A/IPMK/DAB2IP/SDCCAG8/RALA/BCL10/TRAF6
GO:0007032	endosome organization	0.0248892	0.703661	BP	FAM109A/HOOK1/EXOC8/FAM160A2/CHMP1B/ALS2/CHMP2B/VPS18/SYNJ1/TMEM127/PIK3C3/STX6/VPS37C/AKTIP/VPS37A/CHMP7
GO:0097178	ruffle assembly	0.0248971	0.703661	BP	KANK1/INPP5K/RCC2/CORO1C/CARMIL2/RDX/ARHGEF26/CAV1
GO:0005671	Ada2/Gcn5/Ada3 transcription activator complex	0.0249782	0.622185	CC	SGF29/ZZZ3/HCFC1/KAT14/KAT2A/MAP3K7
GO:0002708	positive regulation of lymphocyte mediated immunity	0.0251343	0.703661	BP	ZBTB1/STX7/HPX/HLA-E/MALT1/MSH6/MAP3K7/NECTIN2/RSAD2/EXOSC6/TRAF6
GO:0045600	positive regulation of fat cell differentiation	0.0251343	0.703661	BP	SNAI2/STK4/KLF5/AAMDC/SFRP1/SH3PXD2B/PPARD/STK3/NOCT/SAV1/WDFY2
GO:1904950	negative regulation of establishment of protein localization	0.0252109	0.703661	BP	KEAP1/SIAH3/PKIA/RAB11FIP1/INPP5K/SNAI2/NFKBIA/NFKBIE/DACT3/HMGCR/CYLD/LRRK2/FZD1/MDFI/NFKBIL1/MXI1/PPM1B/BTN2A2/PML/RAB11FIP5/LGR4/SIRT4/RABGEF1/SFRP1/PKD1/TRIM27/FKBP1B/ERLEC1/C1QTNF3/BCL2L1/RSAD2/DAB2IP/SLC9A3R1
GO:0002720	positive regulation of cytokine production involved in immune response	0.025217	0.703661	BP	MALT1/WNT5A/MAP3K7/RSAD2/BCL10/TRAF6
GO:0060706	cell differentiation involved in embryonic placenta development	0.025217	0.703661	BP	STK4/E2F8/SNAI1/PLK4/MDFI/STK3
GO:0071305	cellular response to vitamin D	0.025217	0.703661	BP	PIM1/SNAI2/VDR/SFRP1/ATP2B1/SNW1
GO:1900027	regulation of ruffle assembly	0.025217	0.703661	BP	KANK1/RCC2/CORO1C/CARMIL2/RDX/CAV1
GO:0046856	phosphatidylinositol dephosphorylation	0.025607	0.706087	BP	INPP5F/INPP5K/MTM1/SYNJ1/INPP5E/INPP5B/MTMR1
GO:0071295	cellular response to vitamin	0.025607	0.706087	BP	PIM1/SNAI2/MDM2/VDR/SFRP1/ATP2B1/SNW1
GO:0010563	negative regulation of phosphorus metabolic process	0.0264235	0.719724	BP	PTPN1/TFAP4/C3orf33/INPP5F/NUP62/MAPK8IP1/PDPK1/DLG2/PKIA/TARBP2/ERRFI1/LRRC4/CTDSP1/GADD45B/INPP5K/SLC27A1/CRY2/RASSF2/RHOH/TRIB1/ZFYVE1/SWAP70/HMGCR/TRAF3IP1/PER1/FLRT2/PLK1/TAF7/ELL/LRRK2/CORO1C/CNKSR3/CBLB/PPP1R15A/ABL1/AJUBA/ZBED3/PTPN2/PRR5L/RUBCN/PRNP/KIRREL2/HEXIM2/HDAC3/RBM26/DNAJC3/LATS1/GNAI2/ZMYND11/SOCS6/GFRA2/CDKN2D/RABGEF1/SFRP1/MECOM/DUSP14/HIPK3/ZFYVE28/PCIF1/TRIM27/FKBP1B/DBNDD2…
GO:0045936	negative regulation of phosphate metabolic process	0.0264235	0.719724	BP	PTPN1/TFAP4/C3orf33/INPP5F/NUP62/MAPK8IP1/PDPK1/DLG2/PKIA/TARBP2/ERRFI1/LRRC4/CTDSP1/GADD45B/INPP5K/SLC27A1/CRY2/RASSF2/RHOH/TRIB1/ZFYVE1/SWAP70/HMGCR/TRAF3IP1/PER1/FLRT2/PLK1/TAF7/ELL/LRRK2/CORO1C/CNKSR3/CBLB/PPP1R15A/ABL1/AJUBA/ZBED3/PTPN2/PRR5L/RUBCN/PRNP/KIRREL2/HEXIM2/HDAC3/RBM26/DNAJC3/LATS1/GNAI2/ZMYND11/SOCS6/GFRA2/CDKN2D/RABGEF1/SFRP1/MECOM/DUSP14/HIPK3/ZFYVE28/PCIF1/TRIM27/FKBP1B/DBNDD2…
GO:0031060	regulation of histone methylation	0.0265649	0.719724	BP	CTCF/RTF1/MTHFR/DNMT3B/NSD1/ZNF335/SETD7/MECP2/PHF19/CHTOP/PAX7/SNW1/CTR9/SMARCB1
GO:1905037	autophagosome organization	0.0269786	0.726707	BP	WIPI1/MTM1/ATG101/MAP1LC3B/STX12/LRRK2/RAB33B/ATG2B/TP53INP1/RAB20/FEZ1/PHF23/PIKFYVE/PIK3C3/ATG2A/AMBRA1/IFT20/ATG4A/PSEN1
GO:0042992	negative regulation of transcription factor import into nucleus	0.0275007	0.732303	BP	KEAP1/NFKBIA/NFKBIE/CYLD/MDFI/NFKBIL1/MXI1/PPM1B/PKD1/C1QTNF3
GO:0045599	negative regulation of fat cell differentiation	0.0275007	0.732303	BP	SORT1/BBS12/INSIG1/ARNTL/ASXL1/JAG1/DDIT3/WNT5A/FOXO1/JDP2
GO:0035257	nuclear hormone receptor binding	0.0279048	0.398898	MF	WIPI1/NUP62/CRY1/GTF2B/KAT5/CDK7/NSD1/TAF7/PAGR1/KDM4C/ASXL1/NR1H2/TRIM68/NCOA3/VDR/DDX17/NR4A2/NCOA6/CALR/EP300/CCNE1/DAXX/DDX54/LRIF1/NCOA2/RNF6/SNW1
GO:0030971	receptor tyrosine kinase binding	0.0280706	0.398898	MF	PTPN1/FIZ1/ELMO2/PAG1/CBLB/ARHGEF16/PTPN2/TOB1/CPNE3/NRG1/CBL/SHC1
GO:0018105	peptidyl-serine phosphorylation	0.0284717	0.753854	BP	STK38L/MKNK2/PDPK1/DYRK1A/CDC7/INPP5K/TTBK2/RASSF2/STK4/PLK1/NSD1/LRRK2/AURKA/CNKSR3/FNIP1/PPP1R15A/PLCL1/VRK2/ERN1/LATS1/NLK/STOX1/GFRA2/TAF1/ARAF/MKNK1/MAST1/MAST3/PKD1/HIPK3/MAPKAPK2/RIPK2/WNT5A/PRKCD/BAK1/CCNB1/CAV1/TGFBR1/CSNK1D/RPS6KA2
GO:0031201	SNARE complex	0.0292244	0.685046	CC	STX7/STX12/STX5/BNIP1/GOSR1/SNAP23/VAMP3/VAMP1/SCAMP5/STX6/BET1L/SNAP29/STX3
GO:0030101	natural killer cell activation	0.0298822	0.771488	BP	ZBTB1/CORO1A/MICA/SP3/RHBDD3/ULBP1/ELF4/ULBP2/TICAM1
GO:0046626	regulation of insulin receptor signaling pathway	0.0298822	0.771488	BP	PTPN1/KANK1/INPP5K/NCOA5/SIK2/PTPN2/PRKCD/BAIAP2L1/GRB10
GO:0098857	membrane microdomain	0.030002	0.685046	CC	SLC2A4/DLC1/GNAI1/PI4K2A/CFLAR/STX12/PTRF/DAPK3/LRRK2/CORO1C/PAG1/CBLB/PPP2R1B/PRNP/RGS19/PIKFYVE/ABCA1/LAMP2/GNAI2/FAS/EPHB1/KRAS/NPC1/RAP2B/HPSE/RGMB/LTB4R/AHNAK/CASP3/NOS1AP/ATP2B1/EFHD2/SDCBP/CBL/SMO/CAV1/TGFBR1/SLC9A3R1/PSEN1/BCL10
GO:0008168	methyltransferase activity	0.0300089	0.415435	MF	MEPCE/PRDM10/PRDM15/SUV39H1/METTL18/TRMO/ASMTL/PRDM11/TYW3/KMT5B/NSUN4/TPMT/DNMT3B/NSD1/BMT2/SETD1B/N6AMT1/MRM1/DNMT3A/METTL8/SETD7/METTL16/LCMT2/SETDB1/FDXACB1/SMYD5/METTL1/TRMT10A/SETMAR/MECOM/METTL21A/NSUN3/PRMT6/LCMT1/RNMT/DOT1L/ARMT1/SETDB2/THUMPD3
GO:0050821	protein stabilization	0.0302146	0.771488	BP	HSPA1A/HSPA1B/IFI30/RASSF2/FBXW7/STX12/HCFC1/P3H1/STXBP1/STK4/SEL1L/SWSAP1/ZBED3/LAMP2/NLK/CALR/BAG3/EP300/MDM4/STK3/ATP1B2/PRKCD/PIM2/USP13/SMO/WFS1/SAV1
GO:1902115	regulation of organelle assembly	0.0302146	0.771488	BP	MEF2C/SENP6/MTM1/CHMP1B/CHMP2B/PLK1/EVI5L/CYLD/LRRK2/RAB33B/MAK/PLK4/RAB20/CNOT2/FEZ1/SDC1/PHF23/PAN3/PIKFYVE/AMBRA1/RDX/PAN2/FSCN1/CEP76/IFT20/SDCBP/CCSAP
GO:0016896	exoribonuclease activity, producing 5'-phosphomonoesters	0.0302601	0.415435	MF	TOE1/CNOT2/DIS3/PAN3/USB1/REXO2/PAN2/NOCT/EXOSC10
GO:0048771	tissue remodeling	0.0303444	0.771488	BP	MEF2C/RASSF2/TGFB3/IL7/MDM2/HAND2/JAG1/ACVR2B/LGR4/RAB3D/VDR/LIPA/SFRP1/SUCO/FLT4/BAK1/CAV1/TRAF6
GO:0071426	ribonucleoprotein complex export from nucleus	0.0305293	0.771488	BP	NXF1/SRSF4/NUP62/SRSF6/SMG5/POLDIP3/NUP35/XPO1/U2AF2/SRSF5/SRSF10/NUP153/EIF4A3/CHTOP/NUP50/THOC6/SLU7/RRS1/NUP205/CDC40/NUP43/SLBP/XPOT/AGFG1/CPSF2/BUD13
GO:0000187	activation of MAPK activity	0.0310044	0.771488	BP	MAP3K9/PTPN1/MAP2K7/TGFB3/EFNA1/LRRK2/MDFI/MAP2K3/ERN1/PROK2/MAP3K2/NRG1/SPAG9/MAPKAPK2/TAB3/RIPK2/DAXX/AVPI1/WNT5A/MAP3K7/DAB2IP/SHC1/PAK3/TRAF6
GO:0007051	spindle organization	0.0311457	0.771488	BP	STARD9/TUBGCP3/SENP6/CHMP1B/CHMP2B/PLK1/AURKA/TUBGCP5/PRC1/INO80/CDC14A/RCC1/CCDC155/HDAC3/KNSTRN/HAUS3/KPNB1/KIZ/TUBB/CSNK1D/CCSAP/FBXO5/SPAG5
GO:0002224	toll-like receptor signaling pathway	0.031176	0.771488	BP	PDPK1/NFKBIA/MYD88/NFKBIL1/PIK3C3/LGR4/TANK/PELI1/MAPKAPK2/TAB3/RIPK2/RPS6KA3/MAP3K7/HSP90B1/RSAD2/DAB2IP/CAV1/MAP3K1/BCL10/TICAM1/TRAF6
GO:0006275	regulation of DNA replication	0.0312076	0.771488	BP	ATF1/ZBTB38/CDC7/TSPYL2/TGFB3/FBXW7/MCIDAS/E2F8/GLI1/INO80/NBN/FBXO18/TIPIN/HUS1/CALR/KITLG/GLI2/TNFAIP1/LIG3/SHC1/ESCO2/DNA2
GO:0008654	phospholipid biosynthetic process	0.0315996	0.771488	BP	INPP5F/CHKA/PI4K2A/INPP5K/SLC27A1/MTM1/DPM1/CDS1/PCYT2/IDI1/SPTLC2/IDH1/PIGW/SYNJ1/PIGA/PIK3C2A/AJUBA/FIG4/INPP4A/SERAC1/PIKFYVE/PIK3C3/GRB2/LPIN3/LPIN1/FGF19/INPP5E/CPNE3/PIGO/PPARD/PTDSS1/PTPMT1/CDIPT/MVK/MTMR1/SGMS2/PLAUR/PLD6/FAR1
GO:0050730	regulation of peptidyl-tyrosine phosphorylation	0.0329794	0.771488	BP	ADNP/PTPN1/INPP5F/UNC119/ERRFI1/FBXW7/EFNA1/HPX/CBLB/ABL1/PPP2R5B/PTPN2/ERBB3/NRG1/SFRP1/ZFYVE28/KITLG/RIPK2/RAP2B/IFNAR1/PRKCD/IBTK/CBL/CAV1/EHD4/SHC1/MLST8/PSEN1
GO:0008134	transcription factor binding	0.0330252	0.438917	MF	KEAP1/CCND1/AKAP8/MEF2C/NUP62/CRY1/GTF2B/PIM1/RBL1/NFKBIA/TRIB1/HEY1/KAT5/BPTF/STK4/PER1/NSD1/CREBBP/DAPK3/TAF7/HAND2/CSDC2/ELK1/CNOT2/ARNTL/ATF7/KAT6B/KLF5/MDFI/PITX1/ASXL1/NFYB/NR1H2/FOXO4/IKZF4/PPP1R13B/NBN/NKX2-2/PPRC1/ATOH8/ZBTB49/ZNF703/HDAC3/MECP2/NIF3L1/NLK/GTF2A1/NCOA3/E2F2/VDR/NR4A2/TAF1/NCOA6/ZMYND8/TCERG1/PBX2/FOXF2/HDAC7/EP300/CEBPG/PPARD/APBB2/NAB1/KAT2A/DDIT3/CTBP1/DGKQ/SP1/FOXO1/L…
GO:0000186	activation of MAPKK activity	0.0331207	0.771488	BP	MAP3K3/MAP3K9/GADD45B/LRRK2/KIDINS220/GNAI2/MAP3K2/MAP3K14/MAP3K7/TGFBR1/MAP3K1/PSEN1
GO:0044801	single-organism membrane fusion	0.0331478	0.771488	BP	ANKRD27/MIGA2/CORO1A/TBC1D9/STX7/STX12/VCPIP1/STXBP1/CHMP2B/VPS18/EVI5L/STX5/BNIP1/VAT1/RAB20/TGFBRAP1/TBC1D10A/RAB3A/GOSR1/MFN1/SNAP23/VAMP3/VASH2/VAMP1/TBC1D8/STX6/TBC1D16/SNAP29/STX3/BAK1/TBC1D2/EVI5/PLD6
GO:0045088	regulation of innate immune response	0.0333663	0.771488	BP	PTPN1/HSPA1A/HSPA1B/PDPK1/TRAFD1/XIAP/NFKBIA/MICA/PUM2/CREBBP/CYLD/STAT2/HPX/HLA-E/MYD88/CUL1/PTPN2/MALT1/NFKBIL1/NR1H2/TRIM5/ICAM3/PIK3C3/LGR4/PUM1/KRAS/POLR3D/TANK/EP300/PELI1/MAPKAPK2/TAB3/RIPK2/IFNAR1/RPS6KA3/WNT5A/PRKCD/MAP3K7/IFNGR2/NECTIN2/HSP90B1/RSAD2/DAB2IP/DUSP10/CAV1/PSMD7/MAP3K1/PAK3/BCL10/TICAM1/TRAF6
GO:1990782	protein tyrosine kinase binding	0.0336152	0.438917	MF	PTPN1/FIZ1/ELMO2/PAG1/CBLB/ARHGEF16/PTPN2/TOB1/CPNE3/NRG1/CBL/SHC1
GO:0000421	autophagosome membrane	0.0336259	0.73708	CC	WIPI1/CALCOCO2/MAP1LC3B/ENTPD4/TM9SF1/SNAP29/TMEM74
GO:0032869	cellular response to insulin stimulus	0.0338114	0.771488	BP	SLC2A4/PTPN1/PDPK1/KANK1/ERRFI1/INPP5K/ATP6V1A/NCOA5/SIK2/ATP6V1H/PIK3C2A/SELENOS/CPEB2/PTPN2/FOXO4/SRSF5/ATP6V0D1/ATP6V1C1/BAIAP2/GRB2/LPIN1/SLC2A8/PRKCD/BAIAP2L1/SP1/FOXO1/PHIP/PPAT/ATP6V1D/ATP6V1B2/SHC1/GRB10
GO:0016558	protein import into peroxisome matrix	0.0338746	0.771488	BP	PEX5/PEX12/PEX16/PEX13/PEX1
GO:0031629	synaptic vesicle fusion to presynaptic active zone membrane	0.0338746	0.771488	BP	STXBP1/RAB3A/SNAP23/SNAP29/STX3
GO:0071157	negative regulation of cell cycle arrest	0.0338746	0.771488	BP	TFAP4/CCND1/MDM2/SETMAR/MDM4
GO:0099500	vesicle fusion to plasma membrane	0.0338746	0.771488	BP	STXBP1/RAB3A/SNAP23/SNAP29/STX3
GO:0001919	regulation of receptor recycling	0.033971	0.771488	BP	INPP5F/ACHE/OPTN/VAMP3/EPS15/TBC1D16/PSEN1
GO:0021904	dorsal/ventral neural tube patterning	0.033971	0.771488	BP	WDR19/TRAF3IP1/MKS1/GLI2/PAX7/SMO/PSEN1
GO:0036003	positive regulation of transcription from RNA polymerase II promoter in response to stress	0.033971	0.771488	BP	HSPA5/CREB3L1/SESN2/DDIT3/KLF2/ATF3/ATF6
GO:0046627	negative regulation of insulin receptor signaling pathway	0.033971	0.771488	BP	PTPN1/KANK1/INPP5K/NCOA5/PTPN2/PRKCD/GRB10
GO:0004535	poly(A)-specific ribonuclease activity	0.0341617	0.438917	MF	TOE1/CNOT2/PAN3/PAN2/NOCT
GO:0033673	negative regulation of kinase activity	0.0343031	0.771488	BP	PTPN1/TFAP4/NUP62/MAPK8IP1/PDPK1/PKIA/TARBP2/ERRFI1/LRRC4/GADD45B/INPP5K/TRIB1/HMGCR/FLRT2/PLK1/TAF7/CORO1C/CBLB/ABL1/AJUBA/PTPN2/RUBCN/HEXIM2/DNAJC3/LATS1/SOCS6/CDKN2D/SFRP1/DUSP14/HIPK3/ZFYVE28/TRIM27/DBNDD2/PRKCD/RGS4/AKT1S1/IBTK/DAB2IP/CBL/DUSP10/CAV1/PSEN1
GO:0030856	regulation of epithelial cell differentiation	0.0346356	0.771488	BP	KEAP1/CCND1/BTG1/ERRFI1/SRSF6/MYCL/NUMB/ARNTL/CLOCK/MAFF/ATOH8/NCOA3/VDR/KIAA1109/MESP1/ALOX12/SMO/CAV1
GO:0006406	mRNA export from nucleus	0.0348248	0.771488	BP	NXF1/SRSF4/NUP62/SRSF6/SMG5/POLDIP3/NUP35/U2AF2/SRSF5/SRSF10/NUP153/EIF4A3/CHTOP/NUP50/THOC6/SLU7/NUP205/CDC40/NUP43/SLBP/AGFG1/CPSF2/BUD13
GO:0007173	epidermal growth factor receptor signaling pathway	0.0348248	0.771488	BP	NUP62/PDPK1/ERRFI1/RASSF2/EPS8/FBXW7/PAG1/CBLB/PIK3C2A/ABL1/GAREM1/PTPN2/CAMLG/GRB2/KRAS/ZFYVE28/EPS15/DAB2IP/CBL/MVB12B/SHC1/PSEN1/PLAUR
GO:0071427	mRNA-containing ribonucleoprotein complex export from nucleus	0.0348248	0.771488	BP	NXF1/SRSF4/NUP62/SRSF6/SMG5/POLDIP3/NUP35/U2AF2/SRSF5/SRSF10/NUP153/EIF4A3/CHTOP/NUP50/THOC6/SLU7/NUP205/CDC40/NUP43/SLBP/AGFG1/CPSF2/BUD13
GO:0040020	regulation of meiotic nuclear division	0.0348883	0.771488	BP	CALR/PDE3A/FBXO43/WNT5A/RPS6KA2/FBXO5
GO:0043981	histone H4-K5 acetylation	0.0348883	0.771488	BP	JADE2/JADE1/HCFC1/KAT7/KANSL1/MCRS1
GO:0043982	histone H4-K8 acetylation	0.0348883	0.771488	BP	JADE2/JADE1/HCFC1/KAT7/KANSL1/MCRS1
GO:0044346	fibroblast apoptotic process	0.0348883	0.771488	BP	BTG1/STK17B/BCL2L11/STK17A/SFRP1/BAK1
GO:2000050	regulation of non-canonical Wnt signaling pathway	0.0348883	0.771488	BP	NPHP3/ABL1/MKS1/SFRP1/WNT5A/CSNK1D
GO:0001824	blastocyst development	0.0350659	0.771488	BP	RTF1/SP3/CNOT2/NBN/RPL7L1/LATS1/MED21/CNOT3/TGFBR1/PALB2/RBBP8/CTR9/SMARCB1
GO:0034968	histone lysine methylation	0.0350977	0.771488	BP	BEND3/SUV39H1/KMT5B/RTF1/DNMT3B/NSD1/SETD1B/ARID4A/ZNF335/RLF/SETD7/SETDB1/TET2/PHF19/SETMAR/MECOM/SNW1/DOT1L/CTR9/SMARCB1/SETDB2
GO:0008327	methyl-CpG binding	0.0352217	0.438917	MF	ZBTB38/UHRF1/MBD3/MECP2/CHTOP/ZBTB33
GO:0016878	acid-thiol ligase activity	0.0352217	0.438917	MF	ACSF2/ACSL1/ACSBG1/AASDH/ACSL3/ACSS2
GO:0052745	inositol phosphate phosphatase activity	0.0352217	0.438917	MF	INPP5F/INPP5K/SYNJ1/INPP4A/INPP5E/INPP5B
GO:0071900	regulation of protein serine/threonine kinase activity	0.0353041	0.77238	BP	MAP3K3/MAP3K9/PTPN1/TFAP4/ZFP91/CCND1/NUP62/MAPK8IP1/PKIA/GADD45B/INPP5K/SLC27A1/MAP2K7/TGFB3/TRIB1/MAPRE3/CCNYL1/HMGCR/CDK7/STK4/EFNA1/ALS2/PLK1/LRRK2/SESN2/CCND3/ABL1/AJUBA/CDK12/MDFI/MALT1/KIDINS220/MAP2K3/ACSL1/ERN1/PROK2/HEXIM2/LATS1/GNAI2/MNAT1/MAP3K2/KRAS/CDKN2D/NRG1/CCNH/SFRP1/DUSP14/PKD1/HIPK3/SPAG9/KITLG/MAPKAPK2/TAB3/RIPK2/STK3/DAXX/AVPI1/WNT5A/PRKCD/MAP3K14/MAP3K7/CCNA2/RGS4/DAB2IP/DU…
GO:0006469	negative regulation of protein kinase activity	0.0360978	0.786056	BP	PTPN1/TFAP4/NUP62/MAPK8IP1/PDPK1/PKIA/TARBP2/ERRFI1/LRRC4/GADD45B/INPP5K/TRIB1/HMGCR/FLRT2/PLK1/TAF7/CORO1C/CBLB/ABL1/PTPN2/HEXIM2/DNAJC3/LATS1/SOCS6/CDKN2D/SFRP1/DUSP14/HIPK3/ZFYVE28/TRIM27/DBNDD2/PRKCD/RGS4/AKT1S1/IBTK/DAB2IP/CBL/DUSP10/CAV1/PSEN1
GO:0021532	neural tube patterning	0.0372247	0.806824	BP	ARL13B/WDR19/TRAF3IP1/KDM2B/MKS1/GLI2/PAX7/SMO/PSEN1
GO:0031225	anchored component of membrane	0.0378511	0.797785	CC	GAS1/EFNA3/RECK/ACHE/EFNA1/RGMA/PRNP/GFRA2/ULBP1/CPM/EFNA4/ULBP2/CD59/RGMB/GPC2/PLAUR
GO:0003714	transcription corepressor activity	0.0380983	0.46757	MF	CCND1/MXD1/CTCF/ATF7IP/KDM5B/NFIL3/NPAT/HR/DNMT3B/NSD1/E2F8/MXD4/AJUBA/ERF/ASXL1/SAP30/MXI1/CBFA2T2/HDAC3/RLIM/MECP2/ZMYND11/TGIF1/TOB1/HOMEZ/ZMYND8/TBL1XR1/TCERG1/HDAC7/DAXX/DDIT3/CTBP1/DDX54/SFMBT1/ATF3/ZHX1/SNW1/RBBP8/CCAR1
GO:0043506	regulation of JUN kinase activity	0.0384824	0.830223	BP	MAP3K9/PTPN1/MAPK8IP1/MAP2K7/MDFI/ERN1/MAP3K2/SFRP1/HIPK3/SPAG9/DAXX/WNT5A/MAP3K7/DAB2IP/DUSP10/TRAF6
GO:1902275	regulation of chromatin organization	0.0392229	0.840588	BP	AKAP8/CTCF/UHRF1/RTF1/SNAI2/MTHFR/TADA2A/SPTY2D1/DNMT3B/NSD1/TAF7/ZNF335/PHF2/SETD7/CHEK1/SETDB1/MECP2/PHF19/CHTOP/TLK1/KAT2A/CTBP1/PAX7/MKI67/SNW1/CCNB1/JDP2/CTR9/SMARCB1
GO:0007077	mitotic nuclear envelope disassembly	0.0393237	0.840588	BP	NUP62/LMNA/PLK1/NUP35/NUP153/LPIN1/NUP50/NUP205/CCNB2/NUP43/CNEP1R1/CCNB1
GO:0051225	spindle assembly	0.0395052	0.840612	BP	STARD9/TUBGCP3/SENP6/CHMP1B/CHMP2B/PLK1/AURKA/TUBGCP5/INO80/CDC14A/RCC1/CCDC155/HDAC3/HAUS3/KPNB1/TUBB/CSNK1D/CCSAP/FBXO5
GO:0051090	regulation of sequence-specific DNA binding transcription factor activity	0.0397824	0.842663	BP	KEAP1/C3orf33/RHEBL1/HSPA1A/HSPA1B/PIM1/TRIM62/NFKBIA/TRIM13/CFLAR/RNF31/TRIB1/TRIM52/CYLD/HAND2/FZD1/MYD88/ZIC2/CLOCK/CTH/PPP2R5B/MALT1/NFKBIL1/PRNP/TRIM5/NKX2-2/PPRC1/RLIM/TRIM26/JUP/KRAS/EP300/CEBPG/NFKB2/PELI1/TRIM27/TAB3/RIPK2/STK3/DDIT3/WNT5A/TAX1BP1/MAP3K7/RNF25/DAB2IP/SMO/WFS1/UFL1/SMARCB1/CRTC1/BCL10/TICAM1/SAV1/TRAF6
GO:0002709	regulation of T cell mediated immunity	0.0406733	0.852532	BP	ZBTB1/STX7/HLA-E/MALT1/MAP3K7/NECTIN2/RSAD2/TRAF6
GO:0097306	cellular response to alcohol	0.0406733	0.852532	BP	LANCL2/TP53INP1/DNMT3A/HMGCS1/ABCA1/JUP/KLF2/SMO
GO:0061371	determination of heart left/right asymmetry	0.0411277	0.852532	BP	IFT57/MEF2C/ARL13B/NPHP3/SOX18/HAND2/CER1/WNT5A/MESP1/BBS7/SMO/PSEN1/SETDB2
GO:1901655	cellular response to ketone	0.0411277	0.852532	BP	TFAP4/CASP9/AKAP8/KLF9/ERRFI1/GNAI1/DNMT3B/ELK1/SFRP1/KLF2/FOXO1/ATP2B1/CDC5L
GO:0038127	ERBB signaling pathway	0.041346	0.852532	BP	NUP62/PDPK1/ERRFI1/RASSF2/EPS8/FBXW7/PAG1/CBLB/PIK3C2A/ABL1/GAREM1/PTPN2/CAMLG/ERBB3/GRB2/KRAS/CPNE3/NRG1/ZFYVE28/EPS15/DAB2IP/CBL/MVB12B/SHC1/PSEN1/PLAUR
GO:0071166	ribonucleoprotein complex localization	0.041346	0.852532	BP	NXF1/SRSF4/NUP62/SRSF6/SMG5/POLDIP3/NUP35/XPO1/U2AF2/SRSF5/SRSF10/NUP153/EIF4A3/CHTOP/NUP50/THOC6/SLU7/RRS1/NUP205/CDC40/NUP43/SLBP/XPOT/AGFG1/CPSF2/BUD13
GO:0045121	membrane raft	0.0419949	0.824537	CC	SLC2A4/DLC1/GNAI1/PI4K2A/CFLAR/STX12/PTRF/DAPK3/LRRK2/CORO1C/PAG1/CBLB/PPP2R1B/PRNP/RGS19/PIKFYVE/ABCA1/GNAI2/FAS/EPHB1/KRAS/NPC1/RAP2B/HPSE/RGMB/LTB4R/AHNAK/CASP3/NOS1AP/ATP2B1/EFHD2/SDCBP/CBL/SMO/CAV1/TGFBR1/SLC9A3R1/PSEN1/BCL10
GO:0010942	positive regulation of cell death	0.0425411	0.863413	BP	MAP3K9/IFT57/TFAP4/NACC2/CASP9/APAF1/ZNF622/MEF2C/BTG1/DLC1/STK17B/GADD45B/RASSF2/ING5/TNFRSF12A/TGFB3/TRIM13/FBXW7/SORT1/DYNLL2/HMGCR/STK4/DAPK3/CYLD/LRRK2/PLEKHG2/FNIP1/PNMA3/ELK1/ARHGEF16/TP53INP1/ABL1/PTPN2/PPP2R1B/DNMT3A/DAPK1/BCLAF1/PPP1R13B/PML/LATS1/NMT1/FBXO18/FAS/ACER2/VDR/SENP1/BBC3/BCL2L11/SHQ1/STK17A/SFRP1/BMF/APBB2/RIPK2/STK3/POU4F1/DAXX/NSMAF/DDIT3/ADM/KATNB1/WNT5A/PRKCD/FOXO1/CASP…
GO:0016741	transferase activity, transferring one-carbon groups	0.0432066	0.522348	MF	MEPCE/PRDM10/PRDM15/SUV39H1/METTL18/TRMO/ASMTL/PRDM11/TYW3/KMT5B/NSUN4/TPMT/DNMT3B/NSD1/BMT2/SETD1B/N6AMT1/MRM1/DNMT3A/METTL8/SETD7/METTL16/LCMT2/SETDB1/FDXACB1/SMYD5/METTL1/TRMT10A/SETMAR/MECOM/CAD/METTL21A/NSUN3/PRMT6/LCMT1/RNMT/DOT1L/ARMT1/SETDB2/THUMPD3
GO:0043620	regulation of DNA-templated transcription in response to stress	0.043398	0.863413	BP	HSPA5/CREB3L1/CREBBP/SESN2/PPP1R15A/BCLAF1/RPS6KA1/CHEK1/STOX1/EP300/DDIT3/KLF2/RPS6KA3/ATF3/ATF6
GO:0090544	BAF-type complex	0.0435328	0.824537	CC	ARID1A/ARID2/SMARCD1/DPF1/ARID1B/SMARCA2/SMARCB1
GO:0018022	peptidyl-lysine methylation	0.0436224	0.863413	BP	BEND3/SUV39H1/KMT5B/RTF1/DNMT3B/NSD1/SETD1B/ARID4A/ZNF335/RLF/SETD7/SETDB1/TET2/PHF19/SETMAR/MECOM/METTL21A/SNW1/DOT1L/CTR9/SMARCB1/SETDB2
GO:0006644	phospholipid metabolic process	0.0437858	0.863413	BP	FAM126A/INPP5F/PLA2G15/CHKA/PI4K2A/INPP5K/SLC27A1/MTM1/DPM1/CDS1/PCYT2/IDI1/SPTLC2/IDH1/PIGW/SYNJ1/PIGA/PIK3C2A/AJUBA/EFR3B/GDE1/FIG4/INPP4A/RUBCN/SERAC1/ERBB3/PIKFYVE/PIK3C3/MECP2/GRB2/LPIN3/LPIN1/FGF19/INPP5E/CPNE3/NRG1/PLA2G12A/PIGO/PPARD/KITLG/PTDSS1/PTPMT1/AMBRA1/CDIPT/PRKCD/INPP5B/MVK/PNPLA8/DAB2IP/MTMR1/EFR3A/SGMS2/PLAUR/PLD6/PGP/FAR1/FDFT1
GO:0010955	negative regulation of protein processing	0.0439663	0.863413	BP	GAS1/XIAP/MDM2/LRRK2/BCL2L12/SIRT4/CD59
GO:0032069	regulation of nuclease activity	0.0439663	0.863413	BP	PTPN1/HSPA1A/HSPA5/ERN1/PRKCD/BAK1/DAB2IP
GO:0032435	negative regulation of proteasomal ubiquitin-dependent protein catabolic process	0.0439663	0.863413	BP	MTM1/CLEC16A/SENP1/UBXN1/GIPC1/SDCBP/WAC
GO:0035412	regulation of catenin import into nucleus	0.0439663	0.863413	BP	KANK1/SNAI2/DACT3/FZD1/RGS19/DAB2IP/SLC9A3R1
GO:0071353	cellular response to interleukin-4	0.0439663	0.863413	BP	KEAP1/HSPA5/CORO1A/ALAD/NFIL3/PTPN2/PML
GO:1900077	negative regulation of cellular response to insulin stimulus	0.0439663	0.863413	BP	PTPN1/KANK1/INPP5K/NCOA5/PTPN2/PRKCD/GRB10
GO:1903318	negative regulation of protein maturation	0.0439663	0.863413	BP	GAS1/XIAP/MDM2/LRRK2/BCL2L12/SIRT4/CD59
GO:0002456	T cell mediated immunity	0.0440971	0.863413	BP	ZBTB1/MICA/STX7/HLA-E/MALT1/JAG1/MAP3K7/NECTIN2/RSAD2/TRAF6/BTN3A3
GO:0009953	dorsal/ventral pattern formation	0.0443823	0.864596	BP	ARL13B/WDR19/WNT3/TRAF3IP1/GLI1/MDFI/HOXD11/NKX2-2/RGS19/MKS1/CER1/SFRP1/DDIT3/GLI2/PAX7/SMO/PSEN1
GO:0010508	positive regulation of autophagy	0.0445286	0.864596	BP	CALCOCO2/TRIM13/TRIM65/SPTLC2/TFEB/LRRK2/SESN2/TP53INP1/CLEC16A/EPM2A/RIPK2/AMBRA1/PIM2/FOXO1/LARP1/BNIP3L/WAC/TICAM1
GO:0032781	positive regulation of ATPase activity	0.0457073	0.870195	BP	UHRF1/TOR1AIP2/DNAJB1/RAB3A/CHTOP/SETMAR/ATP1B2/DNAJB11/DNAJC7
GO:0046488	phosphatidylinositol metabolic process	0.0459269	0.870195	BP	FAM126A/INPP5F/PI4K2A/INPP5K/SLC27A1/MTM1/DPM1/CDS1/PIGW/SYNJ1/PIGA/PIK3C2A/EFR3B/FIG4/INPP4A/ERBB3/PIKFYVE/PIK3C3/GRB2/FGF19/INPP5E/NRG1/PLA2G12A/PIGO/KITLG/CDIPT/INPP5B/MTMR1/EFR3A/PLAUR
GO:0004532	exoribonuclease activity	0.0462553	0.54983	MF	TOE1/CNOT2/DIS3/PAN3/USB1/REXO2/PAN2/NOCT/EXOSC10
GO:0030166	proteoglycan biosynthetic process	0.0462973	0.870195	BP	B3GALT6/CHST14/CHST11/VCAN/CHST3/CHPF/DSE/GLCE/CHST7/NDST1/CHPF2/NDST3
GO:0035914	skeletal muscle cell differentiation	0.0462973	0.870195	BP	ZNF689/MEF2C/CYP26B1/VAX1/ARNTL/KLF5/MAFF/SAP30/DDX17/CDON/PAX7/ATF3
GO:0003323	type B pancreatic cell development	0.0466558	0.870195	BP	PDPK1/ARNTL/CLOCK/NKX2-2/WNT5A/SMO
GO:0032042	mitochondrial DNA metabolic process	0.0466558	0.870195	BP	RRM2B/MGME1/SESN2/STOX1/LIG3/DNA2
GO:0048643	positive regulation of skeletal muscle tissue development	0.0466558	0.870195	BP	MEF2C/MTM1/CYP26B1/HMGCR/ARNTL/CDON
GO:0003707	steroid hormone receptor activity	0.0469577	0.54983	MF	HNF4G/NR6A1/ESRRG/NR1H2/ABHD2/NR3C2/PAQR8/VDR/NR4A2/NR2C2/PPARD/RXRB
GO:0016514	SWI/SNF complex	0.0474287	0.824537	CC	ARID1A/SMARCD1/ARID1B/SMARCA2/SMARCB1
GO:0035859	Seh1-associated complex	0.0474287	0.824537	CC	SESN1/SESN2/GATSL2/RRAGA/SESN3
GO:0043240	Fanconi anaemia nuclear complex	0.0474287	0.824537	CC	FAAP24/FANCM/FANCC/FANCL/FANCF
GO:0046777	protein autophosphorylation	0.0477236	0.870195	BP	MAP3K3/MAP3K9/MKNK2/PDPK1/CDKL5/PIM1/DYRK1A/STK17B/ERRFI1/RASSF2/STK4/DAPK3/LRRK2/AURKA/MAK/SIK2/PEAK1/ABL1/CDK12/PPP2R5B/VRK2/RAP2A/ERN1/DAPK1/NBN/STK10/NLK/EPHB1/GFRA2/TAF1/MKNK1/CAD/MAPK15/MAPKAPK2/RAP2B/PIM2/FLT4/CAV1
GO:0006646	phosphatidylethanolamine biosynthetic process	0.0478047	0.870195	BP	CHKA/SLC27A1/PCYT2/LPIN3/LPIN1
GO:0010878	cholesterol storage	0.0478047	0.870195	BP	ABCG1/STARD4/EHD1/NR1H2/ABCA1
GO:0090169	regulation of spindle assembly	0.0478047	0.870195	BP	SENP6/CHMP1B/CHMP2B/PLK1/CCSAP
GO:0090224	regulation of spindle organization	0.0478047	0.870195	BP	SENP6/CHMP1B/CHMP2B/PLK1/CCSAP
GO:0097284	hepatocyte apoptotic process	0.0478047	0.870195	BP	STK4/DNMT3A/FAS/STK3/BCL2L1
GO:1902187	negative regulation of viral release from host cell	0.0478047	0.870195	BP	TRIM13/TRIM5/PML/TRIM26/TRIM27
GO:2000036	regulation of stem cell population maintenance	0.0478047	0.870195	BP	CNOT2/KDM2B/CNOT3/SMO/SAV1
GO:2000269	regulation of fibroblast apoptotic process	0.0478047	0.870195	BP	BTG1/STK17B/BCL2L11/STK17A/SFRP1
GO:0016363	nuclear matrix	0.0481482	0.824537	CC	LMNB1/AKAP8/SCAF8/UHRF1/GMCL1/YEATS4/SMARCAD1/DNMT3A/PML/ZNF703/CAD/NUMA1/ATXN1/PRKCD/LRIF1/SRPK1/KIN/XPOT/SNW1/HLCS/NSMF
GO:0004708	MAP kinase kinase activity	0.048195	0.54983	MF	MAP3K9/MAP2K7/LRRK2/MAP2K3/PAK3
GO:0046965	retinoid X receptor binding	0.048195	0.54983	MF	NSD1/NR1H2/VDR/NR4A2/NCOA6
GO:0090174	organelle membrane fusion	0.0489868	0.884801	BP	ANKRD27/CORO1A/TBC1D9/STX7/STX12/VCPIP1/STXBP1/CHMP2B/VPS18/EVI5L/STX5/BNIP1/RAB20/TGFBRAP1/TBC1D10A/RAB3A/GOSR1/SNAP23/VAMP3/VAMP1/TBC1D8/STX6/TBC1D16/SNAP29/STX3/TBC1D2/EVI5
GO:2001242	regulation of intrinsic apoptotic signaling pathway	0.0489868	0.884801	BP	PTPN1/NACC2/RRM2B/HSPA1A/MAPK8IP1/CREB3L1/SNAI2/FBXW7/CYLD/LRRK2/SNAI1/SELENOS/CREB3/PTPN2/BCLAF1/FBXO18/BCL2L11/CDKN2D/BCL2L12/BMF/DDIT3/HERPUD1/BCL2L1/WFS1/CAV1/SLC9A3R1/PLAUR
GO:0014020	primary neural tube formation	0.0499276	0.888937	BP	IFT57/APAF1/DLC1/TRIM71/ARID1A/NPHP3/FZD1/LUZP1/KDM2B/VASP/MKS1/SEMA4C/SFRP1/KAT2A/ADM/WNT5A/RALA/BCL10/TRAF6
GO:0002819	regulation of adaptive immune response	0.0501032	0.888937	BP	ZBTB1/MEF2C/STX7/IL27RA/HPX/HLA-E/MALT1/MSH6/TRIM27/RIPK2/MAP3K7/NECTIN2/RSAD2/DUSP10/EXOSC6/TRAF6
GO:0042147	retrograde transport, endosome to Golgi	0.0501032	0.888937	BP	FAM109A/CLTCL1/STX5/LRRK2/RIC1/TBC1D10A/PIKFYVE/GOSR1/VAMP3/RAB6A/SPAG9/TRIM27/STX6/BET1L/SNX2/EVI5
GO:0001843	neural tube closure	0.0501696	0.888937	BP	IFT57/APAF1/DLC1/TRIM71/ARID1A/NPHP3/FZD1/KDM2B/VASP/MKS1/SEMA4C/SFRP1/KAT2A/ADM/WNT5A/RALA/BCL10/TRAF6
GO:0060606	tube closure	0.0501696	0.888937	BP	IFT57/APAF1/DLC1/TRIM71/ARID1A/NPHP3/FZD1/KDM2B/VASP/MKS1/SEMA4C/SFRP1/KAT2A/ADM/WNT5A/RALA/BCL10/TRAF6
GO:0021575	hindbrain morphogenesis	0.0505991	0.889781	BP	HSPA5/DLC1/HERC1/ABL1/GLI1/GLI2/SMO/AGTPBP1
GO:0030514	negative regulation of BMP signaling pathway	0.0505991	0.889781	BP	SPG20/FZD1/ABL1/TWSG1/TOB1/CER1/SFRP1/WNT5A
GO:1903828	negative regulation of cellular protein localization	0.0509648	0.892842	BP	KEAP1/SIAH3/PKIA/INPP5K/SNAI2/NFKBIA/NFKBIE/DACT3/CYLD/NUMB/LRRK2/FZD1/NEDD4L/MDFI/NFKBIL1/MXI1/PPM1B/SIRT4/PKD1/ERLEC1/FBXO4/C1QTNF3/BCL2L1/DAB2IP/SLC9A3R1
GO:0051721	protein phosphatase 2A binding	0.051155	0.575494	MF	PTPN1/CTTNBP2NL/HMGCR/SMG5/PPME1/FOXO1/DAB2IP/STRN3
GO:1903363	negative regulation of cellular protein catabolic process	0.0521514	0.906857	BP	MTM1/CLEC16A/RIC1/PML/SENP1/UBXN1/GIPC1/SDCBP/DAB2IP/PSEN1/WAC
GO:0018209	peptidyl-serine modification	0.052154	0.906857	BP	STK38L/MKNK2/PDPK1/DYRK1A/CDC7/INPP5K/TTBK2/RASSF2/STK4/PLK1/NSD1/LRRK2/AURKA/CNKSR3/FNIP1/PPP1R15A/PLCL1/VRK2/ERN1/LATS1/NLK/STOX1/GFRA2/TAF1/ARAF/MKNK1/MAST1/MAST3/PKD1/HIPK3/MAPKAPK2/RIPK2/WNT5A/PRKCD/BAK1/CCNB1/CAV1/TGFBR1/CSNK1D/RPS6KA2
GO:0018212	peptidyl-tyrosine modification	0.0532455	0.922394	BP	ADNP/PTPN1/INPP5F/DYRK1A/UNC119/ERRFI1/WEE1/MAP2K7/FBXW7/FGFR1OP2/EFNA1/HPX/CBLB/PEAK1/ABL1/BAZ1B/PPP2R5B/PTPN2/CNTRL/MAP2K3/ERBB3/EPHB1/NRG1/SFRP1/TESK2/ZFYVE28/KITLG/TRIM27/RIPK2/RAP2B/IFNAR1/PRKCD/NPTN/IBTK/FLT4/TPST1/CBL/CAV1/TPST2/EHD4/DYRK3/SHC1/MLST8/PSEN1
GO:0030173	integral component of Golgi membrane	0.0533595	0.839349	CC	ENTPD4/QSOX1/TVP23A/ST3GAL5/STEAP2/ST8SIA4/ACER2/PCSK7/MAN1C1/TBC1D20/UNC50/SGMS2
GO:0006997	nucleus organization	0.0535847	0.924832	BP	TBPL1/NUP62/PYGO1/CHMP1B/LMNA/H3F3B/CHMP2B/PLK1/TOR1AIP2/TOR1B/NUP35/FAM118B/PML/NUP153/LPIN1/NUP50/NUP205/CCNB2/NUMA1/TSSK6/NUP43/NECTIN2/CNEP1R1/SRPK1/CCNB1/AGFG1/CHMP7
GO:0097193	intrinsic apoptotic signaling pathway	0.0538034	0.925181	BP	PTPN1/NACC2/CASP9/APAF1/RRM2B/ZNF622/HSPA1A/MAPK8IP1/CREB3L1/SNAI2/USP28/FBXW7/CYLD/LRRK2/SNAI1/PPP1R15A/ABL1/SELENOS/CREB3/CUL1/PTPN2/ERN1/BCLAF1/PPP1R13B/NBN/PML/FBXO18/E2F2/BBC3/MSH6/BCL2L11/CDKN2D/BCL2L12/BMF/EP300/AEN/DDIT3/HERPUD1/PRKCD/BCL2L1/SNW1/BAK1/DAB2IP/WFS1/CAV1/SELENOK/SLC9A3R1/PLAUR
GO:0005876	spindle microtubule	0.0546162	0.839349	CC	KIF3A/TUBGCP3/KIF18B/PLK1/AURKA/PRC1/HDAC3/SKA3/TBL1XR1/NUMA1/CSNK1D/CCSAP/SPAG5
GO:0055037	recycling endosome	0.054825	0.839349	CC	ABCG1/INPP5F/SLC31A1/FAM109A/RAB11FIP1/PLEKHB2/STX7/SLC9A6/MICALL2/EHD1/FIG4/FCHSD1/RAP2A/SDCCAG3/RAB11FIP5/OPTN/VAMP3/RABGEF1/SCAMP5/RAB11FIP4/RAP2B/SLC31A2/EHD4/AMOTL2/RNF11
GO:0032420	stereocilium	0.0551397	0.839349	CC	EPS8/MPP1/TPRN/RDX/IFT20/LOXHD1/SLC9A3R1
GO:0031016	pancreas development	0.0553825	0.934432	BP	PDPK1/NPHP3/GIPR/ARNTL/CLOCK/NKX2-2/ACVR2B/WNT5A/FOXO1/BAK1/SMO/WFS1/GDF11
GO:0032623	interleukin-2 production	0.0553842	0.934432	BP	KAT5/ABL1/MALT1/PRNP/HDAC7/TRIM27/RIPK2/MAP3K7/TRAF6
GO:1903051	negative regulation of proteolysis involved in cellular protein catabolic process	0.0553842	0.934432	BP	MTM1/CLEC16A/PML/SENP1/UBXN1/GIPC1/SDCBP/PSEN1/WAC
GO:0016578	histone deubiquitination	0.0556723	0.934432	BP	USP22/ASXL1/ATXN7L3/USP51/TRRAP/KAT2A/USP16
GO:0035411	catenin import into nucleus	0.0556723	0.934432	BP	KANK1/SNAI2/DACT3/FZD1/RGS19/DAB2IP/SLC9A3R1
GO:0070670	response to interleukin-4	0.0556723	0.934432	BP	KEAP1/HSPA5/CORO1A/ALAD/NFIL3/PTPN2/PML
GO:0045165	cell fate commitment	0.0557451	0.934432	BP	GAS1/BCL11B/MEF2C/SMAD1/RTF1/WNT3/HOXD10/CYP26B1/IL7/SOX18/PITX1/NKX2-2/PML/JAG1/LATS1/SOX12/SOX6/NRG1/SFRP1/POU4F1/GLI2/WNT5A/CDON/MESP1/PAX7/SMO/TGFBR1/CTR9/PSEN1
GO:0042169	SH2 domain binding	0.0562271	0.62389	MF	NUP62/DLC1/PAG1/NLK/SH3PXD2B/SYNGR3/CTR9
GO:0002699	positive regulation of immune effector process	0.0562974	0.940308	BP	ZBTB1/PDPK1/STX7/PUM2/HPX/HLA-E/MALT1/PUM1/MSH6/RABGEF1/RIPK2/WNT5A/MAP3K7/NECTIN2/RSAD2/EXOSC6/BCL10/TRAF6
GO:0051321	meiotic cell cycle	0.0575125	0.957173	BP	TUBGCP3/SPIN1/CYP26B1/SPIRE1/PLK1/AURKA/TUBGCP5/NBN/FANCM/CCDC155/SLC2A8/HUS1/MSH6/EME2/CALR/RAD21/NR2C2/PDE3A/MND1/STAG3/RAD51D/NUMA1/FBXO43/WNT5A/PIM2/SYCE2/MKI67/RPS6KA2/RBBP8/FBXO5/PLD6
GO:0035258	steroid hormone receptor binding	0.0575839	0.63031	MF	WIPI1/KAT5/CDK7/NSD1/PAGR1/KDM4C/TRIM68/NCOA3/DDX17/NR4A2/NCOA6/CALR/EP300/CCNE1/DAXX/DDX54/RNF6
GO:0019898	extrinsic component of membrane	0.0577863	0.855861	CC	WIPI1/FARP2/ERRFI1/GNAI1/HID1/ZFYVE1/EPB41L5/COQ7/CYLD/NUMB/ATG2B/PIK3C2A/ABL1/CYTH3/CYTH1/MYLIP/SNX30/SNX9/CARMIL2/PRNP/NOA1/RGS19/PML/NBEAL1/PIK3C3/SNX16/ATG2A/NMT1/GNAI2/GFRA2/JUP/BCL2L11/KRAS/NSMAF/SNX2/RDX/SNX11/PLAUR
GO:0006353	DNA-templated transcription, termination	0.0582104	0.96534	BP	UBTF/SRSF4/MED18/SRSF6/PTRF/CDK7/CSTF1/CPSF7/CLP1/POLDIP3/U2AF2/SRSF5/EIF4A3/ZNF473/CHTOP/MNAT1/THOC6/SLU7/CCNH/TAF1D/CDC40/SLBP/CPSF2
GO:0043408	regulation of MAPK cascade	0.0592165	0.969601	BP	MAP3K3/MAP3K9/PTPN1/C3orf33/ZNF622/NUP62/MAPK8IP1/ERRFI1/GADD45B/INPP5K/MAP2K7/RASSF2/TGFB3/FBXW7/TRIB1/TNFRSF19/HMGCR/EFNA1/PER1/LRRK2/HAND2/CNKSR3/ABL1/AJUBA/GAREM1/CDK12/MDFI/PTPN2/KIDINS220/VRK2/RAP2A/MAP2K3/ERN1/TRIM5/PROK2/HDAC3/GRB2/GNAI2/FAS/ZMYND11/SEMA4C/FGF19/EPHB1/MAP3K2/KRAS/NRG1/SFRP1/MECOM/DUSP14/HIPK3/SPAG9/KITLG/MAPKAPK2/TAB3/RIPK2/STK3/ULK4/DAXX/AVPI1/WNT5A/PRKCD/CDON/MAP3K14/MA…
GO:0043122	regulation of I-kappaB kinase/NF-kappaB signaling	0.0592414	0.969601	BP	MAP3K3/NUP62/PDPK1/TRIM62/SLC20A1/NFKBIA/RHOH/TRIM13/CFLAR/RNF31/TNFRSF19/PER1/CYLD/MYD88/ABL1/AJUBA/CTH/MALT1/PPM1B/TRIM5/CARD19/OPTN/ZFAND6/ZMYND11/TANK/PELI1/RIPK2/MAP3K14/MAP3K7/PIM2/C1QTNF3/PPP5C/DAB2IP/CARD8/TMEM101/BCL10/TICAM1/TRAF6
GO:0001838	embryonic epithelial tube formation	0.0592948	0.969601	BP	IFT57/APAF1/DLC1/TRIM71/ARID1A/NPHP3/STK4/FZD1/LUZP1/KDM2B/VASP/MKS1/SEMA4C/SFRP1/STK3/KAT2A/ADM/WNT5A/IPMK/RALA/BCL10/TRAF6
GO:0018024	histone-lysine N-methyltransferase activity	0.0595078	0.637023	MF	SUV39H1/KMT5B/NSD1/SETD1B/SETD7/SETDB1/SETMAR/MECOM/DOT1L/SETDB2
GO:0008757	S-adenosylmethionine-dependent methyltransferase activity	0.05977	0.637023	MF	MEPCE/SUV39H1/TRMO/KMT5B/TPMT/DNMT3B/NSD1/BMT2/SETD1B/MRM1/DNMT3A/SETD7/METTL16/LCMT2/SETDB1/FDXACB1/METTL1/SETMAR/MECOM/METTL21A/PRMT6/LCMT1/RNMT/DOT1L/ARMT1/SETDB2/THUMPD3
GO:0016607	nuclear speck	0.0601306	0.863192	CC	NXF1/MEF2C/SRSF4/TOE1/DYRK1A/SRSF6/LUC7L2/LMNA/RBM39/ELL/SPOP/PNISR/SRRM2/SETD1B/PPP1R8/NSRP1/CDK12/POLDIP3/CRNKL1/CWC22/BCLAF1/U2AF2/SRSF5/ATOH8/SRP54/SRSF10/EIF4A3/CHTOP/THOC6/THAP7/SLU7/SPRTN/MECOM/RREB1/DGKQ/GLI2/CDC5L/CTR9/WAC
GO:0097305	response to alcohol	0.060327	0.969601	BP	SLC2A4/CCND1/ALAD/EPS8/GNRH1/HMGCR/LANCL2/TP53INP1/DNMT3A/HMGCS1/SETD7/SETDB1/ABCA1/JUP/KLF2/BCL2L1/GRIN1/BAK1/CBL/SMO/TGFBR1
GO:0000729	DNA double-strand break processing	0.0606005	0.969601	BP	KAT5/SMARCAD1/NBN/SETMAR/RBBP8/DNA2
GO:0009148	pyrimidine nucleoside triphosphate biosynthetic process	0.0606005	0.969601	BP	TBPL1/UCK2/CMPK2/NME6/CTPS1/CAD
GO:0045026	plasma membrane fusion	0.0606005	0.969601	BP	STXBP1/RAB3A/SNAP23/VASH2/SNAP29/STX3
GO:0050710	negative regulation of cytokine secretion	0.0606005	0.969601	BP	BTN2A2/PML/LGR4/RABGEF1/TRIM27/C1QTNF3
GO:0042035	regulation of cytokine biosynthetic process	0.0611358	0.969601	BP	ERRFI1/IGF2BP1/CEBPG/MAPKAPK2/ASB1/WNT5A/TIA1/RNF128/BCL10/TICAM1/TRAF6
GO:0004709	MAP kinase kinase kinase activity	0.0611415	0.643176	MF	MAP3K3/MAP3K9/MAP3K2/MAP3K14/MAP3K7/MAP3K1
GO:0006482	protein demethylation	0.0619616	0.969601	BP	KDM8/KDM5B/HR/PPME1/KDM4C/PHF2/KDM2B/KDM4B
GO:0008214	protein dealkylation	0.0619616	0.969601	BP	KDM8/KDM5B/HR/PPME1/KDM4C/PHF2/KDM2B/KDM4B
GO:0034405	response to fluid shear stress	0.0619616	0.969601	BP	MEF2C/TGFB3/MTSS1/ABCA1/HDAC3/PKD1/P2RX4/KLF2
GO:0038066	p38MAPK cascade	0.0619616	0.969601	BP	MAP3K3/GADD45B/PER1/HAND2/NR2C2/MAPKAPK2/ULK4/DAB2IP
GO:0048384	retinoic acid receptor signaling pathway	0.0619616	0.969601	BP	CYP26B1/ESRRG/ASXL1/NR1H2/PML/CALR/SNW1/RXRB
GO:0071364	cellular response to epidermal growth factor stimulus	0.0619616	0.969601	BP	PDPK1/ERRFI1/INPP5K/SNAI2/GAREM1/CAD/MCM7/DAB2IP
GO:0051384	response to glucocorticoid	0.0621657	0.969601	BP	TFAP4/CASP9/CCND1/KLF9/ERRFI1/ALAD/CREBRF/HEY1/DNMT3B/SDC1/ACSBG1/PAPPA/FAS/KRAS/CAD/ADM/FOXO1/CASP3/ATP2B1
GO:0001947	heart looping	0.0626904	0.969601	BP	IFT57/MEF2C/ARL13B/NPHP3/SOX18/HAND2/WNT5A/MESP1/BBS7/SMO/PSEN1/SETDB2
GO:0030397	membrane disassembly	0.0626904	0.969601	BP	NUP62/LMNA/PLK1/NUP35/NUP153/LPIN1/NUP50/NUP205/CCNB2/NUP43/CNEP1R1/CCNB1
GO:0045445	myoblast differentiation	0.0626904	0.969601	BP	MEF2C/BTG1/HMGCR/SDC1/PITX1/JAG1/NRG1/NR2C2/PPARD/HINFP/DDIT3/CDON
GO:0051081	nuclear envelope disassembly	0.0626904	0.969601	BP	NUP62/LMNA/PLK1/NUP35/NUP153/LPIN1/NUP50/NUP205/CCNB2/NUP43/CNEP1R1/CCNB1
GO:0005930	axoneme	0.0630067	0.863192	CC	IFT57/ARL13B/MAP1LC3B/TRAF3IP1/MAK/GLI1/RSPH4A/PIK3C3/EFHC1/SPEF1/INPP5E/AMBRA1/GLI2/ARL6/BBS7/CCSAP
GO:0097014	ciliary plasm	0.0630067	0.863192	CC	IFT57/ARL13B/MAP1LC3B/TRAF3IP1/MAK/GLI1/RSPH4A/PIK3C3/EFHC1/SPEF1/INPP5E/AMBRA1/GLI2/ARL6/BBS7/CCSAP
GO:0010664	negative regulation of striated muscle cell apoptotic process	0.0646353	0.969601	BP	PDPK1/HMGCR/HAND2/BAG3/SIRT4
GO:0034219	carbohydrate transmembrane transport	0.0646353	0.969601	BP	SLC2A4/SLC2A12/SLC2A8/SLC2A3/SLC35A2
GO:0035493	SNARE complex assembly	0.0646353	0.969601	BP	ANKRD27/STXBP1/VPS18/VAMP3/VAMP1
GO:0043576	regulation of respiratory gaseous exchange	0.0646353	0.969601	BP	GLS/MECP2/NR4A2/MTG2/GRIN1
GO:0050702	interleukin-1 beta secretion	0.0646353	0.969601	BP	PML/ABCA1/IFNAR1/WNT5A/CARD8
GO:0070828	heterochromatin organization	0.0646353	0.969601	BP	MTHFR/H3F3B/BAHCC1/SETD7/TNRC18
GO:0043068	positive regulation of programmed cell death	0.0647151	0.969601	BP	MAP3K9/IFT57/TFAP4/NACC2/CASP9/APAF1/ZNF622/MEF2C/BTG1/DLC1/STK17B/GADD45B/RASSF2/ING5/TNFRSF12A/TGFB3/FBXW7/SORT1/DYNLL2/HMGCR/STK4/DAPK3/CYLD/LRRK2/PLEKHG2/FNIP1/PNMA3/ARHGEF16/TP53INP1/ABL1/PTPN2/PPP2R1B/DAPK1/BCLAF1/PPP1R13B/PML/LATS1/NMT1/FBXO18/FAS/ACER2/VDR/SENP1/BBC3/BCL2L11/SHQ1/STK17A/SFRP1/BMF/APBB2/RIPK2/STK3/POU4F1/NSMAF/DDIT3/ADM/WNT5A/PRKCD/FOXO1/CASP7/APH1B/CASP3/BCL2L1/TIA1/ATF3/…
GO:0051117	ATPase binding	0.0650449	0.663426	MF	TOR1AIP2/SELENOS/NR1H2/DNAJB1/ABCA1/RAB3A/BBC3/METTL21A/ATP1B2/UBXN1/RDX/WFS1/CAV1/RALA
GO:0006661	phosphatidylinositol biosynthetic process	0.065301	0.969601	BP	INPP5F/PI4K2A/INPP5K/SLC27A1/MTM1/DPM1/CDS1/PIGW/SYNJ1/PIGA/PIK3C2A/FIG4/INPP4A/PIKFYVE/PIK3C3/GRB2/FGF19/INPP5E/PIGO/CDIPT/MTMR1/PLAUR
GO:0072175	epithelial tube formation	0.065301	0.969601	BP	IFT57/APAF1/DLC1/TRIM71/ARID1A/NPHP3/STK4/FZD1/LUZP1/KDM2B/VASP/MKS1/SEMA4C/SFRP1/STK3/KAT2A/ADM/WNT5A/IPMK/RALA/BCL10/TRAF6
GO:0031010	ISWI-type complex	0.0655274	0.875829	CC	HMGXB4/BPTF/CHRAC1/BAZ1A
GO:0002724	regulation of T cell cytokine production	0.0659578	0.969601	BP	MALT1/MAP3K7/RSAD2/TRAF6
GO:0003157	endocardium development	0.0659578	0.969601	BP	SOX18/STK4/NRG1/STK3
GO:0006655	phosphatidylglycerol biosynthetic process	0.0659578	0.969601	BP	SLC27A1/CDS1/PTPMT1/PLD6
GO:0016082	synaptic vesicle priming	0.0659578	0.969601	BP	STXBP1/SYNJ1/SNAP23/SNAP29
GO:0019377	glycolipid catabolic process	0.0659578	0.969601	BP	PRKCD/GLA/GBA2/NEU1
GO:0045663	positive regulation of myoblast differentiation	0.0659578	0.969601	BP	MEF2C/BTG1/NR2C2/CDON
GO:0061339	establishment or maintenance of monopolar cell polarity	0.0659578	0.969601	BP	CARMIL2/WNT5A/FSCN1/SLC9A3R1
GO:0031018	endocrine pancreas development	0.0662951	0.97083	BP	PDPK1/GIPR/ARNTL/CLOCK/NKX2-2/WNT5A/FOXO1/BAK1/SMO
GO:0015145	monosaccharide transmembrane transporter activity	0.0664031	0.663426	MF	SLC2A4/SLC2A12/SLC2A8/SLC2A3
GO:0015149	hexose transmembrane transporter activity	0.0664031	0.663426	MF	SLC2A4/SLC2A12/SLC2A8/SLC2A3
GO:0015645	fatty acid ligase activity	0.0664031	0.663426	MF	SLC27A1/ACSL1/ACSBG1/ACSL3
GO:0043065	positive regulation of apoptotic process	0.0666377	0.97083	BP	MAP3K9/IFT57/TFAP4/NACC2/CASP9/APAF1/ZNF622/MEF2C/BTG1/DLC1/STK17B/GADD45B/RASSF2/ING5/TNFRSF12A/TGFB3/FBXW7/SORT1/DYNLL2/HMGCR/STK4/DAPK3/CYLD/PLEKHG2/FNIP1/PNMA3/ARHGEF16/TP53INP1/ABL1/PTPN2/PPP2R1B/DAPK1/BCLAF1/PPP1R13B/PML/LATS1/NMT1/FBXO18/FAS/ACER2/VDR/SENP1/BBC3/BCL2L11/SHQ1/STK17A/SFRP1/BMF/APBB2/RIPK2/STK3/POU4F1/NSMAF/DDIT3/ADM/WNT5A/PRKCD/FOXO1/CASP7/APH1B/CASP3/BCL2L1/TIA1/ATF3/GRIN1/…
GO:0010639	negative regulation of organelle organization	0.0666665	0.97083	BP	TOM1L2/HSPA1A/PLEKHH2/SIAH3/ANKRD27/KANK1/DLC1/CORO1A/INPP5K/MTM1/EPS8/LMNA/SWAP70/H3F3B/INSIG1/NME6/PLK1/EVI5L/VAT1/LRRK2/MAK/FEZ1/CLEC16A/PHF23/RUBCN/NUBP1/CARMIL2/MAP6D1/NBN/CHEK1/MID1IP1/SPTAN1/SETMAR/SIRT4/CSNK2A1/FBXO43/KATNB1/PRKCD/LIG3/LCMT1/BCL2L1/RDX/CCNB1/RPS6KA2/FBXO5
GO:0000287	magnesium ion binding	0.0681146	0.663426	MF	STK38L/GNAI1/WEE1/PI4K2A/MAP2K7/RRAGC/STK4/IDH1/SIK2/ABL1/IDH3A/PGM3/ERN1/PPM1B/RPS6KA1/ATP8A1/LATS1/NLK/FDXACB1/MSH6/PUDP/MAST1/MAST3/STK3/XXYLT1/TSSK6/RPS6KA3/ATP8B2/MTG2/MAP3K7/SRPK1/DYRK3/RPS6KA2/PGP
GO:0006405	RNA export from nucleus	0.0685071	0.994527	BP	NXF1/SRSF4/NUP62/SRSF6/SMG5/POLDIP3/NUP35/U2AF2/SRSF5/SRSF10/NUP153/EIF4A3/CHTOP/NUP50/THOC6/SLU7/NUP205/CDC40/NUP43/SLBP/XPOT/AGFG1/CPSF2/BUD13
GO:0002443	leukocyte mediated immunity	0.0691222	0.997448	BP	LYST/ZBTB1/PDPK1/CORO1A/PI4K2A/MICA/STX7/IL27RA/SWAP70/HPX/HLA-E/MALT1/NBN/JAG1/FAS/SNAP23/ULBP1/MSH6/RABGEF1/CEBPG/ULBP2/PRKCD/MAP3K7/NECTIN2/RSAD2/TUBB/EXOSC6/BCL10/TRAF6/BTN3A3
GO:0010658	striated muscle cell apoptotic process	0.0691364	0.997448	BP	APAF1/PDPK1/HMGCR/HAND2/BAG3/SIRT4/RPS6KA2
GO:0032452	histone demethylase activity	0.0698037	0.663426	MF	KDM8/KDM5B/HR/KDM4C/PHF2/KDM2B/KDM4B
GO:0043621	protein self-association	0.0700398	0.663426	MF	DYRK1A/ACHE/MYD88/MALT1/ZNF639/ATXN1/ACVR2A/RSAD2/SLC9A3R1/BCL10
GO:0010821	regulation of mitochondrion organization	0.0704819	1	BP	HSPA1A/SIAH3/NSUN4/FBXW7/RNF31/MAP1LC3B/DYNLL2/LMNA/MICALL2/VAT1/LRRK2/STAT2/CLEC16A/ZBED3/KCNN3/PRELID3A/MPV17L2/PPP1R13B/CYB5R1/U2AF2/UGCG/NMT1/STOX1/BBC3/BCL2L11/SIRT4/NRG1/BMF/KAT2A/AMBRA1/MTG2/LIG3/GOLPH3/BCL2L1/BAK1/BNIP3L/ELMOD1/PLAUR/PLD6
GO:0051427	hormone receptor binding	0.0707016	0.663426	MF	WIPI1/NUP62/CRY1/GTF2B/KAT5/CDK7/NSD1/TAF7/PAGR1/KDM4C/ASXL1/NR1H2/TRIM68/NCOA3/VDR/DDX17/NR4A2/NCOA6/CALR/EP300/CCNE1/DAXX/DDX54/LRIF1/NCOA2/RNF6/SNW1
GO:1900034	regulation of cellular response to heat	0.0710213	1	BP	HSPA1A/HSPA1B/NUP62/BAG2/CREBBP/NUP35/DNAJB1/NUP153/NUP50/BAG3/NUP205/EP300/MAPKAPK2/NUP43/AKT1S1/MLST8/DNAJC7
GO:2001244	positive regulation of intrinsic apoptotic signaling pathway	0.0710767	1	BP	NACC2/FBXW7/PTPN2/BCLAF1/FBXO18/BCL2L11/BMF/DDIT3/BCL2L1/CAV1/SLC9A3R1
GO:0031228	intrinsic component of Golgi membrane	0.0712476	0.929611	CC	ENTPD4/QSOX1/TVP23A/ST3GAL5/STEAP2/ST8SIA4/ACER2/PCSK7/MAN1C1/TBC1D20/UNC50/SGMS2
GO:0001078	transcriptional repressor activity, RNA polymerase II core promoter proximal region sequence-specific binding	0.0712568	0.663426	MF	NACC2/MXD1/CTCF/SNAI2/NFIL3/GZF1/CREBBP/E2F8/SP3/ZNF217/SNAI1/ZBTB7A/TGIF1/HINFP/FOXO1/ATF3/MZF1/JDP2
GO:0004702	receptor signaling protein serine/threonine kinase activity	0.0712568	0.663426	MF	MAP3K3/MAP3K9/MAP2K7/STK4/PAK6/MAP2K3/ACVR2B/STK10/NLK/MAP3K2/MAPK15/STK3/MAP3K14/MAP3K7/ACVR2A/TGFBR1/MAP3K1/PAK3
GO:0018107	peptidyl-threonine phosphorylation	0.0718079	1	BP	PDPK1/DYRK1A/INPP5K/PLK1/LRRK2/CHEK1/NLK/STOX1/TAF1/CAD/HIPK3/RIPK2/WNT5A/PRKCD/DCAF1/TGFBR1
GO:0031072	heat shock protein binding	0.0721794	0.664379	MF	APAF1/HSPA1A/HSPA1B/NUP62/NFKBIA/ARNTL/ERN1/DNAJB1/KPNB1/CSNK2A1/METTL21A/DAXX/SACS/PPP5C/BAK1/DNAJC7/UNC45A
GO:0032092	positive regulation of protein binding	0.0723858	1	BP	MEF2C/MAPRE3/EPB41L5/STK4/LRRK2/ABL1/PLCL1/EP300/PKD1/STK3/HERPUD1/WNT5A/AKTIP/CAV1/TICAM1
GO:0002822	regulation of adaptive immune response based on somatic recombination of immune receptors built from immunoglobulin superfamily domains	0.0726943	1	BP	ZBTB1/MEF2C/STX7/IL27RA/HPX/HLA-E/MALT1/MSH6/RIPK2/MAP3K7/NECTIN2/RSAD2/EXOSC6/TRAF6
GO:0097164	ammonium ion metabolic process	0.0726943	1	BP	PLA2G15/CHKA/SLC27A1/CDS1/ACHE/SPTLC2/ACSL3/MECP2/LPIN3/LPIN1/PLA2G12A/PRKCD/PNPLA8/SGMS2
GO:0007126	meiotic nuclear division	0.0729022	1	BP	TUBGCP3/CYP26B1/SPIRE1/PLK1/AURKA/TUBGCP5/FANCM/CCDC155/SLC2A8/MSH6/EME2/CALR/RAD21/PDE3A/MND1/STAG3/RAD51D/FBXO43/WNT5A/PIM2/SYCE2/MKI67/RPS6KA2/FBXO5/PLD6
GO:0071363	cellular response to growth factor stimulus	0.0736568	1	BP	GAS1/PTPN1/APAF1/MEF2C/HSPA5/PDPK1/SMAD1/SMAD9/TRIM71/XIAP/F11R/ERRFI1/SHOC2/CORO1A/INPP5K/KDM5B/SNAI2/TGFB3/SORT1/CHST11/EPB41L5/BPTF/SLC9A6/FLRT2/SPG20/MDM2/FZD1/ABL1/FEZ1/EHD1/GAREM1/RGMA/PPP2R5B/SHISA2/KIDINS220/ERN1/TGFBRAP1/PML/ACVR2B/ZNF703/TWSG1/EIF4A3/GRB2/NLK/FGF19/TGIF1/TOB1/CER1/CPNE3/SOX6/SFRP1/CAD/PDE3A/MAPKAPK2/KAT2A/RGMB/WNT5A/MAP3K7/CCNA2/MCM7/ACVR2A/GIPC1/CASP3/TIA1/AKT1S1/RDX/N…
GO:0060589	nucleoside-triphosphatase regulator activity	0.0753678	0.677865	MF	CDC42EP3/ANKRD27/RALGAPA2/DLC1/ERRFI1/RP2/SMAP2/TBC1D9/RGS17/RHOH/BAG2/DEPDC1/ARHGAP31/AGFG2/CDC42EP2/EVI5L/RABEP2/ARHGAP39/LRRK2/SESN2/TOR1AIP2/RGS16/CPEB2/DNAJB1/RGS19/ARHGAP11A/TBC1D10A/PDE6D/RAB3A/GIT2/GAPVD1/SYDE1/BAG3/TBC1D8/ARFGAP1/ARHGAP18/TBC1D16/ATP1B2/RASAL2/INPP5B/GRPEL2/RGS4/TBC1D20/ARHGAP20/LLGL2/DAB2IP/SIPA1L2/AGFG1/CHML/RTKN/ACAP2/TBC1D2/ELMOD1/EVI5/DNAJC7
GO:0060590	ATPase regulator activity	0.0755674	0.677865	MF	BAG2/TOR1AIP2/DNAJB1/RAB3A/BAG3/ATP1B2/GRPEL2/DNAJC7
GO:0046658	anchored component of plasma membrane	0.0761143	0.957166	CC	GAS1/EFNA1/ULBP1/ULBP2/CD59/RGMB
GO:0042393	histone binding	0.0761552	0.677865	MF	UHRF1/SPIN1/SGF29/ING5/ING1/SPTY2D1/H3F3B/DTX3L/CBX7/BAZ1B/PHF2/RCC1/ASF1B/PHF19/ZMYND11/MSH6/TAF1/FAM156A/ZMYND8/TBL1XR1/CHD1/HINFP/DAXX/FAM156B/BRD1/PRMT6/SFMBT1/TDRD3/PHIP/USP16/SMARCA2/MPHOSPH8/BRD3/BRD2/ANP32B
GO:0048565	digestive tract development	0.0763278	1	BP	TGFB3/NPHP3/EPB41L5/KLF5/GLI1/NKX2-2/ACVR2B/LGR4/HOXA13/FOXF2/SFRP1/PKD1/ALX4/GLI2/WNT5A/BBS7/CCNB1/SMO/SAV1
GO:0007519	skeletal muscle tissue development	0.0766555	1	BP	ZNF689/MEF2C/MTM1/CFLAR/HOXD10/CYP26B1/VAX1/HMGCR/ARNTL/KLF5/IGSF8/PITX1/MAFF/SAP30/DDX17/EP300/CDON/COL19A1/KIAA1161/PAX7/ATF3/SMO/CAV1
GO:0000737	DNA catabolic process, endonucleolytic	0.0767514	1	BP	H1F0/APAF1/FBXO18/SETMAR/KPNB1/CASP3
GO:0001974	blood vessel remodeling	0.0767514	1	BP	MEF2C/MDM2/JAG1/ACVR2B/FLT4/BAK1
GO:0009395	phospholipid catabolic process	0.0767514	1	BP	INPP5F/PLA2G15/IDH1/GDE1/PRKCD/PNPLA8
GO:0009648	photoperiodism	0.0767514	1	BP	CRY1/CRY2/PER1/CLOCK/PML/CRTC1
GO:0032528	microvillus organization	0.0767514	1	BP	PLS1/KLF5/RAP2A/RDX/FSCN1/SLC9A3R1
GO:0032897	negative regulation of viral transcription	0.0767514	1	BP	TFAP4/TRIM62/INPP5K/TRIM13/ZNF639/TRIM27
GO:0043496	regulation of protein homodimerization activity	0.0767514	1	BP	MEF2C/HSPA5/NRG1/SPAG9/BAK1/TICAM1
GO:0060972	left/right pattern formation	0.0767514	1	BP	IFT57/ARL13B/EPB41L5/SNAI1/SMO/SETDB2
GO:0061311	cell surface receptor signaling pathway involved in heart development	0.0767514	1	BP	HEY1/HAND2/SNAI1/JAG1/WNT5A/MESP1
GO:1903046	meiotic cell cycle process	0.0771561	1	BP	TUBGCP3/CYP26B1/SPIRE1/PLK1/AURKA/TUBGCP5/FANCM/CCDC155/SLC2A8/HUS1/MSH6/EME2/CALR/RAD21/PDE3A/MND1/STAG3/RAD51D/FBXO43/WNT5A/PIM2/SYCE2/MKI67/RPS6KA2/FBXO5/PLD6
GO:0070888	E-box binding	0.0774128	0.681569	MF	TFAP4/PER1/HAND2/ARNTL/CLOCK/ATOH8
GO:0007276	gamete generation	0.0782459	1	BP	TBPL1/PATZ1/BTG1/NUP62/HOOK1/PYGO1/SMAD1/TARBP2/MICALCL/SPIN1/NR6A1/GMCL1/WNT3/CYP26B1/CCNYL1/DDX6/H3F3B/SIX5/AZIN2/MCM9/AURKA/MAK/ARNTL/ARID4A/GLI1/CLOCK/PGM3/ASF1B/DNMT3A/PROK2/KDM2B/RNF114/ABHD2/CEP131/PAQR8/CCDC155/LGR4/EIF5A2/PUM1/BCL2L11/CALR/NR2C2/FANCL/TESK2/PDE3A/SPAG9/TRIM27/RFX2/ZFP41/TSSK6/NECTIN3/INPP5B/MORC1/ACVR2A/SFMBT1/NECTIN2/BCL2L1/ACOX1/SRPK1/TBC1D20/SMARCA2/CCNB1/AGFG1/TGFBR1…
GO:0018023	peptidyl-lysine trimethylation	0.078465	1	BP	BEND3/SUV39H1/KMT5B/RTF1/ARID4A/ZNF335/TET2/CTR9/SMARCB1
GO:0034260	negative regulation of GTPase activity	0.078465	1	BP	F11R/RHOH/RCC2/LRRK2/CPEB2/PDE6D/RDX/DAB2IP/RTKN
GO:0070423	nucleotide-binding oligomerization domain containing signaling pathway	0.078465	1	BP	HSPA1A/HSPA1B/XIAP/NFKBIA/CYLD/TAB3/RIPK2/MAP3K7/TRAF6
GO:0071385	cellular response to glucocorticoid stimulus	0.078465	1	BP	TFAP4/CASP9/KLF9/ERRFI1/CREBRF/HEY1/DNMT3B/FOXO1/ATP2B1
GO:0090382	phagosome maturation	0.078465	1	BP	RAB43/CORO1A/ATP6V1A/ATP6V1H/RAB20/ATP6V0D1/ATP6V1C1/ATP6V1D/ATP6V1B2
GO:0044438	microbody part	0.0790733	0.957166	CC	RAB8B/HMGCR/IDH1/ACSL1/ACSL3/PEX11A/PEX5/PEX12/PEX11B/PEX16/PEX13/ACOX1/PNPLA8/PEX3/PEX1/FAR1
GO:0044439	peroxisomal part	0.0790733	0.957166	CC	RAB8B/HMGCR/IDH1/ACSL1/ACSL3/PEX11A/PEX5/PEX12/PEX11B/PEX16/PEX13/ACOX1/PNPLA8/PEX3/PEX1/FAR1
GO:0007249	I-kappaB kinase/NF-kappaB signaling	0.0801752	1	BP	MAP3K3/NUP62/PDPK1/TRIM62/SLC20A1/NFKBIA/RHOH/TRIM13/CFLAR/RNF31/TNFRSF19/PER1/CYLD/MYD88/ABL1/AJUBA/CTH/MALT1/NFKBIL1/PPM1B/TRIM5/CARD19/OPTN/ZFAND6/ZMYND11/TANK/NFKB2/PELI1/TAB3/RIPK2/MAP3K14/MAP3K7/PIM2/C1QTNF3/PPP5C/DAB2IP/CARD8/TMEM101/BCL10/TICAM1/TRAF6
GO:0060021	palate development	0.0802466	1	BP	MEF2C/SNAI2/TGFB3/VAX1/INSIG1/HAND2/FZD1/SNAI1/ACVR2B/FOXF2/ALX4/WNT5A/BBS7/TGFBR1/GDF11/ANP32B
GO:0001047	core promoter binding	0.0806621	0.702541	MF	UBTF/MEF2C/CRY1/GTF2B/SMAD1/CALCOCO1/E2F3/NFIL3/H3F3B/NSD1/E2F8/SP3/ELK1/ARNTL/CLOCK/ZNF335/NFYA/KDM2B/E2F2/NR4A2/EP300/ZNF277/RREB1/SAFB/SP1/KANSL1/SMARCB1/CCAR1
GO:0097542	ciliary tip	0.0810254	0.957166	CC	IFT57/KIF3A/WDR19/DYNLL2/TRAF3IP1/CYLD/MAK/GLI1/GLI2/IFT20/SMO
GO:2000116	regulation of cysteine-type endopeptidase activity	0.0813755	1	BP	IFT57/TFAP4/CASP9/APAF1/DLC1/XIAP/MDM2/FNIP1/ARL6IP1/DAPK1/RPS6KA1/PML/TBC1D10A/FAS/ACER2/KIAA0141/SENP1/BCL2L11/CDKN2D/BCL2L12/CYFIP2/CSNK2A1/HERPUD1/RPS6KA3/CASP7/CASP3/BAK1/ALOX12/CARD8/ANP32B/PLAUR/BCL10
GO:0043405	regulation of MAP kinase activity	0.0814079	1	BP	MAP3K3/MAP3K9/PTPN1/NUP62/MAPK8IP1/GADD45B/INPP5K/MAP2K7/TGFB3/TRIB1/HMGCR/EFNA1/LRRK2/AJUBA/CDK12/MDFI/KIDINS220/MAP2K3/ERN1/PROK2/GNAI2/MAP3K2/KRAS/NRG1/SFRP1/DUSP14/HIPK3/SPAG9/KITLG/MAPKAPK2/TAB3/RIPK2/DAXX/AVPI1/WNT5A/PRKCD/MAP3K14/MAP3K7/RGS4/DAB2IP/DUSP10/CAV1/TGFBR1/MAP3K1/SHC1/PSEN1/PAK3/TRAF6
GO:0016331	morphogenesis of embryonic epithelium	0.0814154	1	BP	IFT57/APAF1/DLC1/TRIM71/ARID1A/NPHP3/EPB41L5/STK4/FZD1/LUZP1/KDM2B/VASP/MKS1/SEMA4C/SFRP1/STK3/KAT2A/ADM/GLI2/WNT5A/IPMK/RALA/BCL10/TRAF6
GO:0046470	phosphatidylcholine metabolic process	0.0819917	1	BP	PLA2G15/CHKA/SLC27A1/CDS1/ACHE/ACSL3/MECP2/LPIN3/LPIN1/PLA2G12A/PNPLA8
GO:0001892	embryonic placenta development	0.0820159	1	BP	ZFAT/HEY1/BPTF/STK4/TFEB/E2F8/SP3/SNAI1/PLK4/MDFI/GRB2/PKD1/STK3/ADM
GO:0046782	regulation of viral transcription	0.0820159	1	BP	TFAP4/TMEM229A/GTF2B/TARBP2/TRIM62/INPP5K/TRIM13/ZNF639/EP300/TRIM27/CHD1/SP1/SNW1/SMARCB1
GO:0061025	membrane fusion	0.0824922	1	BP	ANKRD27/MIGA2/CORO1A/TBC1D9/STX7/STX12/VCPIP1/STXBP1/CHMP2B/VPS18/EVI5L/STX5/BNIP1/VAT1/RAB20/DNM3/TGFBRAP1/TBC1D10A/RAB3A/GOSR1/MFN1/SNAP23/VAMP3/VASH2/VAMP1/TBC1D8/STX6/TBC1D16/BET1L/SNAP29/STX3/NECTIN2/BAK1/TBC1D2/EVI5/PLD6
GO:0007040	lysosome organization	0.0825064	1	BP	LYST/HOOK1/CORO1A/FAM160A2/VPS18/TFEB/LRRK2/RAB20/TMEM165/ABCA1/NAGPA/AKTIP
GO:0042089	cytokine biosynthetic process	0.0825064	1	BP	ERRFI1/IGF2BP1/CEBPG/MAPKAPK2/ASB1/IFNAR1/WNT5A/TIA1/RNF128/BCL10/TICAM1/TRAF6
GO:0042107	cytokine metabolic process	0.0825064	1	BP	ERRFI1/IGF2BP1/CEBPG/MAPKAPK2/ASB1/IFNAR1/WNT5A/TIA1/RNF128/BCL10/TICAM1/TRAF6
GO:0080171	lytic vacuole organization	0.0825064	1	BP	LYST/HOOK1/CORO1A/FAM160A2/VPS18/TFEB/LRRK2/RAB20/TMEM165/ABCA1/NAGPA/AKTIP
GO:0019908	nuclear cyclin-dependent protein kinase holoenzyme complex	0.0837291	0.957166	CC	TAF7/CDK12/PUF60/CCNH/SNW1
GO:0000042	protein targeting to Golgi	0.0843445	1	BP	RAB33B/OPTN/RAB6A/GCC1/RGPD5
GO:0009299	mRNA transcription	0.0843445	1	BP	ZBTB1/SOX18/HIPK3/PPARD/DDIT3
GO:0030033	microvillus assembly	0.0843445	1	BP	KLF5/RAP2A/RDX/FSCN1/SLC9A3R1
GO:0032743	positive regulation of interleukin-2 production	0.0843445	1	BP	ABL1/MALT1/RIPK2/MAP3K7/TRAF6
GO:0072673	lamellipodium morphogenesis	0.0843445	1	BP	KANK1/CORO1C/RREB1/PLEKHO1/SNX2
GO:0006656	phosphatidylcholine biosynthetic process	0.0843742	1	BP	CHKA/SLC27A1/CDS1/ACHE/ACSL3/LPIN3/LPIN1
GO:0021587	cerebellum morphogenesis	0.0843742	1	BP	HSPA5/HERC1/ABL1/GLI1/GLI2/SMO/AGTPBP1
GO:0038179	neurotrophin signaling pathway	0.0843742	1	BP	CORO1A/SORT1/SLC9A6/PPP2R5B/KIDINS220/CASP3/AKT1S1
GO:0046839	phospholipid dephosphorylation	0.0843742	1	BP	INPP5F/INPP5K/MTM1/SYNJ1/INPP5E/INPP5B/MTMR1
GO:0060428	lung epithelium development	0.0843742	1	BP	ERRFI1/SRSF6/NUMB/PKD1/NUMA1/KLF2/SAV1
GO:0000983	transcription factor activity, RNA polymerase II core promoter sequence-specific	0.0849818	0.718557	MF	MEF2C/HEY1/MAX/TAF1/PAX7
GO:0070577	lysine-acetylated histone binding	0.0849818	0.718557	MF	BAZ1B/TAF1/PHIP/BRD3/BRD2
GO:0005158	insulin receptor binding	0.0851623	0.718557	MF	PTPN1/PDPK1/DOK3/SNX2/PHIP/SHC1/GRB10
GO:0002758	innate immune response-activating signal transduction	0.0853145	1	BP	HSPA1A/HSPA1B/PDPK1/XIAP/NFKBIA/PUM2/CREBBP/CYLD/MYD88/CUL1/MALT1/NFKBIL1/TRIM5/ICAM3/PIK3C3/LGR4/PUM1/KRAS/TANK/EP300/PELI1/MAPKAPK2/TAB3/RIPK2/RPS6KA3/PRKCD/MAP3K7/HSP90B1/RSAD2/DAB2IP/CAV1/PSMD7/MAP3K1/PAK3/BCL10/TICAM1/TRAF6
GO:0098589	membrane region	0.0857504	0.957166	CC	SLC2A4/INPP5F/NUP62/FCHO1/CLTCL1/DLC1/GNAI1/PI4K2A/CFLAR/SORT1/STX12/PTRF/DAPK3/LRRK2/CORO1C/SYNJ1/PAG1/CBLB/PPP2R1B/PRNP/XPO1/RGS19/PIKFYVE/ABCA1/LAMP2/GNAI2/FAS/EPHB1/KRAS/NPC1/EPS15/RAP2B/HPSE/RGMB/LTB4R/AHNAK/CASP3/NOS1AP/ATP2B1/EFHD2/SDCBP/CBL/SMO/CAV1/TGFBR1/SLC9A3R1/PSEN1/SLC18A3/BCL10
GO:0032434	regulation of proteasomal ubiquitin-dependent protein catabolic process	0.0858009	1	BP	KEAP1/MTM1/TRIB1/PLK1/MDM2/LRRK2/AURKA/CLEC16A/RNF114/SENP1/TAF1/ARAF/HERPUD1/UBXN1/GIPC1/BBS7/SDCBP/CAV1/CSNK1D/UFL1/PSEN1/WAC
GO:0045087	innate immune response	0.0859089	1	BP	LYST/ZBTB1/PTPN1/AKAP8/HSPA1A/HSPA1B/TRIM56/PDPK1/TRAFD1/IFI30/CALCOCO2/XIAP/TRIM62/CORO1A/NFKBIA/TRIM13/MICA/PUM2/MSRB1/TBKBP1/CREBBP/DAPK3/CYLD/POLR3E/STAT2/HPX/HLA-E/MYD88/ABL1/CUL1/ADAM15/PTPN2/MALT1/NFKBIL1/NR1H2/DAPK1/TRIM5/ICAM3/TOLLIP/PML/TRIM68/PIK3C3/IFIT3/LGR4/TRIM26/PUM1/ULBP1/KRAS/POLR3D/ELF4/TANK/EP300/CEBPG/NFKB2/PELI1/MAPKAPK2/TRIM27/TAB3/RIPK2/ULBP2/IFNAR1/RPS6KA3/WNT5A/PRKCD/MAP…
GO:0005776	autophagosome	0.0863777	0.957166	CC	WIPI1/CALCOCO2/MAP1LC3B/ZFYVE1/VPS18/LRRK2/TP53INP1/ENTPD4/PIK3C3/LAMP2/OPTN/TM9SF1/RAB24/AMBRA1/SNAP29/TMEM74/TICAM1
GO:0031461	cullin-RING ubiquitin ligase complex	0.0873327	0.957166	CC	KEAP1/KLHL24/KBTBD8/KLHL7/IPP/FBXW7/KLHL28/KLHL15/SPOP/KBTBD4/UBE2C/CUL1/KLHL5/KLHL42/KBTBD2/ZER1/FBXO18/KLHL26/KLHL23/KBTBD11/KCTD5/KCTD10/TNFAIP1/CACUL1/BTBD6/FBXO4/KBTBD7/ZYG11B/CUL7
GO:0030204	chondroitin sulfate metabolic process	0.0891052	1	BP	B3GALT6/CHST11/VCAN/CHST3/CHPF/DSE/CHST7/CHPF2
GO:0031952	regulation of protein autophosphorylation	0.0891052	1	BP	ERRFI1/RASSF2/PPP2R5B/RAP2A/NBN/GFRA2/RAP2B/CAV1
GO:0046329	negative regulation of JNK cascade	0.0891052	1	BP	MAPK8IP1/PER1/HDAC3/ZMYND11/SFRP1/MECOM/HIPK3/DUSP10
GO:0031932	TORC2 complex	0.0900687	0.967797	CC	TTI1/SESN2/PRR5L/MLST8
GO:0006264	mitochondrial DNA replication	0.0906352	1	BP	RRM2B/MGME1/LIG3/DNA2
GO:0006349	regulation of gene expression by genetic imprinting	0.0906352	1	BP	CTCF/ARID4A/DNMT3A/MECP2
GO:0006925	inflammatory cell apoptotic process	0.0906352	1	BP	MEF2C/SELENOS/FAS/ITPKB
GO:0006983	ER overload response	0.0906352	1	BP	HSPA5/SELENOS/DDIT3/WFS1
GO:0010875	positive regulation of cholesterol efflux	0.0906352	1	BP	ABCG1/NFKBIA/NR1H2/ABCA1
GO:0010885	regulation of cholesterol storage	0.0906352	1	BP	ABCG1/EHD1/NR1H2/ABCA1
GO:0015074	DNA integration	0.0906352	1	BP	RLF/SETMAR/KRBA2/SMARCB1
GO:0030903	notochord development	0.0906352	1	BP	EFNA1/GLI1/GLI2/WNT5A
GO:0032703	negative regulation of interleukin-2 production	0.0906352	1	BP	KAT5/PRNP/HDAC7/TRIM27
GO:0034162	toll-like receptor 9 signaling pathway	0.0906352	1	BP	MYD88/PIK3C3/RSAD2/TRAF6
GO:0034975	protein folding in endoplasmic reticulum	0.0906352	1	BP	ERO1B/HSPA5/CALR/HSP90B1
GO:0036124	histone H3-K9 trimethylation	0.0906352	1	BP	BEND3/SUV39H1/ARID4A/SMARCB1
GO:0036303	lymph vessel morphogenesis	0.0906352	1	BP	SOX18/ACVR2B/PKD1/FLT4
GO:0036342	post-anal tail morphogenesis	0.0906352	1	BP	CHST11/TRAF3IP1/WNT5A/PALB2
GO:0043518	negative regulation of DNA damage response, signal transduction by p53 class mediator	0.0906352	1	BP	DYRK1A/SNAI2/MDM2/SNAI1
GO:0050706	regulation of interleukin-1 beta secretion	0.0906352	1	BP	PML/IFNAR1/WNT5A/CARD8
GO:0050892	intestinal absorption	0.0906352	1	BP	F11R/PLS1/VDR/TJP2
GO:0051354	negative regulation of oxidoreductase activity	0.0906352	1	BP	NOSIP/LRRK2/GLA/CAV1
GO:0051988	regulation of attachment of spindle microtubules to kinetochore	0.0906352	1	BP	RCC2/KNSTRN/CCNB1/SPAG5
GO:0097120	receptor localization to synapse	0.0906352	1	BP	DLG2/STX7/ANKS1B/NPTN
GO:1901673	regulation of mitotic spindle assembly	0.0906352	1	BP	CHMP1B/CHMP2B/PLK1/CCSAP
GO:0002460	adaptive immune response based on somatic recombination of immune receptors built from immunoglobulin superfamily domains	0.0909405	1	BP	ZBTB1/MEF2C/MICA/STX7/IL27RA/SWAP70/HPX/HLA-E/MALT1/NBN/JAG1/FAS/MSH6/NFKB2/RIPK2/PRKCD/MAP3K7/NECTIN2/RSAD2/EXOSC6/BCL10/TRAF6/BTN3A3
GO:0071216	cellular response to biotic stimulus	0.0909405	1	BP	APAF1/AKAP8/MEF2C/HSPA5/NFKBIA/TRIB1/CMPK2/ABL1/SELENOS/NFKBIL1/TRIM5/ABCA1/FBXO18/PPARD/RIPK2/DDIT3/WNT5A/DAB2IP/WFS1/CTR9/SBNO2/TICAM1/TRAF6
GO:0004385	guanylate kinase activity	0.0912206	0.751088	MF	DLG2/MPP1/MAGI3/TJP2
GO:0043177	organic acid binding	0.0912206	0.751088	MF	YARS2/HMGCS1/VDR/SLC19A1
GO:0000149	SNARE binding	0.0917997	0.751088	MF	ANKRD27/STX7/STX12/STXBP1/HECTD3/VPS18/STX5/LRRK2/ABL1/PTPN2/DAPK1/ABCA1/GOSR1/SNAP23/VAMP3/VAMP1/STX6/SNAP29/TXLNA/STX3
GO:0035872	nucleotide-binding domain, leucine rich repeat containing receptor signaling pathway	0.0919033	1	BP	HSPA1A/HSPA1B/XIAP/NFKBIA/CYLD/TAB3/RIPK2/MAP3K7/TRAF6
GO:2000785	regulation of autophagosome assembly	0.0919033	1	BP	MTM1/LRRK2/RAB33B/RAB20/FEZ1/PHF23/PIKFYVE/AMBRA1/IFT20
GO:2001239	regulation of extrinsic apoptotic signaling pathway in absence of ligand	0.0919033	1	BP	HSPA1A/HSPA1B/SNAI2/ZC3HC1/IL7/DAPK3/PPP2R1B/FAS/BCL2L1
GO:0051051	negative regulation of transport	0.0927175	1	BP	KEAP1/HSPA1A/SIAH3/CRY1/CTTNBP2NL/ANKRD27/PKIA/RAB11FIP1/UNC119/CORO1A/INPP5K/SNAI2/NFKBIA/NFKBIE/DACT3/HMGCR/INSIG1/CYLD/LRRK2/FZD1/NEDD4L/RAB33B/PXK/SELENOS/MDFI/NFKBIL1/RUBCN/NR1H2/MXI1/PPM1B/BTN2A2/ERBB3/PML/RAB11FIP5/NUP153/LGR4/TRDN/VAMP3/SIRT4/RABGEF1/NRG1/SFRP1/PKD1/SCAMP5/TRIM27/FKBP1B/ERLEC1/C1QTNF3/RSAD2/SDCBP/DAB2IP/CAV1/SLC9A3R1/GRB10
GO:0043281	regulation of cysteine-type endopeptidase activity involved in apoptotic process	0.0928099	1	BP	IFT57/TFAP4/CASP9/APAF1/DLC1/XIAP/MDM2/FNIP1/ARL6IP1/DAPK1/RPS6KA1/PML/FAS/ACER2/KIAA0141/SENP1/BCL2L11/CDKN2D/BCL2L12/CSNK2A1/HERPUD1/RPS6KA3/CASP7/CASP3/BAK1/ALOX12/CARD8/ANP32B/PLAUR/BCL10
GO:0018108	peptidyl-tyrosine phosphorylation	0.0928865	1	BP	ADNP/PTPN1/INPP5F/DYRK1A/UNC119/ERRFI1/WEE1/MAP2K7/FBXW7/FGFR1OP2/EFNA1/HPX/CBLB/PEAK1/ABL1/BAZ1B/PPP2R5B/PTPN2/CNTRL/MAP2K3/ERBB3/EPHB1/NRG1/SFRP1/TESK2/ZFYVE28/KITLG/TRIM27/RIPK2/RAP2B/IFNAR1/PRKCD/NPTN/IBTK/FLT4/CBL/CAV1/EHD4/DYRK3/SHC1/MLST8/PSEN1
GO:0045089	positive regulation of innate immune response	0.0928865	1	BP	HSPA1A/HSPA1B/PDPK1/XIAP/NFKBIA/PUM2/CREBBP/CYLD/HPX/HLA-E/MYD88/CUL1/MALT1/NFKBIL1/TRIM5/ICAM3/PIK3C3/LGR4/PUM1/KRAS/POLR3D/TANK/EP300/PELI1/MAPKAPK2/TAB3/RIPK2/RPS6KA3/WNT5A/PRKCD/MAP3K7/NECTIN2/HSP90B1/RSAD2/DAB2IP/CAV1/PSMD7/MAP3K1/PAK3/BCL10/TICAM1/TRAF6
GO:0002700	regulation of production of molecular mediator of immune response	0.0937333	1	BP	TGFB3/IL27RA/HPX/HLA-E/MALT1/MSH6/WNT5A/MAP3K7/RSAD2/EXOSC6/BCL10/TRAF6
GO:0043507	positive regulation of JUN kinase activity	0.0937333	1	BP	MAP3K9/PTPN1/MAP2K7/MDFI/ERN1/MAP3K2/SPAG9/DAXX/WNT5A/MAP3K7/DAB2IP/TRAF6
GO:0001906	cell killing	0.0938899	1	BP	LYST/CORO1A/MICA/STX7/HLA-E/ULBP1/BCL2L11/CEBPG/ULBP2/NECTIN2/TUBB
GO:0045682	regulation of epidermis development	0.0938899	1	BP	KEAP1/ERRFI1/SRSF6/MYCL/MAFF/NCOA3/VDR/PPARD/NAB1/HPSE/SMO
GO:0051028	mRNA transport	0.0946574	1	BP	NXF1/SRSF4/NUP62/SRSF6/SMG5/KIF5C/POLDIP3/NUP35/XPO1/U2AF2/SRSF5/SRSF10/NUP153/EIF4A3/CHTOP/EIF5A2/NUP50/THOC6/SLU7/NUP205/IGF2BP1/CDC40/NUP43/SLBP/AGFG1/CPSF2/BUD13
GO:0030111	regulation of Wnt signaling pathway	0.0948499	1	BP	AMER2/JADE1/CCND1/HMGXB4/KANK1/XIAP/SPIN1/SCYL2/SNAI2/DACT3/WNT3/APCDD1/NPHP3/STK4/KREMEN1/DAPK3/CYLD/LRRK2/FZD1/ABL1/ARNTL/GLI1/ZBED3/MDFI/SHISA2/RNF220/TMEM198/RGS19/ZNF703/LATS1/NLK/TSKU/MKS1/LGR4/JUP/SFRP1/CSNK2A1/NXN/STK3/DDIT3/WNT5A/MESP1/FOXO1/IFT20/DAB2IP/CAV1/PSMD7/CSNK1D/GRB10/DKK2
GO:0016279	protein-lysine N-methyltransferase activity	0.0950175	0.769641	MF	SUV39H1/KMT5B/NSD1/SETD1B/SETD7/SETDB1/SETMAR/MECOM/METTL21A/DOT1L/SETDB2
GO:0003309	type B pancreatic cell differentiation	0.0950858	1	BP	PDPK1/ARNTL/CLOCK/NKX2-2/WNT5A/SMO
GO:0009147	pyrimidine nucleoside triphosphate metabolic process	0.0950858	1	BP	TBPL1/UCK2/CMPK2/NME6/CTPS1/CAD
GO:0021591	ventricular system development	0.0950858	1	BP	NUMB/KDM2B/MECP2/TSKU/MNAT1/ANP32B
GO:0032469	endoplasmic reticulum calcium ion homeostasis	0.0950858	1	BP	PML/HERPUD1/BAK1/WFS1/SELENOK/PSEN1
GO:2001236	regulation of extrinsic apoptotic signaling pathway	0.0958626	1	BP	HSPA1A/HSPA1B/SNAI2/TNFRSF12A/ZC3HC1/CFLAR/LMNA/IL7/STK4/DAPK3/CYLD/PPP2R1B/DAPK1/PML/FAS/ZMYND11/SFRP1/STK3/PHIP/BCL2L1/ATF3/CAV1/TGFBR1/BCL10
GO:0030902	hindbrain development	0.0960705	1	BP	HSPA5/SMAD1/SMAD9/DLC1/ARL13B/HERC1/ABL1/GLI1/CLP1/KDM2B/MECP2/SEMA4C/NR2C2/PSMG1/POU4F1/KAT2A/GLI2/GRIN1/SMO/AGTPBP1/ATRN
GO:0045296	cadherin binding	0.0972553	0.779968	MF	PTPN1/HSPA1A/HSPA5/ARFIP1/F11R/HCFC1/SWAP70/DDX6/CHMP2B/IDH1/STX5/PCBP1/NUMB/PPME1/ARHGEF16/EHD1/PAK6/SNX9/DNAJB1/TBC1D10A/BAIAP2/FMNL2/VASP/PDXDC1/JUP/GAPVD1/H1FX/SPTAN1/BAG3/PUF60/ARHGAP18/CCNB2/EPS15/TMPO/TMEM2/P2RX4/AHNAK/BAIAP2L1/SNX2/MPP7/GIPC1/RDX/FSCN1/EFHD2/LARP1/SDCBP/DAB2IP/CBL/EHD4/CSNK1D/TBC1D2/PSEN1/TJP2/UNC45A/SH3GLB2
GO:0031960	response to corticosteroid	0.0986922	1	BP	TFAP4/CASP9/CCND1/KLF9/ERRFI1/ALAD/GNRH1/CREBRF/HEY1/DNMT3B/SDC1/ACSBG1/PAPPA/FAS/KRAS/CAD/ADM/FOXO1/CASP3/ATP2B1
GO:0055123	digestive system development	0.0986922	1	BP	WDR19/TGFB3/NPHP3/EPB41L5/KLF5/GLI1/NKX2-2/ACVR2B/LGR4/HOXA13/FOXF2/SFRP1/PKD1/ALX4/GLI2/WNT5A/BBS7/CCNB1/SMO/SAV1
GO:0008170	N-methyltransferase activity	0.100447	0.797671	MF	SUV39H1/TRMO/KMT5B/NSD1/SETD1B/SETD7/METTL16/SETDB1/FDXACB1/SETMAR/MECOM/METTL21A/PRMT6/RNMT/DOT1L/SETDB2
GO:0006672	ceramide metabolic process	0.100995	1	BP	PLA2G15/SPTLC2/ST3GAL5/UGCG/COL4A3BP/ST8SIA4/ACER2/NSMAF/SPTSSA/PRKCD/GLA/ST6GALNAC4/GBA2/NEU1/SGMS2
GO:0016577	histone demethylation	0.101369	1	BP	KDM8/KDM5B/HR/KDM4C/PHF2/KDM2B/KDM4B
GO:0046503	glycerolipid catabolic process	0.101369	1	BP	INPP5F/PLA2G15/PNPLA2/GDE1/ABHD2/PNPLA8/DAGLA
GO:0050931	pigment cell differentiation	0.101369	1	BP	MITF/MEF2C/ANKRD27/ZEB2/KITLG/USP13/BLOC1S3
GO:0051567	histone H3-K9 methylation	0.101369	1	BP	BEND3/SUV39H1/DNMT3B/ARID4A/SETD7/SMARCB1/SETDB2
GO:0090383	phagosome acidification	0.101369	1	BP	ATP6V1A/ATP6V1H/RAB20/ATP6V0D1/ATP6V1C1/ATP6V1D/ATP6V1B2
GO:1902186	regulation of viral release from host cell	0.101369	1	BP	TRIM62/TRIM13/CHMP2B/TRIM5/PML/TRIM26/TRIM27
GO:0045860	positive regulation of protein kinase activity	0.102647	1	BP	MAP3K3/ADNP/MAP3K9/PTPN1/ZFP91/CCND1/HSPA5/PDPK1/UNC119/GADD45B/SLC27A1/MAP2K7/RASSF2/TGFB3/FBXW7/MAPRE3/STK4/EFNA1/ALS2/MMD/LRRK2/CCND3/ABL1/AJUBA/MDFI/MALT1/KIDINS220/MAP2K3/SNX9/ACSL1/ERN1/PROK2/ERBB3/ACVR2B/GNAI2/STOX1/MAP3K2/KRAS/NRG1/CCNH/PKD1/ADCY9/SPAG9/KITLG/MAPKAPK2/TAB3/RIPK2/STK3/DAXX/AVPI1/WNT5A/PRKCD/MAP3K14/MAP3K7/CACUL1/BAK1/DAB2IP/TGFBR1/MAP3K1/SHC1/PSEN1/PAK3/TRAF6
GO:0043393	regulation of protein binding	0.102678	1	BP	ADNP/MEF2C/HSPA5/MAPRE3/EPB41L5/STK4/PLK1/LRRK2/AURKA/ABL1/PLCL1/ADAM15/NRG1/EP300/PKD1/SPAG9/STK3/HERPUD1/WNT5A/PRKCD/CDON/PAX7/AKTIP/BAK1/DAB2IP/CAV1/TGFBR1/PSEN1/TICAM1
GO:0002218	activation of innate immune response	0.102742	1	BP	HSPA1A/HSPA1B/PDPK1/XIAP/NFKBIA/PUM2/CREBBP/CYLD/MYD88/CUL1/MALT1/NFKBIL1/TRIM5/ICAM3/PIK3C3/LGR4/PUM1/KRAS/TANK/EP300/PELI1/MAPKAPK2/TAB3/RIPK2/RPS6KA3/PRKCD/MAP3K7/HSP90B1/RSAD2/DAB2IP/CAV1/PSMD7/MAP3K1/PAK3/BCL10/TICAM1/TRAF6
GO:0000118	histone deacetylase complex	0.103206	1	CC	NACC2/MBD3/ZNF217/FAM60A/SAP30/SAP130/HDAC3/TBL1XR1/MORF4L1/HDAC7/MECOM/CSNK2A1/SALL2
GO:0033674	positive regulation of kinase activity	0.103797	1	BP	MAP3K3/ADNP/MAP3K9/PTPN1/ZFP91/CCND1/ZNF622/HSPA5/PDPK1/UNC119/GADD45B/SLC27A1/MAP2K7/RASSF2/TGFB3/FBXW7/MAPRE3/STK4/EFNA1/ALS2/MMD/LRRK2/CCND3/ABL1/AJUBA/MDFI/MALT1/KIDINS220/MAP2K3/SNX9/ACSL1/ERN1/PROK2/ZNF16/NBN/ERBB3/ACVR2B/GNAI2/STOX1/MAP3K2/KRAS/NRG1/CCNH/PKD1/ADCY9/SPAG9/KITLG/MAPKAPK2/TAB3/RIPK2/STK3/AMBRA1/DAXX/AVPI1/WNT5A/PRKCD/MAP3K14/MAP3K7/CACUL1/BAK1/DAB2IP/TGFBR1/MAP3K1/SHC1/PSEN1/…
GO:0005770	late endosome	0.103846	1	CC	SLC2A4/SLC31A1/ANKRD13A/AP5S1/ANKRD27/CLTCL1/EXOC8/MTM1/CHMP1B/STX7/SLC9A6/MMD/CHMP2B/VPS18/LRRK2/SLC30A3/FIG4/KIDINS220/TMEM165/RUBCN/PIKFYVE/PIK3C3/SNX16/LAMP2/ATP7B/NPC1/SLC30A4/DDIT3/IFNAR1/VPS37C/STARD3NL/TMEM192/VPS37A/SLC31A2/MVB12B/RNF128
GO:0002706	regulation of lymphocyte mediated immunity	0.104498	1	BP	ZBTB1/MICA/STX7/IL27RA/HPX/HLA-E/MALT1/MSH6/MAP3K7/NECTIN2/RSAD2/EXOSC6/TRAF6
GO:0010883	regulation of lipid storage	0.104886	1	BP	ABCG1/NFKBIA/FBXW7/PNPLA2/EHD1/PTPN2/NR1H2/ABCA1
GO:0034067	protein localization to Golgi apparatus	0.104886	1	BP	RAB33B/OPTN/RAB6A/GOLPH3/IFT20/GCC1/CSNK1D/RGPD5
GO:0036092	phosphatidylinositol-3-phosphate biosynthetic process	0.104886	1	BP	SYNJ1/PIK3C2A/FIG4/INPP4A/PIKFYVE/PIK3C3/GRB2/FGF19
GO:0050654	chondroitin sulfate proteoglycan metabolic process	0.104886	1	BP	B3GALT6/CHST11/VCAN/CHST3/CHPF/DSE/CHST7/CHPF2
GO:0070849	response to epidermal growth factor	0.104886	1	BP	PDPK1/ERRFI1/INPP5K/SNAI2/GAREM1/CAD/MCM7/DAB2IP
GO:0010507	negative regulation of autophagy	0.105844	1	BP	MTM1/HERC1/LRRK2/FEZ1/LZTS1/CLEC16A/PHF23/QSOX1/RUBCN/NPC1/TAB3/RRAGA
GO:0031338	regulation of vesicle fusion	0.105844	1	BP	ANKRD27/CORO1A/TBC1D9/STXBP1/VPS18/EVI5L/TBC1D10A/RAB3A/TBC1D8/TBC1D16/TBC1D2/EVI5
GO:0032451	demethylase activity	0.105907	0.804527	MF	KDM8/KDM5B/HR/KDM4C/PHF2/KDM2B/KDM4B/ALKBH2
GO:0002237	response to molecule of bacterial origin	0.106471	1	BP	CASP9/AKAP8/MEF2C/ALAD/NFKBIA/TRIB1/GNRH1/CMPK2/ABL1/SELENOS/MALT1/NFKBIL1/TRIM5/PTGFR/ABCA1/FAS/NFKB2/PPARD/PELI1/MAPKAPK2/RIPK2/ADM/IFNAR1/RPS6KA3/WNT5A/CASP3/DAB2IP/NOCT/DUSP10/CTR9/SBNO2/BCL10/TICAM1/TRAF6
GO:0071384	cellular response to corticosteroid stimulus	0.106603	1	BP	TFAP4/CASP9/KLF9/ERRFI1/CREBRF/HEY1/DNMT3B/FOXO1/ATP2B1
GO:0002705	positive regulation of leukocyte mediated immunity	0.106771	1	BP	ZBTB1/STX7/HPX/HLA-E/MALT1/MSH6/MAP3K7/NECTIN2/RSAD2/EXOSC6/TRAF6
GO:0033137	negative regulation of peptidyl-serine phosphorylation	0.106825	1	BP	INPP5K/RASSF2/CNKSR3/BAK1/CAV1
GO:0042249	establishment of planar polarity of embryonic epithelium	0.106825	1	BP	NPHP3/FZD1/FOXF2/SFRP1/WNT5A
GO:0042634	regulation of hair cycle	0.106825	1	BP	PER1/ARNTL/CLOCK/HPSE/SMO
GO:0050701	interleukin-1 secretion	0.106825	1	BP	PML/ABCA1/IFNAR1/WNT5A/CARD8
GO:0055070	copper ion homeostasis	0.106825	1	BP	SLC31A1/XIAP/PRNP/ATP7B/SLC31A2
GO:0071549	cellular response to dexamethasone stimulus	0.106825	1	BP	TFAP4/CASP9/ERRFI1/DNMT3B/FOXO1
GO:0031056	regulation of histone modification	0.106865	1	BP	AKAP8/CTCF/RTF1/SNAI2/MTHFR/TADA2A/DNMT3B/NSD1/TAF7/ZNF335/SETD7/CHEK1/MECP2/PHF19/CHTOP/KAT2A/CTBP1/PAX7/SNW1/CCNB1/JDP2/CTR9/SMARCB1
GO:0031123	RNA 3'-end processing	0.106865	1	BP	SRSF4/SRSF6/CSTF1/CPSF7/ZCCHC6/ERI2/CLP1/ERI1/POLDIP3/U2AF2/SRSF5/EIF4A3/ZNF473/CHTOP/THOC6/SLU7/CDC40/USB1/SLBP/CCNB1/CPSF2/CTR9/EXOSC6
GO:0001909	leukocyte mediated cytotoxicity	0.107107	1	BP	LYST/CORO1A/MICA/STX7/HLA-E/ULBP1/CEBPG/ULBP2/NECTIN2/TUBB
GO:0016239	positive regulation of macroautophagy	0.107107	1	BP	CALCOCO2/TRIM13/SPTLC2/SESN2/CLEC16A/EPM2A/RIPK2/LARP1/BNIP3L/WAC
GO:0001671	ATPase activator activity	0.1076	0.804527	MF	TOR1AIP2/DNAJB1/RAB3A/ATP1B2/DNAJC7
GO:0008353	RNA polymerase II carboxy-terminal domain kinase activity	0.1076	0.804527	MF	CDK7/CDK12/MNAT1/CDK8/CCNH
GO:0030275	LRR domain binding	0.1076	0.804527	MF	DAPK3/KRAS/LRRFIP2/DDIT3/CDC5L
GO:0000979	RNA polymerase II core promoter sequence-specific DNA binding	0.108019	0.804527	MF	SMAD1/NFIL3/H3F3B/NSD1/SP3/ZNF335/KDM2B/NR4A2/EP300/ZNF277/RREB1
GO:0016278	lysine N-methyltransferase activity	0.108019	0.804527	MF	SUV39H1/KMT5B/NSD1/SETD1B/SETD7/SETDB1/SETMAR/MECOM/METTL21A/DOT1L/SETDB2
GO:0017048	Rho GTPase binding	0.108263	0.804527	MF	CDC42EP3/CDKL5/DAAM1/RHOH/EPS8/CDC42EP2/DAPK3/RCC2/LRRK2/CORO1C/ARHGEF16/FMNL2/TNFAIP1/PARD6A/CAV1/RTKN/PAK3
GO:0018210	peptidyl-threonine modification	0.109299	1	BP	PDPK1/DYRK1A/INPP5K/PLK1/LRRK2/CHEK1/NLK/STOX1/TAF1/CAD/HIPK3/RIPK2/WNT5A/PRKCD/DCAF1/TGFBR1
GO:0007224	smoothened signaling pathway	0.110152	1	BP	GAS1/IFT57/ARL13B/TTBK2/WDR19/TRAF3IP1/CREBBP/GLI1/NKX2-2/ANKMY2/MKS1/SFRP1/GLI2/ARL6/CDON/IQUB/GPC2/NDST1/BBS7/IFT20/SMO/TMEM17
GO:1901654	response to ketone	0.110152	1	BP	TFAP4/CASP9/CCND1/AKAP8/KLF9/ERRFI1/GNAI1/TGFB3/GNRH1/DNMT3B/ELK1/ABHD2/NKX2-2/CALR/SFRP1/CAD/KLF2/FOXO1/BCL2L1/ATP2B1/CAV1/CDC5L
GO:0070848	response to growth factor	0.110885	1	BP	GAS1/PTPN1/APAF1/MEF2C/HSPA5/PDPK1/SMAD1/SMAD9/TRIM71/XIAP/F11R/ERRFI1/SHOC2/CORO1A/INPP5K/KDM5B/SNAI2/TGFB3/SORT1/CHST11/EPB41L5/BPTF/SLC9A6/FLRT2/SPG20/MDM2/FZD1/ELK1/ABL1/FEZ1/EHD1/GAREM1/RGMA/PPP2R5B/SHISA2/KIDINS220/ERN1/TGFBRAP1/PML/ACVR2B/ZNF703/TWSG1/EIF4A3/GRB2/NLK/FGF19/TGIF1/TOB1/CER1/CPNE3/SOX6/SFRP1/CAD/PDE3A/MAPKAPK2/KAT2A/RGMB/WNT5A/MAP3K7/CCNA2/MCM7/ACVR2A/GIPC1/CASP3/TIA1/AKT1S1/…
GO:1901652	response to peptide	0.112617	1	BP	SLC2A4/PTPN1/SRSF4/BTG1/CRY1/PDPK1/KANK1/ERRFI1/GNAI1/INPP5K/SLC27A1/NFKBIA/SRSF6/SORT1/ATP6V1A/GNRH1/NCOA5/MDM2/SESN2/SIK2/ATP6V1H/PIK3C2A/SELENOS/CPEB2/KLF5/PTPN2/MAX/FOXO4/SRSF5/ATP6V0D1/ATP6V1C1/JAG1/BAIAP2/GRB2/LPIN1/SLC2A8/NR4A2/CAD/ADCY9/RIPK2/ADM/KLF2/PRKCD/BAIAP2L1/SP1/CCNA2/FOXO1/PHIP/PPAT/KLF15/ATP6V1D/ATP6V1B2/CAV1/CDC5L/SHC1/SESN3/GRB10
GO:0008276	protein methyltransferase activity	0.113429	0.835249	MF	SUV39H1/KMT5B/NSD1/SETD1B/N6AMT1/SETD7/SETDB1/SETMAR/MECOM/METTL21A/PRMT6/LCMT1/DOT1L/ARMT1/SETDB2
GO:0006029	proteoglycan metabolic process	0.114371	1	BP	B3GALT6/CHST14/CHST11/VCAN/CHST3/CHPF/DSE/GLCE/PPARD/HPSE/CHST7/NDST1/CHPF2/NDST3
GO:0032806	carboxy-terminal domain protein kinase complex	0.11464	1	CC	CDK7/TAF7/MNAT1/PUF60/CCNH/SNW1
GO:0033176	proton-transporting V-type ATPase complex	0.11464	1	CC	ATP6V1A/ATP6V1H/ATP6V0D1/ATP6V1C1/ATP6V1D/ATP6V1B2
GO:0031901	early endosome membrane	0.115221	1	CC	INPP5F/PI4K2A/STX7/SLC9A6/RCC2/HLA-E/EHD1/FIG4/TMEM165/PML/PIKFYVE/RAB11FIP5/SNX16/EPHB1/ZFYVE28/EPS15/INPP5B/SNX2/CAV1/EHD4
GO:0001825	blastocyst formation	0.115534	1	BP	SP3/CNOT2/RPL7L1/LATS1/CNOT3/CTR9
GO:0006541	glutamine metabolic process	0.115534	1	BP	GLS/MECP2/CTPS1/SIRT4/CAD/PPAT
GO:0010656	negative regulation of muscle cell apoptotic process	0.115534	1	BP	PDPK1/HMGCR/HAND2/BAG3/SIRT4/ALOX12
GO:0010659	cardiac muscle cell apoptotic process	0.115534	1	BP	APAF1/PDPK1/HMGCR/HAND2/SIRT4/RPS6KA2
GO:0035418	protein localization to synapse	0.115534	1	BP	DLG2/STX7/ANKS1B/CLSTN3/WNT5A/NPTN
GO:0035883	enteroendocrine cell differentiation	0.115534	1	BP	PDPK1/ARNTL/CLOCK/NKX2-2/WNT5A/SMO
GO:0051491	positive regulation of filopodium assembly	0.115534	1	BP	TGFB3/DNM3/ZMYND8/FSCN1/TGFBR1/RALA
GO:0035239	tube morphogenesis	0.115988	1	BP	IFT57/APAF1/MEF2C/DLC1/TRIM71/ARL13B/ARID1A/KDM5B/NPHP3/EPB41L5/SOX18/GZF1/STK4/MTSS1/HAND2/FZD1/LUZP1/GLI1/HOXD11/KDM2B/ATOH8/PML/ACVR2B/VASP/MKS1/LGR4/SEMA4C/VDR/BCL2L11/HOXA13/KRAS/SFRP1/PKD1/STK3/KAT2A/ADM/GLI2/WNT5A/MESP1/IPMK/BBS7/BAK1/DAB2IP/SMO/PSEN1/SDCCAG8/RALA/BCL10/TRAF6/SETDB2
GO:0051879	Hsp90 protein binding	0.116459	0.849839	MF	NUP62/ARNTL/ERN1/KPNB1/CSNK2A1/UNC45A
GO:0043409	negative regulation of MAPK cascade	0.116658	1	BP	PTPN1/C3orf33/NUP62/MAPK8IP1/ERRFI1/INPP5K/HMGCR/PER1/CNKSR3/ABL1/PTPN2/HDAC3/ZMYND11/SFRP1/MECOM/DUSP14/HIPK3/PRKCD/FOXO1/RGS4/ATF3/DAB2IP/DUSP10/CAV1/SLC9A3R1
GO:0000940	condensed chromosome outer kinetochore	0.118304	1	CC	PLK1/SKA3/SPDL1/CCNB1
GO:0001741	XY body	0.118304	1	CC	PLK4/DNMT3A/SMARCB1/ESCO2
GO:0042405	nuclear inclusion body	0.118304	1	CC	NXF1/NBN/NUP153/ATXN1
GO:0071564	npBAF complex	0.118304	1	CC	ARID1A/SMARCD1/SMARCA2/SMARCB1
GO:1901653	cellular response to peptide	0.118484	1	BP	SLC2A4/PTPN1/PDPK1/KANK1/ERRFI1/INPP5K/ATP6V1A/NCOA5/MDM2/SIK2/ATP6V1H/PIK3C2A/SELENOS/CPEB2/KLF5/PTPN2/MAX/FOXO4/SRSF5/ATP6V0D1/ATP6V1C1/BAIAP2/GRB2/LPIN1/SLC2A8/NR4A2/ADCY9/RIPK2/KLF2/PRKCD/BAIAP2L1/SP1/CCNA2/FOXO1/PHIP/PPAT/KLF15/ATP6V1D/ATP6V1B2/CAV1/CDC5L/SHC1/GRB10
GO:0001921	positive regulation of receptor recycling	0.119016	1	BP	INPP5F/VAMP3/EPS15/PSEN1
GO:0003299	muscle hypertrophy in response to stress	0.119016	1	BP	INPP5F/MEF2C/ERRFI1/KLF15
GO:0006677	glycosylceramide metabolic process	0.119016	1	BP	UGCG/PRKCD/GLA/GBA2
GO:0007250	activation of NF-kappaB-inducing kinase activity	0.119016	1	BP	ZFP91/MALT1/MAP3K7/TRAF6
GO:0014887	cardiac muscle adaptation	0.119016	1	BP	INPP5F/MEF2C/ERRFI1/KLF15
GO:0014898	cardiac muscle hypertrophy in response to stress	0.119016	1	BP	INPP5F/MEF2C/ERRFI1/KLF15
GO:0032373	positive regulation of sterol transport	0.119016	1	BP	ABCG1/NFKBIA/NR1H2/ABCA1
GO:0032376	positive regulation of cholesterol transport	0.119016	1	BP	ABCG1/NFKBIA/NR1H2/ABCA1
GO:0032814	regulation of natural killer cell activation	0.119016	1	BP	ZBTB1/MICA/RHBDD3/TICAM1
GO:0034349	glial cell apoptotic process	0.119016	1	BP	CASP9/APAF1/PRKCD/CASP3
GO:0034389	lipid particle organization	0.119016	1	BP	SPG20/PNPLA2/TBC1D20/RAB18
GO:0043508	negative regulation of JUN kinase activity	0.119016	1	BP	MAPK8IP1/SFRP1/HIPK3/DUSP10
GO:0046710	GDP metabolic process	0.119016	1	BP	DLG2/MPP1/MAGI3/TJP2
GO:0050704	regulation of interleukin-1 secretion	0.119016	1	BP	PML/IFNAR1/WNT5A/CARD8
GO:0051775	response to redox state	0.119016	1	BP	ARNTL/SELENOS/CLOCK/FKBP1B
GO:0055094	response to lipoprotein particle	0.119016	1	BP	ABCG1/HMGCS1/ABCA1/NPC1
GO:0060026	convergent extension	0.119016	1	BP	NPHP3/SFRP1/WNT5A/MESP1
GO:0070242	thymocyte apoptotic process	0.119016	1	BP	EFNA1/BCL2L11/WNT5A/BAK1
GO:0070986	left/right axis specification	0.119016	1	BP	ARL13B/EPB41L5/SMO/SETDB2
GO:0090179	planar cell polarity pathway involved in neural tube closure	0.119016	1	BP	NPHP3/FZD1/SFRP1/WNT5A
GO:0098632	protein binding involved in cell-cell adhesion	0.119368	0.858385	MF	PTPN1/HSPA1A/HSPA5/ARFIP1/F11R/HCFC1/SWAP70/DDX6/CHMP2B/IDH1/STX5/PCBP1/NUMB/PPME1/ARHGEF16/EHD1/PAK6/SNX9/DNAJB1/TBC1D10A/BAIAP2/NRCAM/FMNL2/VASP/PDXDC1/JUP/GAPVD1/H1FX/SPTAN1/BAG3/PUF60/ARHGAP18/CCNB2/EPS15/TMPO/TMEM2/AHNAK/BAIAP2L1/SNX2/MPP7/GIPC1/RDX/FSCN1/EFHD2/LARP1/SDCBP/DAB2IP/CBL/EHD4/CSNK1D/TJP2/UNC45A/SH3GLB2
GO:0035497	cAMP response element binding	0.11975	0.858385	MF	CREB3L1/CREB3L2/CREB3/ATF6
GO:0002718	regulation of cytokine production involved in immune response	0.120074	1	BP	TGFB3/MALT1/WNT5A/MAP3K7/RSAD2/BCL10/TRAF6
GO:0006111	regulation of gluconeogenesis	0.120074	1	BP	SESN2/SELENOS/PTPN2/KAT2A/FOXO1/C1QTNF3/PGP
GO:0033280	response to vitamin D	0.120074	1	BP	PIM1/SNAI2/VDR/CDKN2D/SFRP1/ATP2B1/SNW1
GO:1901799	negative regulation of proteasomal protein catabolic process	0.120074	1	BP	MTM1/CLEC16A/SENP1/UBXN1/GIPC1/SDCBP/WAC
GO:2000677	regulation of transcription regulatory region DNA binding	0.120074	1	BP	HEY1/NSD1/HAND2/KAT2A/DDIT3/DOT1L/TRAF6
GO:0007286	spermatid development	0.120236	1	BP	TBPL1/HOOK1/PYGO1/TARBP2/H3F3B/SIX5/ABHD2/RFX2/TSSK6/NECTIN3/NECTIN2/SRPK1/TBC1D20/SMARCA2/AGFG1/PLD6
GO:0033135	regulation of peptidyl-serine phosphorylation	0.120236	1	BP	INPP5K/RASSF2/STK4/NSD1/CNKSR3/FNIP1/PPP1R15A/PLCL1/LATS1/STOX1/GFRA2/ARAF/RIPK2/WNT5A/BAK1/CAV1
GO:0048525	negative regulation of viral process	0.120236	1	BP	TFAP4/TARBP2/TRIM62/INPP5K/TRIM13/TRAF3IP1/PPM1B/TRIM5/PML/TRIM26/ZNF639/TRIM27/ILF3/SRPK1/RSAD2/C19orf66
GO:0071346	cellular response to interferon-gamma	0.120236	1	BP	IFI30/TRIM62/DAPK3/HPX/HLA-E/PTPN2/NR1H2/DAPK1/TRIM5/PML/TRIM68/TRIM26/WNT5A/PRKCD/IFNGR2/SYNCRIP
GO:0016126	sterol biosynthetic process	0.120624	1	BP	ABCG1/HMGCR/IDI1/INSIG1/SQLE/HMGCS1/CYB5R1/LSS/MSMO1/MVK/FDFT1
GO:0030165	PDZ domain binding	0.121931	0.859286	MF	F11R/FZD1/ARHGEF16/LIN7B/KIDINS220/TBC1D10A/BAIAP2/GRASP/ACVR2A/GIPC1/ACOX1/ATP2B1/SLC22A5/LLGL2/SLC9A3R1/PSEN1
GO:0005496	steroid binding	0.121997	0.859286	MF	ABCG1/STARD4/ESRRG/OSBP/NR3C2/PAQR8/ABCA1/VDR/OSBPL2/NPC1/CAV1
GO:0048066	developmental pigmentation	0.122104	1	BP	MITF/MEF2C/ANKRD27/ZEB2/BCL2L11/KITLG/USP13/BLOC1S3
GO:0051293	establishment of spindle localization	0.122104	1	BP	SPIRE1/WDR43/KPNB1/NUMA1/SPDL1/LLGL2/SPAG5/CENPA
GO:0051653	spindle localization	0.122543	1	BP	SPIRE1/CCDC155/WDR43/KPNB1/NUMA1/SPDL1/LLGL2/SPAG5/CENPA
GO:0008047	enzyme activator activity	0.124227	0.867445	MF	CDC42EP3/CASP9/APAF1/PDPK1/ANKRD27/RALGAPA2/DLC1/ERRFI1/RP2/SMAP2/TBC1D9/RGS17/CFLAR/DEPDC1/ARHGAP31/AGFG2/STK4/ALS2/CDC42EP2/AZIN2/EVI5L/RABEP2/ARHGAP39/LRRK2/TRIM23/TOR1AIP2/PPP1R15A/RGS16/MALT1/ERBB3/DNAJB1/RGS19/ARHGAP11A/TBC1D10A/RAB3A/GIT2/GAPVD1/SYDE1/TBC1D8/ARFGAP1/NRG1/TANK/ARHGAP18/SH3PXD2B/STK3/TBC1D16/ATP1B2/DAXX/NSMAF/RASAL2/PRKCD/INPP5B/RGS4/CASP3/TBC1D20/ARHGAP20/LLGL2/DAB2IP/SIPA1…
GO:0071222	cellular response to lipopolysaccharide	0.124237	1	BP	AKAP8/MEF2C/NFKBIA/TRIB1/CMPK2/ABL1/SELENOS/NFKBIL1/TRIM5/ABCA1/PPARD/RIPK2/WNT5A/DAB2IP/CTR9/SBNO2/TICAM1/TRAF6
GO:0060538	skeletal muscle organ development	0.124446	1	BP	ZNF689/MEF2C/MTM1/CFLAR/HOXD10/CYP26B1/VAX1/HMGCR/ARNTL/KLF5/IGSF8/PITX1/MAFF/SAP30/DDX17/EP300/CDON/COL19A1/KIAA1161/PAX7/ATF3/SMO/CAV1
GO:0048872	homeostasis of number of cells	0.125016	1	BP	MEF2C/CORO1A/RASSF2/PKNOX1/IL7/SP3/ABL1/ARID4A/PTPN2/ZNF16/GCNT4/TET2/FAS/ITPKB/LGR4/SENP1/BCL2L11/KRAS/LIPA/SOX6/CEBPG/CCNB2/KITLG/KLF2/ACVR2A/CASP3/SLC22A5/BAK1/SMO/DYRK3/BCL10
GO:0006338	chromatin remodeling	0.12545	1	BP	ZBTB1/ARID1A/MBD3/TADA2A/SPTY2D1/BPTF/H3F3B/SMARCAD1/ELOF1/BAZ1B/CHRAC1/INO80/BAHCC1/BAZ1A/CHEK1/SMARCD1/MORF4L1/CHD1/KAT2A/DAXX/TNRC18/ARID1B/INO80B/CENPL/PAX7/SMARCA2/ANP32B/SMARCB1/CENPA
GO:0001076	transcription factor activity, RNA polymerase II transcription factor binding	0.126575	0.87629	MF	JADE1/NACC2/MED18/CREBBP/POU3F2/MED20/CNOT2/MED26/CLOCK/PITX1/PPRC1/MYBL1/MED21/TAF1/ZMYND8/SOX12/TCERG1/CTBP1/MED7/SMARCA2/CDC5L/DMTF1/RBBP8
GO:0042058	regulation of epidermal growth factor receptor signaling pathway	0.126617	1	BP	NUP62/ERRFI1/FBXW7/CBLB/PTPN2/GRB2/ZFYVE28/EPS15/DAB2IP/CBL/MVB12B/SHC1/PSEN1/PLAUR
GO:2001056	positive regulation of cysteine-type endopeptidase activity	0.126895	1	BP	IFT57/TFAP4/CASP9/APAF1/DLC1/DAPK1/PML/TBC1D10A/FAS/ACER2/SENP1/BCL2L11/CYFIP2/CASP7/CASP3/BAK1/ALOX12/CARD8/ANP32B/BCL10
GO:1903510	mucopolysaccharide metabolic process	0.127978	1	BP	PIM1/B3GALT6/B3GNT2/CHST14/CHST11/VCAN/CHST3/CHPF/GNS/DSE/GLCE/CHST7/NDST1/MKI67/CHPF2/HAS3/NDST3
GO:0004553	hydrolase activity, hydrolyzing O-glycosyl compounds	0.128252	0.877592	MF	USF3/NAGPA/ACER2/EDEM3/MANBA/HPSE/MGEA5/GLA/KIAA1161/MAN1C1/GBA2/NEU1/OVGP1/GANC
GO:0005769	early endosome	0.128655	1	CC	PTPN1/INPP5F/FAM109A/ANKRD27/CORO1A/PI4K2A/TRIM3/SORT1/STX7/ALS2/SLC9A6/VPS18/RABEP2/RCC2/NUMB/HLA-E/EHD1/FIG4/TMEM165/RUBCN/STEAP2/TRAK2/SDCCAG3/ATP6V0D1/TMEM127/TGFBRAP1/PML/PIKFYVE/RAB11FIP5/SNX16/EPHB1/RABGEF1/ZFYVE28/EPS15/TRIM27/STX6/TBC1D16/RUSC1/INPP5B/TM9SF4/SNX2/CAV1/EHD4/MVB12B/RNF11/WDFY2
GO:0098641	cadherin binding involved in cell-cell adhesion	0.12893	0.877592	MF	PTPN1/HSPA1A/HSPA5/ARFIP1/F11R/HCFC1/SWAP70/DDX6/CHMP2B/IDH1/STX5/PCBP1/NUMB/PPME1/ARHGEF16/EHD1/PAK6/SNX9/DNAJB1/TBC1D10A/BAIAP2/FMNL2/VASP/PDXDC1/JUP/GAPVD1/H1FX/SPTAN1/BAG3/PUF60/ARHGAP18/CCNB2/EPS15/TMPO/TMEM2/AHNAK/BAIAP2L1/SNX2/MPP7/GIPC1/RDX/FSCN1/EFHD2/LARP1/SDCBP/DAB2IP/CBL/EHD4/CSNK1D/TJP2/UNC45A/SH3GLB2
GO:0006906	vesicle fusion	0.129475	1	BP	ANKRD27/CORO1A/TBC1D9/STX7/STX12/STXBP1/VPS18/EVI5L/STX5/RAB20/TGFBRAP1/TBC1D10A/RAB3A/GOSR1/SNAP23/VAMP3/VAMP1/TBC1D8/STX6/TBC1D16/SNAP29/STX3/TBC1D2/EVI5
GO:0008643	carbohydrate transport	0.129817	1	BP	SLC2A4/NUP62/CLTCL1/INPP5K/SLC2A12/SORT1/PLS1/SESN2/SELENOS/SLC45A4/NUP35/NUP153/SLC2A8/FGF19/NUP50/NUP205/PPARD/RTN2/SLC35A5/NUP43/SLC2A3/KLF15/GRB10/SLC45A3/SLC35A2/ADIPOR2
GO:0032147	activation of protein kinase activity	0.13061	1	BP	MAP3K3/ADNP/MAP3K9/PTPN1/ZFP91/PDPK1/GADD45B/MAP2K7/TGFB3/EFNA1/LRRK2/ABL1/MDFI/MALT1/KIDINS220/MAP2K3/ERN1/PROK2/ACVR2B/GNAI2/MAP3K2/NRG1/ADCY9/SPAG9/MAPKAPK2/TAB3/RIPK2/DAXX/AVPI1/WNT5A/PRKCD/MAP3K14/MAP3K7/DAB2IP/TGFBR1/MAP3K1/SHC1/PSEN1/PAK3/TRAF6
GO:0000780	condensed nuclear chromosome, centromeric region	0.131006	1	CC	KMT5B/PLK1/AURKA/CCNB1/CENPA
GO:0003002	regionalization	0.131342	1	BP	IFT57/MEF2C/ARL13B/WDR19/WNT3/HOXD10/CYP26B1/EPB41L5/TRAF3IP1/BPTF/AURKA/SNAI1/FEZF1/GLI1/MDFI/HOXD11/HOXC8/KDM2B/NKX2-2/RGS19/ACVR2B/MKS1/CER1/PBX2/SFRP1/EP300/ALX4/KAT2A/DDIT3/GLI2/WNT5A/CDON/MESP1/ACVR2A/PAX7/BMI1/SMO/TGFBR1/PALB2/GDF11/PSEN1/PLD6/SETDB2
GO:0001556	oocyte maturation	0.131895	1	BP	AURKA/PDE3A/CCNB1/RPS6KA2/FBXO5
GO:0030318	melanocyte differentiation	0.131895	1	BP	MITF/MEF2C/ZEB2/KITLG/USP13
GO:0070528	protein kinase C signaling	0.131895	1	BP	ADAM15/ULK4/DGKQ/WNT5A/FLT4
GO:0003143	embryonic heart tube morphogenesis	0.132686	1	BP	IFT57/MEF2C/ARL13B/NPHP3/SOX18/HAND2/WNT5A/MESP1/BBS7/SMO/PSEN1/SETDB2
GO:0032635	interleukin-6 production	0.132686	1	BP	MYD88/SELENOS/TBC1D23/RABGEF1/MAPKAPK2/RIPK2/KLF2/WNT5A/C1QTNF3/BCL10/TICAM1/TRAF6
GO:0010485	H4 histone acetyltransferase activity	0.132814	0.889085	MF	HCFC1/USP22/KAT2A/KANSL1/MCRS1
GO:0030546	receptor activator activity	0.132814	0.889085	MF	WNT3/BAZ1B/NRG1/WNT5A/NCOA2
GO:0000280	nuclear division	0.134813	1	BP	TOM1L2/AKAP8/NUP62/CLTCL1/TUBGCP3/WEE1/CCNG2/YEATS4/CHMP1B/EPS8/ZC3HC1/VCPIP1/MAPRE3/CYP26B1/SPIRE1/KIF18B/CHMP2B/NME6/PLK1/DAPK3/RCC2/AURKA/TUBGCP5/UBE2C/ABL1/PRC1/INO80/CDC14A/RCC1/NCAPH/PDS5B/KLHL42/SNX9/SIRT7/CHEK1/FANCM/CCDC155/LATS1/POGZ/SLC2A8/KIF15/SKA3/STOX1/TIPIN/KNSTRN/MSH6/HAUS3/EME2/RRS1/CALR/RAD21/STAG1/KPNB1/CSNK2A1/PDE3A/CCNB2/MND1/STAG3/RAD51D/CDCA2/NUMA1/FBXO43/KATNB1/WNT5A/NUP4…
GO:0031124	mRNA 3'-end processing	0.135168	1	BP	SRSF4/SRSF6/CSTF1/CPSF7/CLP1/POLDIP3/U2AF2/SRSF5/EIF4A3/ZNF473/CHTOP/THOC6/SLU7/CDC40/SLBP/CCNB1/CPSF2/CTR9
GO:0019915	lipid storage	0.135433	1	BP	ABCG1/CRY1/NFKBIA/FBXW7/STARD4/PNPLA2/EHD1/PTPN2/NR1H2/ABCA1/CAV1
GO:0051568	histone H3-K4 methylation	0.135433	1	BP	BEND3/RTF1/DNMT3B/SETD1B/ARID4A/ZNF335/RLF/TET2/SETMAR/SNW1/CTR9
GO:0032496	response to lipopolysaccharide	0.136417	1	BP	CASP9/AKAP8/MEF2C/ALAD/NFKBIA/TRIB1/GNRH1/CMPK2/ABL1/SELENOS/NFKBIL1/TRIM5/PTGFR/ABCA1/FAS/NFKB2/PPARD/PELI1/MAPKAPK2/RIPK2/ADM/IFNAR1/RPS6KA3/WNT5A/CASP3/DAB2IP/NOCT/DUSP10/CTR9/SBNO2/TICAM1/TRAF6
GO:0098631	protein binding involved in cell adhesion	0.136865	0.901748	MF	PTPN1/HSPA1A/HSPA5/ARFIP1/F11R/HCFC1/SWAP70/DDX6/CHMP2B/IDH1/STX5/PCBP1/NUMB/PPME1/ARHGEF16/EHD1/PAK6/SNX9/DNAJB1/TBC1D10A/BAIAP2/NRCAM/FMNL2/VASP/PDXDC1/JUP/GAPVD1/H1FX/SPTAN1/BAG3/PUF60/ARHGAP18/CCNB2/EPS15/TMPO/TMEM2/AHNAK/BAIAP2L1/SNX2/MPP7/GIPC1/RDX/FSCN1/EFHD2/LARP1/SDCBP/DAB2IP/CBL/EHD4/CSNK1D/TJP2/UNC45A/SH3GLB2
GO:0042054	histone methyltransferase activity	0.136932	0.901748	MF	SUV39H1/KMT5B/NSD1/SETD1B/SETD7/SETDB1/SETMAR/MECOM/PRMT6/DOT1L/SETDB2
GO:0034605	cellular response to heat	0.13726	1	BP	HSPA1A/HSPA1B/NUP62/BAG2/CREBBP/NUP35/DNAJB1/NUP153/NUP50/SLU7/BAG3/NUP205/EP300/MAPKAPK2/NUP43/AKT1S1/MKI67/CLPB/MLST8/DNAJC7
GO:0006695	cholesterol biosynthetic process	0.13783	1	BP	ABCG1/HMGCR/IDI1/INSIG1/SQLE/HMGCS1/LSS/MSMO1/MVK/FDFT1
GO:0042059	negative regulation of epidermal growth factor receptor signaling pathway	0.13783	1	BP	NUP62/ERRFI1/CBLB/PTPN2/GRB2/ZFYVE28/EPS15/DAB2IP/CBL/PSEN1
GO:0043462	regulation of ATPase activity	0.13783	1	BP	UHRF1/PXK/TOR1AIP2/DNAJB1/RAB3A/CHTOP/SETMAR/ATP1B2/DNAJB11/DNAJC7
GO:0070988	demethylation	0.13783	1	BP	KDM8/KDM5B/HR/PPME1/KDM4C/PHF2/KDM2B/TET2/KDM4B/ALKBH2
GO:0045335	phagocytic vesicle	0.137894	1	CC	RAB8B/RAB43/RAB11FIP1/CORO1A/STX12/HLA-E/RAB20/ATP6V0D1/ABCA1/PIK3C3/LAMP2/STX6/AMBRA1/INPP5B
GO:0002068	glandular epithelial cell development	0.137982	1	BP	PDPK1/ARNTL/CLOCK/NKX2-2/WNT5A/SMO
GO:0010390	histone monoubiquitination	0.137982	1	BP	UHRF1/DTX3L/PCGF1/KDM2B/CTR9/WAC
GO:0031167	rRNA methylation	0.137982	1	BP	NSUN4/BMT2/MRM1/METTL16/FDXACB1/NSUN3
GO:0033120	positive regulation of RNA splicing	0.137982	1	BP	HSPA1A/ERN1/U2AF2/SRSF5/RBM22/SNW1
GO:0042108	positive regulation of cytokine biosynthetic process	0.137982	1	BP	CEBPG/MAPKAPK2/WNT5A/BCL10/TICAM1/TRAF6
GO:0045824	negative regulation of innate immune response	0.137982	1	BP	TRAFD1/MICA/HLA-E/PTPN2/NR1H2/DUSP10
GO:0046471	phosphatidylglycerol metabolic process	0.137982	1	BP	SLC27A1/CDS1/MECP2/PLA2G12A/PTPMT1/PLD6
GO:0051445	regulation of meiotic cell cycle	0.137982	1	BP	CALR/PDE3A/FBXO43/WNT5A/RPS6KA2/FBXO5
GO:0060317	cardiac epithelial to mesenchymal transition	0.137982	1	BP	SNAI2/HEY1/EFNA1/SNAI1/ADAM15/TGFBR1
GO:0070076	histone lysine demethylation	0.137982	1	BP	KDM8/KDM5B/HR/KDM4C/PHF2/KDM2B
GO:1900744	regulation of p38MAPK cascade	0.137982	1	BP	MAP3K3/GADD45B/PER1/HAND2/ULK4/DAB2IP
GO:1901099	negative regulation of signal transduction in absence of ligand	0.137982	1	BP	HSPA1A/HSPA1B/SNAI2/ZC3HC1/IL7/BCL2L1
GO:1901797	negative regulation of signal transduction by p53 class mediator	0.137982	1	BP	RRM2B/DYRK1A/SNAI2/MDM2/SNAI1/BCL2L12
GO:2001222	regulation of neuron migration	0.137982	1	BP	GNRH1/FLRT2/NRG1/ULK4/DAB2IP/NSMF
GO:2001240	negative regulation of extrinsic apoptotic signaling pathway in absence of ligand	0.137982	1	BP	HSPA1A/HSPA1B/SNAI2/ZC3HC1/IL7/BCL2L1
GO:0055038	recycling endosome membrane	0.13837	1	CC	PLEKHB2/SLC9A6/EHD1/RAP2A/RAB11FIP5/SCAMP5/RAB11FIP4/RAP2B/EHD4
GO:0015758	glucose transport	0.138412	1	BP	SLC2A4/NUP62/CLTCL1/INPP5K/SLC2A12/SORT1/PLS1/SESN2/SELENOS/NUP35/NUP153/SLC2A8/FGF19/NUP50/NUP205/PPARD/RTN2/NUP43/SLC2A3/KLF15/GRB10/ADIPOR2
GO:0042306	regulation of protein import into nucleus	0.138779	1	BP	KEAP1/NUP62/PKIA/KANK1/SNAI2/NFKBIA/NFKBIE/DACT3/TGFB3/CYLD/FZD1/MDFI/NFKBIL1/MXI1/PPM1B/RGS19/HDAC3/TMEM110/JUP/PKD1/PRKCD/C1QTNF3/DAB2IP/SMO/TGFBR1/SLC9A3R1
GO:0032421	stereocilium bundle	0.13927	1	CC	EPS8/MPP1/TPRN/RDX/IFT20/LOXHD1/SLC9A3R1
GO:0035869	ciliary transition zone	0.13927	1	CC	TTBK2/B9D2/TRAF3IP1/CEP131/MKS1/CCSAP/TMEM17
GO:0000307	cyclin-dependent protein kinase holoenzyme complex	0.139471	1	CC	CCND1/TAF7/CCND3/CDK12/PUF60/CCNH/CCNE1/SNW1
GO:0031400	negative regulation of protein modification process	0.139507	1	BP	PTPN1/TFAP4/C3orf33/INPP5F/HSPA1A/HSPA1B/NUP62/MAPK8IP1/CRY1/PDPK1/PKIA/TARBP2/ERRFI1/LRRC4/CTDSP1/GADD45B/INPP5K/CRY2/RASSF2/TRIB1/P3H1/SWAP70/HMGCR/TRAF3IP1/DNMT3B/PER1/FLRT2/PLK1/TAF7/LRRK2/CORO1C/CNKSR3/CBLB/PPP1R15A/UBE2C/ABL1/ZBED3/PTPN2/PRR5L/PRNP/KIRREL2/HEXIM2/PML/HDAC3/DNAJC3/MECP2/LATS1/ZMYND11/ACER2/SOCS6/GFRA2/CDKN2D/RABGEF1/SFRP1/MECOM/DUSP14/HIPK3/ZFYVE28/TRIM27/NXN/FKBP1B/CTBP1/DB…
GO:0032873	negative regulation of stress-activated MAPK cascade	0.139687	1	BP	MAPK8IP1/PER1/HDAC3/ZMYND11/SFRP1/MECOM/HIPK3/FOXO1/DUSP10
GO:0051220	cytoplasmic sequestering of protein	0.139687	1	BP	KEAP1/HSPA5/NFKBIA/NFKBIE/MDFI/NFKBIL1/MXI1/LATS1/PKD1
GO:0070303	negative regulation of stress-activated protein kinase signaling cascade	0.139687	1	BP	MAPK8IP1/PER1/HDAC3/ZMYND11/SFRP1/MECOM/HIPK3/FOXO1/DUSP10
GO:0042073	intraciliary transport	0.140413	1	BP	IFT57/WDR19/BBS12/TRAF3IP1/CEP131/TTC21A/IFT20
GO:0051057	positive regulation of small GTPase mediated signal transduction	0.140413	1	BP	SHOC2/ALS2/ITPKB/KRAS/NRG1/KITLG/CDON
GO:0098840	protein transport along microtubule	0.140413	1	BP	IFT57/WDR19/BBS12/TRAF3IP1/CEP131/TTC21A/IFT20
GO:2000272	negative regulation of receptor activity	0.140413	1	BP	ERRFI1/CBLB/TRDN/ZFYVE28/FKBP1B/CBL/PSEN1
GO:0031529	ruffle organization	0.140708	1	BP	KANK1/INPP5K/RCC2/CORO1C/CARMIL2/RDX/ARHGEF26/CAV1
GO:0048538	thymus development	0.140708	1	BP	ZBTB1/BCL11B/HAND2/ABL1/BCL2L11/CCNB2/TGFBR1/PSEN1
GO:0004497	monooxygenase activity	0.141054	0.908601	MF	CYP26B1/CYP46A1/COQ7/SQLE/CYP2U1/CYP20A1/MSMO1/FOXRED2/DOHH
GO:0019905	syntaxin binding	0.141338	0.908601	MF	STX7/STXBP1/HECTD3/VPS18/LRRK2/ABL1/PTPN2/DAPK1/ABCA1/SNAP23/VAMP3/STX6/SNAP29/TXLNA
GO:0070851	growth factor receptor binding	0.141338	0.908601	MF	IL7/FLRT2/LINGO1/ERN1/TOLLIP/GRB2/FGF19/TXLNA/SNX2/NPTN/SDCBP/DAB2IP/SHC1/SLC9A3R1
GO:0043484	regulation of RNA splicing	0.14186	1	BP	HSPA1A/SRSF4/DYRK1A/SREK1/MBNL2/SRSF6/NSRP1/CDK12/CWC22/ERN1/U2AF2/SRSF5/RBM22/SRSF10/AHNAK/TIA1/SRPK1/SNW1/HNRNPF
GO:0022406	membrane docking	0.1435	1	BP	RAB8B/EXOC8/STX7/STX12/STXBP1/VPS18/STX5/VAMP3/PEX5/STX6/PEX16/STX3/PEX13
GO:0035050	embryonic heart tube development	0.1435	1	BP	IFT57/MEF2C/ARL13B/NPHP3/TRAF3IP1/SOX18/HAND2/WNT5A/MESP1/BBS7/SMO/PSEN1/SETDB2
GO:0043407	negative regulation of MAP kinase activity	0.1435	1	BP	PTPN1/NUP62/MAPK8IP1/INPP5K/HMGCR/SFRP1/DUSP14/HIPK3/PRKCD/RGS4/DAB2IP/DUSP10/CAV1
GO:0050709	negative regulation of protein secretion	0.1435	1	BP	RAB11FIP1/HMGCR/BTN2A2/PML/RAB11FIP5/LGR4/SIRT4/RABGEF1/SFRP1/TRIM27/FKBP1B/C1QTNF3/RSAD2
GO:1903901	negative regulation of viral life cycle	0.1435	1	BP	TFAP4/TRIM62/INPP5K/TRIM13/TRIM5/PML/TRIM26/ZNF639/TRIM27/ILF3/SRPK1/RSAD2/C19orf66
GO:0031625	ubiquitin protein ligase binding	0.143769	0.916953	MF	HSPA1A/HSPA1B/HSPA5/UBE2H/NFKBIA/FBXW7/RNF31/MAP1LC3B/TRIB1/SMG5/PER1/SPG20/MDM2/SPOP/AURKA/KBTBD4/UBE2C/CUL1/PRR5L/SNX9/TMEM189/TOLLIP/PML/NLK/CALR/UBE2R2/TANK/FANCL/AMBRA1/DAXX/UBXN1/CACUL1/FOXO1/BTBD6/UBE2Z/AKTIP/TUBB/EIF4E2/CUL7/USP13/MPHOSPH8/WFS1/RRAGA/ATF6/RALA/BCL10/TRAF6
GO:0042177	negative regulation of protein catabolic process	0.143961	1	BP	MTM1/AZIN2/CLEC16A/BANP/RIC1/PML/SENP1/NRG1/MDM4/ERLEC1/UBXN1/GIPC1/SDCBP/DAB2IP/PSEN1/WAC
GO:1905269	positive regulation of chromatin organization	0.143961	1	BP	AKAP8/RTF1/SNAI2/TADA2A/DNMT3B/SETDB1/PHF19/CHTOP/KAT2A/CTBP1/PAX7/SNW1/CCNB1/JDP2/CTR9/SMARCB1
GO:0051098	regulation of binding	0.144887	1	BP	MEPCE/ADNP/TFAP4/MEF2C/HSPA5/NFKBIA/MAPRE3/HEY1/EPB41L5/STK4/PLK1/NSD1/LRRK2/HAND2/AURKA/ABL1/PLCL1/ADAM15/CCPG1/MDFI/EIF4A3/FBXO18/NRG1/EP300/PKD1/CEBPG/SPAG9/STK3/KAT2A/DDIT3/HERPUD1/WNT5A/PRKCD/CDON/PAX7/AKTIP/BAK1/DAB2IP/SMO/DOT1L/CAV1/TGFBR1/PSEN1/PLAUR/TICAM1/TRAF6
GO:0005319	lipid transporter activity	0.145222	0.918981	MF	ABCG1/PLEKHA8/SLC27A1/STARD4/OSBP/PRELID3A/ATP8A1/ABCA1/PLEKHA8P1/COL4A3BP/NPC1/CPTP/ATP8B2
GO:0034341	response to interferon-gamma	0.146634	1	BP	IFI30/CALCOCO2/TRIM62/DAPK3/HPX/HLA-E/PTPN2/NR1H2/DAPK1/TRIM5/PML/TRIM68/TRIM26/WNT5A/PRKCD/IFNGR2/SYNCRIP/C19orf66
GO:0043618	regulation of transcription from RNA polymerase II promoter in response to stress	0.147384	1	BP	HSPA5/CREB3L1/CREBBP/SESN2/PPP1R15A/CHEK1/STOX1/EP300/DDIT3/KLF2/ATF3/ATF6
GO:0031058	positive regulation of histone modification	0.148545	1	BP	AKAP8/RTF1/SNAI2/TADA2A/DNMT3B/PHF19/CHTOP/KAT2A/CTBP1/PAX7/SNW1/CCNB1/JDP2/CTR9/SMARCB1
GO:0008645	hexose transport	0.148692	1	BP	SLC2A4/NUP62/CLTCL1/INPP5K/SLC2A12/SORT1/PLS1/SESN2/SELENOS/NUP35/NUP153/SLC2A8/FGF19/NUP50/NUP205/PPARD/RTN2/NUP43/SLC2A3/KLF15/GRB10/ADIPOR2
GO:0015749	monosaccharide transport	0.148692	1	BP	SLC2A4/NUP62/CLTCL1/INPP5K/SLC2A12/SORT1/PLS1/SESN2/SELENOS/NUP35/NUP153/SLC2A8/FGF19/NUP50/NUP205/PPARD/RTN2/NUP43/SLC2A3/KLF15/GRB10/ADIPOR2
GO:0000346	transcription export complex	0.149804	1	CC	NXF1/POLDIP3/CHTOP/THOC6
GO:0000974	Prp19 complex	0.149804	1	CC	CRNKL1/U2AF2/RBM22/CDC5L
GO:0045120	pronucleus	0.149804	1	CC	AKAP8/AURKA/CCNA2/RIF1
GO:0002369	T cell cytokine production	0.150665	1	BP	MALT1/MAP3K7/RSAD2/TRAF6
GO:0006878	cellular copper ion homeostasis	0.150665	1	BP	SLC31A1/PRNP/ATP7B/SLC31A2
GO:0021511	spinal cord patterning	0.150665	1	BP	NKX2-2/GLI2/SMO/GDF11
GO:0030220	platelet formation	0.150665	1	BP	CASP9/MEF2C/EP300/CASP3
GO:0031664	regulation of lipopolysaccharide-mediated signaling pathway	0.150665	1	BP	TRIB1/NFKBIL1/TRIM5/TRAF6
GO:0032462	regulation of protein homooligomerization	0.150665	1	BP	FAS/BCL2L11/BMF/PEX5
GO:0033599	regulation of mammary gland epithelial cell proliferation	0.150665	1	BP	CCND1/KDM5B/ZNF703/RREB1
GO:0036120	cellular response to platelet-derived growth factor stimulus	0.150665	1	BP	ERRFI1/CCNA2/RDX/CBL
GO:0042036	negative regulation of cytokine biosynthetic process	0.150665	1	BP	ERRFI1/ASB1/TIA1/RNF128
GO:0044030	regulation of DNA methylation	0.150665	1	BP	MBD3/DNMT3A/RLF/MPHOSPH8
GO:0060831	smoothened signaling pathway involved in dorsal/ventral neural tube patterning	0.150665	1	BP	WDR19/TRAF3IP1/MKS1/GLI2
GO:0065005	protein-lipid complex assembly	0.150665	1	BP	NR1H2/SNX9/ABCA1/ACSL3
GO:0090083	regulation of inclusion body assembly	0.150665	1	BP	HSPA1A/HSPA1B/DNAJB1/SACS
GO:0090178	regulation of establishment of planar polarity involved in neural tube closure	0.150665	1	BP	NPHP3/FZD1/SFRP1/WNT5A
GO:1903392	negative regulation of adherens junction organization	0.150665	1	BP	DLC1/RCC2/CORO1C/RDX
GO:2000637	positive regulation of gene silencing by miRNA	0.150665	1	BP	TRIM71/PUM2/AJUBA/PUM1
GO:2001014	regulation of skeletal muscle cell differentiation	0.150665	1	BP	MEF2C/CYP26B1/ARNTL/DDX17
GO:0002753	cytoplasmic pattern recognition receptor signaling pathway	0.151167	1	BP	HSPA1A/HSPA1B/XIAP/NFKBIA/PUM2/CYLD/PUM1/TAB3/RIPK2/MAP3K7/TRAF6
GO:0032922	circadian regulation of gene expression	0.151167	1	BP	CRY1/CRY2/PER1/ARNTL/CLOCK/PML/LGR4/RAI1/NCOA2/NOCT/CSNK1D
GO:0065002	intracellular protein transmembrane transport	0.151167	1	BP	RAB8B/SRP54/PEX5/PEX12/RTN2/GRPEL2/PEX16/PEX13/PEX3/PEX1/TIMM21
GO:0004438	phosphatidylinositol-3-phosphatase activity	0.151552	0.937079	MF	MTM1/SYNJ1/FIG4/MTMR1
GO:0052744	phosphatidylinositol monophosphate phosphatase activity	0.151552	0.937079	MF	MTM1/SYNJ1/FIG4/MTMR1
GO:0090079	translation regulator activity, nucleic acid binding	0.151552	0.937079	MF	PAIP2B/CPEB2/ZNF540/LARP1
GO:0031968	organelle outer membrane	0.152085	1	CC	MIGA2/ANKZF1/SPG20/MTX3/VAT1/LRRK2/PPP1R15A/ARMCX3/SNN/ACSL1/CCDC155/RAB11FIP5/ACSL3/LPIN1/MFN1/BCL2L11/VAMP1/BMF/AMBRA1/CPTP/MYO19/BCL2L1/NAV3/RSAD2/FUNDC1/BAK1/BNIP3L/PSEN1/GK/PLD6
GO:1903533	regulation of protein targeting	0.152199	1	BP	KEAP1/NUP62/SIAH3/PKIA/KANK1/INPP5K/SNAI2/NFKBIA/NFKBIE/DACT3/TGFB3/FBXW7/RNF31/MICALL2/CYLD/LRRK2/FZD1/ZBED3/MDFI/KCNN3/NFKBIL1/PRELID3A/MXI1/PPM1B/CYB5R1/U2AF2/RGS19/UGCG/HDAC3/TMEM110/JUP/SIRT4/NRG1/PKD1/KAT2A/PRKCD/C1QTNF3/DAB2IP/SMO/TGFBR1/BNIP3L/SLC9A3R1/ELMOD1
GO:0030672	synaptic vesicle membrane	0.153241	1	CC	SLC17A5/PI4K2A/LRRK2/SLC30A3/SEMA4C/VAMP1/SCAMP5/SYNGR3/BCL2L1/SLC18A3
GO:0060170	ciliary membrane	0.153241	1	CC	ARL13B/EHD1/PKD1/EPS15/ARL6/SNAP29/BBS7/SMO/TMEM17/GRK4
GO:0099501	exocytic vesicle membrane	0.153241	1	CC	SLC17A5/PI4K2A/LRRK2/SLC30A3/SEMA4C/VAMP1/SCAMP5/SYNGR3/BCL2L1/SLC18A3
GO:1901184	regulation of ERBB signaling pathway	0.153241	1	BP	NUP62/ERRFI1/FBXW7/CBLB/PTPN2/GRB2/ZFYVE28/EPS15/DAB2IP/CBL/MVB12B/SHC1/PSEN1/PLAUR
GO:0043901	negative regulation of multi-organism process	0.153251	1	BP	TFAP4/TARBP2/TRIM62/INPP5K/TRIM13/TRIB1/TRAF3IP1/NFKBIL1/PPM1B/TRIM5/PML/TRIM26/ZNF639/TRIM27/ILF3/SRPK1/RSAD2/C19orf66/OVGP1
GO:0005667	transcription factor complex	0.153305	1	CC	TBPL1/ATF1/ATF7IP/MED18/SMAD1/SMAD9/RBL1/E2F3/NR6A1/PKNOX1/KAT5/SOX18/CDK7/GTF3C2/TAF7/POU3F2/HAND2/E2F8/ARNTL/AJUBA/CLOCK/PITX1/NFYA/NFYB/GTF3C1/GTF2A1/MNAT1/E2F2/VDR/TRRAP/TAF1/NCOA6/PBX2/FOXF2/CCNH/EP300/ALX4/TAF1D/KAT2A/DDIT3/CTBP1/MED7/NFYC/SNW1/TAF13
GO:1901617	organic hydroxy compound biosynthetic process	0.153895	1	BP	ABCG1/SNAI2/ZEB2/HMGCR/IDI1/INSIG1/SPTLC2/SQLE/HAND2/SNAI1/HMGCS1/CYB5R1/LSS/ACER2/VDR/NR4A2/MSMO1/WNT5A/MVK/IPMK/ALOX12/PGP/FDFT1
GO:0030520	intracellular estrogen receptor signaling pathway	0.15475	1	BP	ARID1A/TAF7/CNOT2/PAGR1/DDX17/NCOA6/SAFB/DDX54/STRN3/UFL1
GO:1901185	negative regulation of ERBB signaling pathway	0.15475	1	BP	NUP62/ERRFI1/CBLB/PTPN2/GRB2/ZFYVE28/EPS15/DAB2IP/CBL/PSEN1
GO:1902653	secondary alcohol biosynthetic process	0.15475	1	BP	ABCG1/HMGCR/IDI1/INSIG1/SQLE/HMGCS1/LSS/MSMO1/MVK/FDFT1
GO:0006367	transcription initiation from RNA polymerase II promoter	0.154821	1	BP	HNF4G/ATF7IP/GTF2B/E2F3/NR6A1/ESRRG/CDK7/CREBBP/TAF7/MED20/MED26/NR1H2/NR3C2/GTF2I/GTF2A1/MNAT1/E2F2/VDR/CDK8/NR4A2/TAF1/NCOA6/CCNH/NR2C2/PPARD/MED7/SNW1/NR2C2AP/TAF13/RXRB
GO:0017038	protein import	0.155932	1	BP	RAB8B/KEAP1/TNPO2/NUP62/PKIA/KANK1/SNAI2/NFKBIA/NFKBIE/DACT3/TGFB3/LMNA/CYLD/FZD1/CBLB/MDFI/NFKBIL1/MXI1/PPM1B/NUP35/RGS19/RBM22/PML/SNUPN/HDAC3/NUP153/LAMP2/TMEM110/NUP50/JUP/TOB1/NUP205/PKD1/PEX5/KPNB1/PEX12/PRKCD/GRPEL2/PEX16/PEX13/C1QTNF3/DAB2IP/SMO/PEX3/PEX1/TGFBR1/TIMM21/SLC9A3R1
GO:0010256	endomembrane system organization	0.156491	1	BP	LYST/TBPL1/RAB43/FAM126A/FAM109A/NUP62/HOOK1/PDPK1/F11R/INPP5K/EXOC8/FAM160A2/GOLGB1/CHMP1B/STX7/VCPIP1/LMNA/STXBP1/PLS1/ALS2/CHMP2B/PLK1/VPS18/STX5/PIGW/MTSS1/BNIP1/NUMB/LRRK2/RAB33B/SYNJ1/ARHGEF16/TOR1AIP2/ARL6IP1/EFR3B/TSPAN5/RAP2A/SNX9/TOR1B/NUP35/TMEM127/BAIAP2/ABCA1/ACSL3/PIK3C3/NUP153/LPIN1/OPTN/COL4A3BP/NUP50/TRDN/JUP/VAMP3/NUP205/CCNB2/STX6/RFX2/PRKCD/BAIAP2L1/ATP8B2/NUP43/STX3/VPS37C/NE…
GO:1903214	regulation of protein targeting to mitochondrion	0.156729	1	BP	SIAH3/FBXW7/RNF31/MICALL2/LRRK2/ZBED3/KCNN3/PRELID3A/CYB5R1/U2AF2/UGCG/SIRT4/NRG1/KAT2A/BNIP3L/ELMOD1
GO:2001243	negative regulation of intrinsic apoptotic signaling pathway	0.156729	1	BP	PTPN1/RRM2B/HSPA1A/MAPK8IP1/CREB3L1/SNAI2/LRRK2/SNAI1/SELENOS/CREB3/CDKN2D/BCL2L12/HERPUD1/BCL2L1/WFS1/PLAUR
GO:0046649	lymphocyte activation	0.156833	1	BP	PATZ1/ZBTB1/BCL11B/MEF2C/PDPK1/CORO1A/RHOH/PKNOX1/MICA/GNRH1/CYP26B1/IL7/IL27RA/SWAP70/NHEJ1/SP3/CCND3/PAG1/FNIP1/HLA-E/ABL1/EFNB3/ZNF335/PTPN2/TNFSF9/MALT1/PRNP/BTN2A2/NBN/RHBDD3/GRB2/CTPS1/FAS/ITPKB/SOCS6/EPHB1/ULBP1/MSH6/ELF4/SFRP1/EP300/CEBPG/PELI1/FKBP1B/RIPK2/ULBP2/CD59/GLI2/IFNAR1/PRKCD/TXLNA/MAP3K14/MAP3K7/DCAF1/RSAD2/BAK1/CAV1/MLST8/PSEN1/EXOSC6/PAK3/BCL10/TICAM1/TRAF6
GO:1904589	regulation of protein import	0.157768	1	BP	KEAP1/NUP62/PKIA/KANK1/SNAI2/NFKBIA/NFKBIE/DACT3/TGFB3/CYLD/FZD1/MDFI/NFKBIL1/MXI1/PPM1B/RGS19/HDAC3/TMEM110/JUP/PKD1/PRKCD/C1QTNF3/DAB2IP/SMO/TGFBR1/SLC9A3R1
GO:0010823	negative regulation of mitochondrion organization	0.157982	1	BP	HSPA1A/SIAH3/LMNA/VAT1/LRRK2/CLEC16A/SIRT4/LIG3/BCL2L1
GO:0051851	modification by host of symbiont morphology or physiology	0.157982	1	BP	TFAP4/INPP5K/ZNF639/EP300/CHD1/SP1/TBC1D20/SNW1/SMARCB1
GO:0030216	keratinocyte differentiation	0.158035	1	BP	BCL11B/ERRFI1/SRSF6/CYP26B1/STK4/JAG1/LATS1/NCOA3/VDR/WNT5A/CASP3/EXPH5/SAV1
GO:0090630	activation of GTPase activity	0.158035	1	BP	RALGAPA2/TBC1D9/EVI5L/RCC2/CORO1C/ARHGEF16/TBC1D10A/SYDE1/TBC1D8/TBC1D16/WNT5A/TBC1D2/EVI5
GO:0000394	RNA splicing, via endonucleolytic cleavage and ligation	0.159316	1	BP	HSPA1A/CLP1/TSEN34/ERN1/TSEN54
GO:0007520	myoblast fusion	0.159316	1	BP	CFLAR/TANC1/EHD1/PLEKHO1/CDON
GO:0010742	macrophage derived foam cell differentiation	0.159316	1	BP	ABCG1/NFKBIA/NR1H2/ABCA1/EP300
GO:0021952	central nervous system projection neuron axonogenesis	0.159316	1	BP	TSKU/EPHB1/NR4A2/GLI2/CDH11
GO:0034122	negative regulation of toll-like receptor signaling pathway	0.159316	1	BP	PDPK1/NFKBIL1/LGR4/DAB2IP/TICAM1
GO:0043153	entrainment of circadian clock by photoperiod	0.159316	1	BP	CRY1/CRY2/PER1/PML/CRTC1
GO:0044060	regulation of endocrine process	0.159316	1	BP	RAB8B/CRY1/RAB11FIP1/RAB11FIP5/C1QTNF3
GO:0048011	neurotrophin TRK receptor signaling pathway	0.159316	1	BP	SORT1/SLC9A6/PPP2R5B/CASP3/AKT1S1
GO:0048025	negative regulation of mRNA splicing, via spliceosome	0.159316	1	BP	SRSF4/DYRK1A/SRSF6/U2AF2/SRSF10
GO:0060561	apoptotic process involved in morphogenesis	0.159316	1	BP	HAND2/PPP2R1B/VDR/BCL2L11/BAK1
GO:0071392	cellular response to estradiol stimulus	0.159316	1	BP	KAT5/ZNF703/NCOA3/SFRP1/CCNA2
GO:0071825	protein-lipid complex subunit organization	0.159316	1	BP	ABCG1/NR1H2/SNX9/ABCA1/ACSL3
GO:0072600	establishment of protein localization to Golgi	0.159316	1	BP	RAB33B/OPTN/RAB6A/GCC1/RGPD5
GO:0090077	foam cell differentiation	0.159316	1	BP	ABCG1/NFKBIA/NR1H2/ABCA1/EP300
GO:0000086	G2/M transition of mitotic cell cycle	0.159497	1	BP	KDM8/CCND1/PKIA/CDC7/WEE1/CDK7/KAT14/PLK1/RCC2/AURKA/PLK4/AJUBA/CUL1/CNTRL/FOXO4/NBN/CHEK1/CEP131/LATS1/OPTN/MNAT1/STOX1/HUS1/HAUS3/CCNH/CCNB2/PCNT/CCNA2/TUBA4A/CEP76/TUBB/CCNB1/CSNK1D/SDCCAG8
GO:0035173	histone kinase activity	0.16038	0.965061	MF	AURKA/BAZ1B/CHEK1/DCAF1/CCNB1
GO:0070717	poly-purine tract binding	0.16038	0.965061	MF	EIF4A3/ATXN1/TIA1/MCRS1/SYNCRIP
GO:0061647	histone H3-K9 modification	0.160625	1	BP	BEND3/SUV39H1/DNMT3B/ARID4A/SETD7/CHEK1/SMARCB1/SETDB2
GO:0005096	GTPase activator activity	0.160722	0.965061	MF	CDC42EP3/ANKRD27/RALGAPA2/DLC1/ERRFI1/RP2/SMAP2/TBC1D9/RGS17/DEPDC1/ARHGAP31/AGFG2/CDC42EP2/EVI5L/RABEP2/ARHGAP39/LRRK2/RGS16/RGS19/ARHGAP11A/TBC1D10A/GIT2/GAPVD1/SYDE1/TBC1D8/ARFGAP1/ARHGAP18/TBC1D16/RASAL2/INPP5B/RGS4/TBC1D20/ARHGAP20/LLGL2/DAB2IP/SIPA1L2/AGFG1/CHML/ACAP2/TBC1D2/ELMOD1/EVI5
GO:0001046	core promoter sequence-specific DNA binding	0.160844	0.965061	MF	UBTF/MEF2C/CRY1/SMAD1/NFIL3/H3F3B/NSD1/SP3/CLOCK/ZNF335/NFYA/KDM2B/NR4A2/EP300/ZNF277/RREB1/SP1/SMARCB1
GO:0044665	MLL1/2 complex	0.16101	1	CC	HCFC1/TAF7/MAX/MGA/TAF1/KANSL1/MCRS1
GO:0071339	MLL1 complex	0.16101	1	CC	HCFC1/TAF7/MAX/MGA/TAF1/KANSL1/MCRS1
GO:0090568	nuclear transcriptional repressor complex	0.16101	1	CC	NACC2/SUV39H1/MBD3/BAHCC1/CSNK2A1/TNRC18/SALL2
GO:0009617	response to bacterium	0.161829	1	BP	LYST/CASP9/AKAP8/MEF2C/ALAD/NFKBIA/MICA/TRIB1/GNRH1/IL27RA/CMPK2/HLA-E/MYD88/ABL1/SELENOS/MALT1/NFKBIL1/TRIM5/BAIAP2/PTGFR/ABCA1/OPTN/FAS/NFKB2/PPARD/PELI1/MAPKAPK2/RIPK2/ADM/IFNAR1/RPS6KA3/WNT5A/PRKCD/BAIAP2L1/CASP3/DAB2IP/NOCT/DUSP10/CAV1/CTR9/SBNO2/BCL10/TICAM1/TRAF6
GO:0048762	mesenchymal cell differentiation	0.161975	1	BP	MEF2C/SEMA6C/TRIM62/SNAI2/DACT3/TGFB3/HEY1/EPB41L5/EFNA1/HAND2/CORO1C/SNAI1/ADAM15/JAG1/ZNF703/SEMA4C/FGF19/FOXF2/NRG1/SFRP1/KITLG/WNT5A/SDCBP/CUL7/DAB2IP/SMO/TGFBR1
GO:1904029	regulation of cyclin-dependent protein kinase activity	0.16206	1	BP	TFAP4/CCND1/MAPRE3/CCNYL1/CDK7/PLK1/CCND3/HEXIM2/LATS1/MNAT1/STOX1/CDKN2D/CCNH/PKD1/CCNA2
GO:0014888	striated muscle adaptation	0.16228	1	BP	INPP5F/MEF2C/ERRFI1/CFLAR/GTF2I/KLF15
GO:0031365	N-terminal protein amino acid modification	0.16228	1	BP	CREBBP/MAP6D1/PPM1B/NMT1/EP300/NAA25
GO:0043616	keratinocyte proliferation	0.16228	1	BP	BCL11B/KLF9/SNAI2/SRSF6/VDR/PPARD
GO:0046579	positive regulation of Ras protein signal transduction	0.16228	1	BP	SHOC2/ALS2/ITPKB/KRAS/NRG1/KITLG
GO:0051294	establishment of spindle orientation	0.16228	1	BP	WDR43/NUMA1/SPDL1/LLGL2/SPAG5/CENPA
GO:1902116	negative regulation of organelle assembly	0.16228	1	BP	MTM1/EVI5L/LRRK2/MAK/FEZ1/PHF23
GO:0009948	anterior/posterior axis specification	0.162286	1	BP	WNT3/EPB41L5/AURKA/CER1/DDIT3/WNT5A/PLD6
GO:0031076	embryonic camera-type eye development	0.162286	1	BP	ARID1A/WDR19/TRAF3IP1/SP3/KDM2B/FOXF2/WNT5A
GO:0031670	cellular response to nutrient	0.162286	1	BP	PIM1/SNAI2/MDM2/VDR/SFRP1/ATP2B1/SNW1
GO:0032456	endocytic recycling	0.162286	1	BP	INPP5F/MICALL2/EHD1/ARL4C/EPS15/STX6/EHD4
GO:0009311	oligosaccharide metabolic process	0.162899	1	BP	MGAT4A/ST3GAL5/USF3/ST8SIA4/EDEM3/MANBA/GLA/ST6GALNAC4/MAN1C1/NEU1/MGAT2/GANC
GO:0042475	odontogenesis of dentin-containing tooth	0.162899	1	BP	BCL11B/ROGDI/NFIC/HAND2/ACVR2B/BCL2L11/ADM/GLI2/FOXO1/CNNM4/SMO/TRAF6
GO:0000785	chromatin	0.163444	1	CC	H1F0/BEND3/NACC2/SUV39H1/MXD1/CALCOCO1/TOX4/ARID1A/UHRF1/SNAI2/MBD3/HR/KAT5/DDX6/SOX18/H3F3B/SMARCAD1/PLK1/CREBBP/ELL/HAND2/CBX7/KAT6B/KDM4C/BAZ1B/INO80/BAHCC1/FAM60A/RCC1/PDS5B/ASXL1/CBX6/ASF1B/DNMT3A/SIRT7/CHEK1/SAP130/GABPA/MECP2/POGZ/FBXO18/NCOA3/TIPIN/TRRAP/MSH6/H1FX/EME2/POLR3D/MORF4L1/DDX11/RAD21/STAG1/CSNK2A1/PPARD/H3F3C/POU4F1/KAT2A/TNRC18/TMPO/INO80B/SP1/MCM7/MCRS1/SNW1/SMARCA2/MPHOSPH8…
GO:0016877	ligase activity, forming carbon-sulfur bonds	0.163606	0.967308	MF	SLC27A1/ACSF2/ACSL1/ACSBG1/AASDH/ACSL3/ACSS2
GO:0032934	sterol binding	0.163606	0.967308	MF	ABCG1/STARD4/OSBP/ABCA1/OSBPL2/NPC1/CAV1
GO:1903747	regulation of establishment of protein localization to mitochondrion	0.165143	1	BP	SIAH3/FBXW7/RNF31/DYNLL2/MICALL2/LRRK2/ZBED3/KCNN3/PRELID3A/PPP1R13B/CYB5R1/U2AF2/UGCG/NMT1/BCL2L11/SIRT4/NRG1/BMF/KAT2A/BNIP3L/ELMOD1
GO:0045321	leukocyte activation	0.166898	1	BP	PATZ1/ZBTB1/BCL11B/MEF2C/PDPK1/CORO1A/PI4K2A/RHOH/PKNOX1/MICA/GNRH1/CYP26B1/IL7/IL27RA/SWAP70/NHEJ1/SP3/CCND3/PAG1/FNIP1/HLA-E/ABL1/EFNB3/ZNF335/PTPN2/TNFSF9/MALT1/PRNP/BTN2A2/NBN/TOLLIP/RHBDD3/GRB2/CTPS1/FAS/ITPKB/SOCS6/EPHB1/SNAP23/ULBP1/MSH6/ELF4/RABGEF1/SFRP1/EP300/CEBPG/PELI1/FKBP1B/RIPK2/ULBP2/CD59/GLI2/IFNAR1/WNT5A/PRKCD/TXLNA/MAP3K14/MAP3K7/DCAF1/DHRS2/NECTIN2/RSAD2/BAK1/CAV1/MLST8/SBNO2/…
GO:0008610	lipid biosynthetic process	0.167689	1	BP	ABCG1/INPP5F/CHKA/PI4K2A/INPP5K/SLC27A1/SNAI2/MTM1/FBXW7/DPM1/STARD4/CDS1/ELOVL4/CYP46A1/HMGCR/PCYT2/IDI1/INSIG1/SPTLC2/IDH1/SQLE/PIGW/SYNJ1/SNAI1/PIGA/PIK3C2A/AJUBA/FIG4/INPP4A/ST3GAL5/NR1H2/ACSL1/HMGCS1/SERAC1/CYB5R1/PIKFYVE/UGCG/ACSL3/PIK3C3/LIPT2/B3GNT5/LSS/GRB2/LPIN3/LPIN1/COL4A3BP/ST8SIA4/FGF19/ACER2/VDR/INPP5E/MID1IP1/CPNE3/SIRT4/PIGO/PPARD/ACSS2/PTDSS1/PTPMT1/MSMO1/NSMAF/CDIPT/ADM/SPTSSA/…
GO:0032675	regulation of interleukin-6 production	0.167793	1	BP	MYD88/SELENOS/TBC1D23/RABGEF1/MAPKAPK2/RIPK2/KLF2/WNT5A/C1QTNF3/TICAM1/TRAF6
GO:0071902	positive regulation of protein serine/threonine kinase activity	0.170294	1	BP	MAP3K9/PTPN1/ZFP91/CCND1/GADD45B/SLC27A1/MAP2K7/TGFB3/MAPRE3/STK4/EFNA1/ALS2/LRRK2/CCND3/AJUBA/MDFI/MALT1/MAP2K3/ACSL1/ERN1/PROK2/MAP3K2/KRAS/NRG1/CCNH/PKD1/SPAG9/KITLG/MAPKAPK2/TAB3/RIPK2/STK3/DAXX/AVPI1/WNT5A/MAP3K7/DAB2IP/SHC1/PSEN1/PAK3/TRAF6
GO:0030670	phagocytic vesicle membrane	0.171014	1	CC	RAB8B/RAB43/RAB11FIP1/CORO1A/HLA-E/RAB20/ATP6V0D1/PIK3C3/LAMP2/INPP5B
GO:0006476	protein deacetylation	0.171124	1	BP	NACC2/AKAP8/DYRK1A/MBD3/PER1/SMARCAD1/SAP30L/ARID4A/SAP30/SIRT7/HDAC3/TBL1XR1/MORF4L1/SIRT4/HDAC7/EP300/CTBP1/JDP2
GO:0010469	regulation of receptor activity	0.171124	1	BP	KLHL24/MEF2C/ERRFI1/FBXW7/CBLB/BAZ1B/PPP2R5B/DAPK1/NCOA3/TRDN/ZFYVE28/FKBP1B/PRKCD/NCOA2/CBL/CAV1/SHC1/PSEN1
GO:0031503	protein complex localization	0.171124	1	BP	IFT57/NACC2/DLG2/EXOC8/NFKBIA/WDR19/STX7/BBS12/TRAF3IP1/RCC2/CYLD/ANKS1B/PPM1B/CEP131/TTC21A/C1QTNF3/NPTN/IFT20
GO:0043280	positive regulation of cysteine-type endopeptidase activity involved in apoptotic process	0.171124	1	BP	IFT57/TFAP4/CASP9/APAF1/DLC1/DAPK1/PML/FAS/ACER2/SENP1/BCL2L11/CASP7/CASP3/BAK1/ALOX12/CARD8/ANP32B/BCL10
GO:0071219	cellular response to molecule of bacterial origin	0.171124	1	BP	AKAP8/MEF2C/NFKBIA/TRIB1/CMPK2/ABL1/SELENOS/NFKBIL1/TRIM5/ABCA1/PPARD/RIPK2/WNT5A/DAB2IP/CTR9/SBNO2/TICAM1/TRAF6
GO:0030695	GTPase regulator activity	0.17208	0.999999	MF	CDC42EP3/ANKRD27/RALGAPA2/DLC1/ERRFI1/RP2/SMAP2/TBC1D9/RGS17/RHOH/DEPDC1/ARHGAP31/AGFG2/CDC42EP2/EVI5L/RABEP2/ARHGAP39/LRRK2/SESN2/RGS16/CPEB2/RGS19/ARHGAP11A/TBC1D10A/PDE6D/GIT2/GAPVD1/SYDE1/TBC1D8/ARFGAP1/ARHGAP18/TBC1D16/RASAL2/INPP5B/RGS4/TBC1D20/ARHGAP20/LLGL2/DAB2IP/SIPA1L2/AGFG1/CHML/RTKN/ACAP2/TBC1D2/ELMOD1/EVI5
GO:0001708	cell fate specification	0.17265	1	BP	HOXD10/SOX18/NKX2-2/SOX6/POU4F1/GLI2/CDON/MESP1/SMO/PSEN1
GO:0048814	regulation of dendrite morphogenesis	0.173298	1	BP	ANKRD27/CDKL5/EFNA1/LRRK2/LZTS1/DNM3/RAP2A/CAPRIN1/BAIAP2/GRIN1/CUL7/NSMF/PAK3
GO:1905114	cell surface receptor signaling pathway involved in cell-cell signaling	0.173336	1	BP	AMER2/JADE1/CCND1/HMGXB4/MEF2C/PYGO1/KANK1/CALCOCO1/DAAM1/XIAP/SPIN1/SCYL2/RTF1/SNAI2/DACT3/WNT3/APCDD1/FRAT1/NPHP3/STK4/KREMEN1/DAPK3/CYLD/LRRK2/FZD1/ABL1/ARNTL/CUL1/SDC1/GLI1/ZBED3/CELSR3/MDFI/SHISA2/RNF220/TMEM198/RGS19/ZNF703/MECP2/LATS1/EIF4A3/NLK/TSKU/MKS1/LGR4/JUP/NR4A2/ZBTB33/ZMYND8/TBL1XR1/SFRP1/CSNK2A1/LRRFIP2/FRAT2/NXN/STK3/CCNE1/DDIT3/GLI2/WNT5A/ARL6/MESP1/MAP3K7/FOXO1/GRIN1/IFT20/PAR…
GO:0030041	actin filament polymerization	0.173865	1	BP	CDC42EP3/KANK1/ARFIP1/CORO1A/EPS8/MSRB1/SPIRE1/CDC42EP2/MICALL2/ABL1/FCHSD1/CARMIL2/BAIAP2/LATS1/GRB2/VASP/SPTAN1/ARHGAP18/TRIM27/PRKCD/BAIAP2L1/CORO7/RDX/MLST8/PAK3
GO:1902554	serine/threonine protein kinase complex	0.174118	1	CC	CCND1/CDK7/TAF7/SESN2/CCND3/CDK12/PHKG2/ERN1/MNAT1/PUF60/CCNH/CCNE1/MAP3K7/SNW1/TGFBR1
GO:0016796	exonuclease activity, active with either ribo- or deoxyribonucleic acids and producing 5'-phosphomonoesters	0.174348	0.999999	MF	TOE1/MGME1/CNOT2/DIS3/PAN3/USB1/REXO2/PAN2/NOCT/EXOSC10
GO:0043434	response to peptide hormone	0.175768	1	BP	SLC2A4/PTPN1/SRSF4/BTG1/CRY1/PDPK1/KANK1/ERRFI1/GNAI1/INPP5K/SLC27A1/SRSF6/SORT1/ATP6V1A/GNRH1/NCOA5/MDM2/SESN2/SIK2/ATP6V1H/PIK3C2A/SELENOS/CPEB2/PTPN2/MAX/FOXO4/SRSF5/ATP6V0D1/ATP6V1C1/BAIAP2/GRB2/LPIN1/SLC2A8/NR4A2/CAD/ADCY9/ADM/PRKCD/BAIAP2L1/SP1/CCNA2/FOXO1/PHIP/PPAT/ATP6V1D/ATP6V1B2/CAV1/CDC5L/SHC1/SESN3/GRB10
GO:0007041	lysosomal transport	0.176192	1	BP	LYST/HMGXB4/HOOK1/SCYL2/FAM160A2/MTM1/SORT1/CHMP2B/VPS18/LRRK2/TGFBRAP1/SNX16/NAGPA/NPC1/AKTIP
GO:0009791	post-embryonic development	0.176192	1	BP	BCL11B/PYGO1/KDM5B/CHST11/ACVR2B/MECP2/RAB3A/TET2/BCL2L11/NR4A2/SOX6/ALX4/BAK1/TGFBR1/PSEN1
GO:0046889	positive regulation of lipid biosynthetic process	0.177367	1	BP	ABCG1/STARD4/NR1H2/MID1IP1/SIRT4/NSMAF/PRKCD/CNEP1R1/SLC45A3
GO:0016055	Wnt signaling pathway	0.177648	1	BP	AMER2/JADE1/CCND1/HMGXB4/PYGO1/KANK1/CALCOCO1/DAAM1/XIAP/SPIN1/SCYL2/RTF1/SNAI2/DACT3/WNT3/APCDD1/FRAT1/NPHP3/STK4/KREMEN1/DAPK3/CYLD/LRRK2/FZD1/ABL1/ARNTL/CUL1/SDC1/GLI1/ZBED3/CELSR3/MDFI/SHISA2/RNF220/TMEM198/RGS19/ZNF703/LATS1/NLK/TSKU/MKS1/LGR4/JUP/NR4A2/ZBTB33/TBL1XR1/SFRP1/CSNK2A1/LRRFIP2/FRAT2/NXN/STK3/CCNE1/DDIT3/WNT5A/ARL6/MESP1/MAP3K7/FOXO1/IFT20/PARD6A/DAB2IP/CAV1/PSMD7/AMOTL2/CSNK1D/S…
GO:0198738	cell-cell signaling by wnt	0.177648	1	BP	AMER2/JADE1/CCND1/HMGXB4/PYGO1/KANK1/CALCOCO1/DAAM1/XIAP/SPIN1/SCYL2/RTF1/SNAI2/DACT3/WNT3/APCDD1/FRAT1/NPHP3/STK4/KREMEN1/DAPK3/CYLD/LRRK2/FZD1/ABL1/ARNTL/CUL1/SDC1/GLI1/ZBED3/CELSR3/MDFI/SHISA2/RNF220/TMEM198/RGS19/ZNF703/LATS1/NLK/TSKU/MKS1/LGR4/JUP/NR4A2/ZBTB33/TBL1XR1/SFRP1/CSNK2A1/LRRFIP2/FRAT2/NXN/STK3/CCNE1/DDIT3/WNT5A/ARL6/MESP1/MAP3K7/FOXO1/IFT20/PARD6A/DAB2IP/CAV1/PSMD7/AMOTL2/CSNK1D/S…
GO:0004713	protein tyrosine kinase activity	0.17825	0.999999	MF	EFNA3/DYRK1A/WEE1/MAP2K7/FGFR1OP2/PEAK1/ABL1/EFNB3/BAZ1B/CNTRL/PDGFRL/MAP2K3/ERBB3/EPHB1/NRG1/EFNA4/TESK2/TRIM27/RIPK2/PRKCD/NPTN/FLT4/DYRK3
GO:0014033	neural crest cell differentiation	0.179197	1	BP	MEF2C/SEMA6C/SNAI2/HAND2/CORO1C/JAG1/SEMA4C/FGF19/NRG1/SFRP1/KITLG/SMO
GO:0048024	regulation of mRNA splicing, via spliceosome	0.179197	1	BP	SRSF4/DYRK1A/SREK1/MBNL2/SRSF6/NSRP1/CWC22/U2AF2/SRSF10/TIA1/SRPK1/SNW1
GO:0071593	lymphocyte aggregation	0.179209	1	BP	PATZ1/ZBTB1/BCL11B/PDPK1/CORO1A/RHOH/PKNOX1/MICA/GNRH1/CYP26B1/IL7/NHEJ1/SP3/CCND3/PAG1/HLA-E/ABL1/EFNB3/PTPN2/TNFSF9/MALT1/PRNP/BTN2A2/GRB2/STK10/CTPS1/FAS/ITPKB/SOCS6/ELF4/PELI1/FKBP1B/RIPK2/CD59/GLI2/IFNAR1/MAP3K14/MAP3K7/RSAD2/CAV1/MLST8/PSEN1/PAK3/BCL10/TRAF6
GO:0031570	DNA integrity checkpoint	0.179543	1	BP	CCND1/CRY1/USP28/PLK1/MDM2/AURKA/CNOT2/CLOCK/FOXO4/NBN/CHEK1/PML/TIPIN/HUS1/EME2/SETMAR/EP300/MAPKAPK2/MDM4/CNOT3/HINFP/CCNA2/FBXO4/CCNB1/DOT1L/CDC5L/RBBP8/WAC/DNA2
GO:0044389	ubiquitin-like protein ligase binding	0.179623	0.999999	MF	HSPA1A/HSPA1B/HSPA5/UBE2H/NFKBIA/FBXW7/RNF31/MAP1LC3B/TRIB1/SMG5/PER1/SPG20/MDM2/SPOP/AURKA/KBTBD4/UBE2C/CUL1/PRR5L/SNX9/TMEM189/TOLLIP/PML/NLK/CALR/UBE2R2/TANK/FANCL/AMBRA1/DAXX/UBXN1/CACUL1/FOXO1/BTBD6/UBE2Z/AKTIP/TUBB/EIF4E2/CUL7/USP13/MPHOSPH8/WFS1/RRAGA/ATF6/RALA/BCL10/TRAF6
GO:0019867	outer membrane	0.179989	1	CC	MIGA2/ANKZF1/SPG20/MTX3/VAT1/LRRK2/PPP1R15A/ARMCX3/SNN/ACSL1/CCDC155/RAB11FIP5/ACSL3/LPIN1/MFN1/BCL2L11/VAMP1/BMF/AMBRA1/CPTP/MYO19/BCL2L1/NAV3/RSAD2/FUNDC1/BAK1/BNIP3L/PSEN1/GK/PLD6
GO:0051168	nuclear export	0.180068	1	BP	NXF1/SRSF4/NUP62/SRSF6/SMG5/MDM2/MALT1/POLDIP3/NUP35/XPO1/U2AF2/SRSF5/SRSF10/NUP153/EIF4A3/CHTOP/NUP50/THOC6/SLU7/RRS1/CALR/NUP205/PKD1/CDC40/ATXN1/NUP43/SLBP/XPOT/AGFG1/CPSF2/ANP32B/BUD13
GO:1900180	regulation of protein localization to nucleus	0.180068	1	BP	KEAP1/NUP62/PKIA/KANK1/SNAI2/NFKBIA/NFKBIE/DACT3/TGFB3/LMNA/KAT7/PLK1/CYLD/SESN2/FZD1/MDFI/NFKBIL1/MXI1/PPM1B/RGS19/HDAC3/TMEM110/JUP/PKD1/PRKCD/FBXO4/C1QTNF3/MCRS1/DAB2IP/SMO/TGFBR1/SLC9A3R1
GO:0034121	regulation of toll-like receptor signaling pathway	0.18177	1	BP	PDPK1/NFKBIL1/LGR4/PELI1/RSAD2/DAB2IP/CAV1/TICAM1
GO:0035329	hippo signaling	0.18177	1	BP	STK4/AJUBA/LATS1/STK3/CASP3/AMOTL2/TJP2/SAV1
GO:0048546	digestive tract morphogenesis	0.18177	1	BP	EPB41L5/GLI1/ACVR2B/HOXA13/SFRP1/GLI2/WNT5A/BBS7
GO:1903312	negative regulation of mRNA metabolic process	0.18177	1	BP	SRSF4/DYRK1A/SRSF6/U2AF2/SRSF10/TOB1/SECISBP2/CTR9
GO:0030496	midbody	0.181844	1	CC	KEAP1/NUP62/HSPA5/GNAI1/MAPRE3/SPG20/PLK1/RCC2/CYLD/AURKA/MAK/PRC1/RAP2A/SDCCAG3/PIK3C3/GNAI2/KIF20A/DDX11/RAB11FIP4/TACC1/KATNB1/RDX/HSP90B1/SPAG5/RALA
GO:0071375	cellular response to peptide hormone stimulus	0.181864	1	BP	SLC2A4/PTPN1/PDPK1/KANK1/ERRFI1/INPP5K/ATP6V1A/NCOA5/MDM2/SIK2/ATP6V1H/PIK3C2A/SELENOS/CPEB2/PTPN2/MAX/FOXO4/SRSF5/ATP6V0D1/ATP6V1C1/BAIAP2/GRB2/LPIN1/SLC2A8/NR4A2/ADCY9/PRKCD/BAIAP2L1/SP1/CCNA2/FOXO1/PHIP/PPAT/ATP6V1D/ATP6V1B2/CAV1/CDC5L/SHC1/GRB10
GO:0022037	metencephalon development	0.18258	1	BP	HSPA5/HERC1/ABL1/GLI1/CLP1/MECP2/SEMA4C/NR2C2/KAT2A/GLI2/GRIN1/SMO/AGTPBP1/ATRN
GO:0005057	receptor signaling protein activity	0.183074	0.999999	MF	MAP3K3/MAP3K9/SMAD1/SMAD9/MAP2K7/STK4/FLRT2/PAK6/MAP2K3/ACVR2B/STK10/NLK/MAP3K2/ARAF/MAPK15/STK3/DAXX/NSMAF/MAP3K14/MAP3K7/ACVR2A/TGFBR1/MAP3K1/PAK3
GO:0070507	regulation of microtubule cytoskeleton organization	0.183374	1	BP	SENP6/CHMP1B/TRAF3IP1/CHMP2B/PLK1/CYLD/AURKA/PLK4/ABL1/NUBP1/MAP6D1/XPO1/CHEK1/CEP131/RASSF7/SKA3/MID1IP1/KATNB1/CEP76/CCSAP
GO:0048515	spermatid differentiation	0.183995	1	BP	TBPL1/HOOK1/PYGO1/TARBP2/H3F3B/SIX5/ABHD2/RFX2/TSSK6/NECTIN3/NECTIN2/SRPK1/TBC1D20/SMARCA2/AGFG1/PLD6
GO:0030914	STAGA complex	0.184067	1	CC	SAP130/TRRAP/KAT2A/TADA1
GO:0009991	response to extracellular stimulus	0.184766	1	BP	ADNP/APAF1/CCND1/MEF2C/HSPA5/PIM1/SNAI2/ALAD/MBD3/MAP1LC3B/MTHFR/ZFYVE1/HMGCR/RRAGC/DNMT3B/GIPR/MDM2/LRRK2/FNIP1/MAX/ACSL1/FOXO4/NUDT15/DNMT3A/HMGCS1/SETDB1/ABCA1/ACSL3/PIK3C3/GNAI2/VDR/NR4A2/CDKN2D/TBL1XR1/SFRP1/CAD/PPARD/FKBP1B/SLC25A25/KAT2A/DDIT3/ADM/FOXO1/ATF3/ATP2B1/SNW1/NOCT/HLCS/CBL/RRAGA/BCL10/ADIPOR2
GO:0002714	positive regulation of B cell mediated immunity	0.185077	1	BP	HPX/MSH6/NECTIN2/EXOSC6
GO:0002891	positive regulation of immunoglobulin mediated immune response	0.185077	1	BP	HPX/MSH6/NECTIN2/EXOSC6
GO:0006337	nucleosome disassembly	0.185077	1	BP	ARID1A/ARID2/SMARCD1/SMARCB1
GO:0006346	methylation-dependent chromatin silencing	0.185077	1	BP	UHRF1/MBD3/DNMT3A/SETDB1
GO:0006825	copper ion transport	0.185077	1	BP	SLC31A1/STEAP2/ATP7B/SLC31A2
GO:0006907	pinocytosis	0.185077	1	BP	NR1H2/MAPKAPK2/CAV1/EHD4
GO:0009209	pyrimidine ribonucleoside triphosphate biosynthetic process	0.185077	1	BP	UCK2/NME6/CTPS1/CAD
GO:0010743	regulation of macrophage derived foam cell differentiation	0.185077	1	BP	ABCG1/NFKBIA/NR1H2/ABCA1
GO:0018027	peptidyl-lysine dimethylation	0.185077	1	BP	SUV39H1/SETD7/SETMAR/SMARCB1
GO:0032048	cardiolipin metabolic process	0.185077	1	BP	SLC27A1/MECP2/PTPMT1/PLD6
GO:0032986	protein-DNA complex disassembly	0.185077	1	BP	ARID1A/ARID2/SMARCD1/SMARCB1
GO:0036119	response to platelet-derived growth factor	0.185077	1	BP	ERRFI1/CCNA2/RDX/CBL
GO:0036344	platelet morphogenesis	0.185077	1	BP	CASP9/MEF2C/EP300/CASP3
GO:0045058	T cell selection	0.185077	1	BP	BCL11B/PTPN2/FAS/ITPKB
GO:0045943	positive regulation of transcription from RNA polymerase I promoter	0.185077	1	BP	UBTF/PPP1R15A/NOL11/SMARCB1
GO:0048385	regulation of retinoic acid receptor signaling pathway	0.185077	1	BP	CYP26B1/ASXL1/CALR/SNW1
GO:0060148	positive regulation of posttranscriptional gene silencing	0.185077	1	BP	TRIM71/PUM2/AJUBA/PUM1
GO:0071498	cellular response to fluid shear stress	0.185077	1	BP	MEF2C/MTSS1/HDAC3/KLF2
GO:0072576	liver morphogenesis	0.185077	1	BP	FBXW7/GLI1/RPS6KA1/TET2
GO:0090177	establishment of planar polarity involved in neural tube closure	0.185077	1	BP	NPHP3/FZD1/SFRP1/WNT5A
GO:0006260	DNA replication	0.185131	1	BP	GINS3/RRM2B/ORC4/ATF1/ZBTB38/CDC7/NFIC/TSPYL2/ING5/TGFB3/FBXW7/KAT7/MCIDAS/KAT5/ACHE/MGME1/MCM9/E2F8/GLI1/INO80/PARP2/NBN/BAZ1A/CHEK1/FANCM/FBXO18/TIPIN/HUS1/EME2/NCOA6/CALR/SETMAR/MCM5/KITLG/POLE2/CCNE1/GLI2/SMARCAL1/TNFAIP1/POLN/LIG3/MCM7/SLBP/KIN/SHC1/RBBP8/ESCO2/DNA2
GO:1901983	regulation of protein acetylation	0.185266	1	BP	CTCF/SNAI2/TADA2A/KAT5/TAF7/CHEK1/MECP2/KAT2A/CTBP1/KLF15/SMARCB1
GO:2000177	regulation of neural precursor cell proliferation	0.185266	1	BP	TRIM71/VAX1/LRRK2/GLI1/ZNF335/KDM2B/GLI2/WNT5A/CDON/FOXO1/SMO
GO:0008156	negative regulation of DNA replication	0.185571	1	BP	TSPYL2/TGFB3/FBXW7/FBXO18/TIPIN/HUS1/LIG3
GO:0019076	viral release from host cell	0.185571	1	BP	TRIM62/TRIM13/CHMP2B/TRIM5/PML/TRIM26/TRIM27
GO:0031062	positive regulation of histone methylation	0.185571	1	BP	RTF1/DNMT3B/PHF19/CHTOP/PAX7/SNW1/CTR9
GO:0031663	lipopolysaccharide-mediated signaling pathway	0.185571	1	BP	NFKBIA/TRIB1/NFKBIL1/TRIM5/RIPK2/TICAM1/TRAF6
GO:0032370	positive regulation of lipid transport	0.185571	1	BP	ABCG1/NFKBIA/NR1H2/ATP8A1/ABCA1/P2RX4/PRKCD
GO:0042551	neuron maturation	0.185571	1	BP	FARP2/LRRK2/RND1/NRCAM/MECP2/ANKS1A/NR4A2
GO:0005003	ephrin receptor activity	0.186116	0.999999	MF	EFNA3/EFNB3/EPHB1/EFNA4
GO:0005095	GTPase inhibitor activity	0.186116	0.999999	MF	RHOH/CPEB2/PDE6D/RTKN
GO:0005521	lamin binding	0.186116	0.999999	MF	PRNP/NARF/TMPO/BNIP3L
GO:0017075	syntaxin-1 binding	0.186116	0.999999	MF	STXBP1/LRRK2/DAPK1/VAMP3
GO:0009266	response to temperature stimulus	0.186424	1	BP	HSPA1A/HSPA1B/NUP62/SLC27A1/MAP2K7/NFKBIA/BAG2/MICA/CREBBP/TP53INP1/DNAJB4/NUP35/DNAJB1/DNAJC3/NUP153/NUP50/EPHB1/SLU7/BAG3/NUP205/EP300/MAPKAPK2/ADM/NUP43/FOXO1/AKT1S1/ATP2B1/MKI67/CLPB/MLST8/DNAJC7
GO:0044843	cell cycle G1/S phase transition	0.186632	1	BP	MEPCE/JADE1/NACC2/CCND1/ORC4/CDC7/TRIM71/CTDSP1/FBXW7/NPAT/CDK7/MDM2/AURKA/CNOT2/PAGR1/CUL1/INO80/RCC1/PML/LATS1/MNAT1/CDKN2D/MCM5/CCNH/EP300/PKD1/MDM4/CNOT3/HINFP/POLE2/CCNE1/MCM7/CDK10/PIM2/CDK3/CACUL1/RDX/PPAT/CCNB1/RBBP8/FBXO5
GO:0090501	RNA phosphodiester bond hydrolysis	0.186912	1	BP	HSPA1A/TOE1/SMG5/CSTF1/CNOT2/PPP1R8/ERI2/DIS3/CLP1/ERI1/TSEN34/ERN1/PAN3/TSEN54/RRS1/USB1/REXO2/PAN2/NOCT/CPSF2/EXOSC10/PLD6/DBR1
GO:0031312	extrinsic component of organelle membrane	0.186947	1	CC	HID1/ZFYVE1/COQ7/NOA1/PML/SNX16
GO:0035267	NuA4 histone acetyltransferase complex	0.187631	1	CC	EPC2/YEATS4/KAT5/TRRAP/MORF4L1
GO:0043189	H4/H2A histone acetyltransferase complex	0.187631	1	CC	EPC2/YEATS4/KAT5/TRRAP/MORF4L1
GO:0008021	synaptic vesicle	0.187815	1	CC	SLC17A5/TPRG1L/PI4K2A/LRRK2/SLC30A3/ATP6V0D1/RAB3A/SLC2A8/SEMA4C/TRAPPC4/VAMP1/SCAMP5/SYNGR3/STX3/GIPC1/SEPT5/BCL2L1/GRIN1/SLC18A3
GO:0000768	syncytium formation by plasma membrane fusion	0.188249	1	BP	CFLAR/TANC1/EHD1/PLEKHO1/CDON/SBNO2
GO:0001961	positive regulation of cytokine-mediated signaling pathway	0.188249	1	BP	HSPA1A/HSPA1B/CREBRF/HPX/RIPK2/WNT5A
GO:0006308	DNA catabolic process	0.188249	1	BP	H1F0/APAF1/FBXO18/SETMAR/KPNB1/CASP3
GO:0033344	cholesterol efflux	0.188249	1	BP	ABCG1/NFKBIA/STX12/NR1H2/ABCA1/NPC1
GO:0045661	regulation of myoblast differentiation	0.188249	1	BP	MEF2C/BTG1/NR2C2/PPARD/DDIT3/CDON
GO:0008299	isoprenoid biosynthetic process	0.188803	1	BP	HMGCR/IDI1/HMGCS1/MVK/FDFT1
GO:0010662	regulation of striated muscle cell apoptotic process	0.188803	1	BP	PDPK1/HMGCR/HAND2/BAG3/SIRT4
GO:0021696	cerebellar cortex morphogenesis	0.188803	1	BP	HERC1/GLI1/GLI2/SMO/AGTPBP1
GO:0032757	positive regulation of interleukin-8 production	0.188803	1	BP	HSPA1A/HSPA1B/DDIT3/WNT5A/BCL10
GO:0033962	cytoplasmic mRNA processing body assembly	0.188803	1	BP	DDX6/CNOT2/PAN3/PAN2/NOCT
GO:0048596	embryonic camera-type eye morphogenesis	0.188803	1	BP	ARID1A/SP3/KDM2B/FOXF2/WNT5A
GO:0048843	negative regulation of axon extension involved in axon guidance	0.188803	1	BP	SEMA6C/WNT3/PLXNA3/SEMA4C/WNT5A
GO:0060986	endocrine hormone secretion	0.188803	1	BP	RAB8B/CRY1/RAB11FIP1/RAB11FIP5/C1QTNF3
GO:0071514	genetic imprinting	0.188803	1	BP	CTCF/ARID4A/DNMT3A/MECP2/CTR9
GO:0090207	regulation of triglyceride metabolic process	0.188803	1	BP	FBXW7/PNPLA2/NR1H2/TBL1XR1/CNEP1R1
GO:1905332	positive regulation of morphogenesis of an epithelium	0.188803	1	BP	NUMB/LGR4/STOX1/RREB1/SMO
GO:0009952	anterior/posterior pattern specification	0.18883	1	BP	WNT3/HOXD10/EPB41L5/BPTF/AURKA/FEZF1/HOXC8/KDM2B/RGS19/ACVR2B/CER1/SFRP1/EP300/ALX4/KAT2A/DDIT3/GLI2/WNT5A/CDON/ACVR2A/SMO/TGFBR1/PALB2/GDF11/PSEN1/PLD6
GO:0051251	positive regulation of lymphocyte activation	0.18883	1	BP	ZBTB1/MEF2C/PDPK1/CORO1A/IL7/HLA-E/EFNB3/ZNF335/TNFSF9/MALT1/GRB2/ITPKB/MSH6/PELI1/RIPK2/CD59/GLI2/MAP3K14/MAP3K7/CAV1/MLST8/EXOSC6/PAK3/BCL10/TICAM1/TRAF6
GO:0061136	regulation of proteasomal protein catabolic process	0.18883	1	BP	KEAP1/MTM1/FBXW7/TRIB1/PLK1/MDM2/LRRK2/AURKA/CLEC16A/NUDT15/RNF114/SENP1/TAF1/ARAF/PKD1/HERPUD1/UBXN1/GIPC1/BBS7/SDCBP/DAB2IP/CAV1/CSNK1D/UFL1/PSEN1/WAC
GO:0044839	cell cycle G2/M phase transition	0.189023	1	BP	KDM8/CCND1/AKAP8/PKIA/CDC7/WEE1/CDK7/KAT14/PLK1/RCC2/AURKA/PLK4/AJUBA/CUL1/CNTRL/FOXO4/NBN/CHEK1/CEP131/LATS1/OPTN/MNAT1/STOX1/HUS1/HAUS3/CCNH/CCNB2/PCNT/CCNA2/TUBA4A/CEP76/TUBB/CCNB1/CSNK1D/SDCCAG8
GO:0043015	gamma-tubulin binding	0.189593	0.999999	MF	TUBGCP3/B9D2/TUBGCP5/FEZ1/RAB11FIP5/RAD51D
GO:0050867	positive regulation of cell activation	0.189625	1	BP	ZBTB1/MEF2C/PDPK1/CORO1A/IL7/HLA-E/EFNB3/ZNF335/TNFSF9/MALT1/RPS6KA1/GRB2/ITPKB/MSH6/PELI1/RIPK2/CD59/GLI2/WNT5A/MAP3K14/MAP3K7/NECTIN2/CAV1/MLST8/EXOSC6/PAK3/BCL10/TICAM1/TRAF6
GO:0016709	oxidoreductase activity, acting on paired donors, with incorporation or reduction of molecular oxygen, NAD(P)H as one donor, and incorporation of one atom of oxygen	0.190012	0.999999	MF	CYP26B1/CYP46A1/COQ7/SQLE/MSMO1
GO:0051019	mitogen-activated protein kinase binding	0.190012	0.999999	MF	MICALCL/ABL1/ATF7/GTF2I/SPAG9
GO:0006639	acylglycerol metabolic process	0.190918	1	BP	FBXW7/INSIG1/SEL1L/PNPLA2/NR1H2/ACSL1/ABHD2/LPIN3/LPIN1/TBL1XR1/DGKQ/CNEP1R1/CAV1/DAGLA/GK
GO:0051784	negative regulation of nuclear division	0.191473	1	BP	TOM1L2/NME6/PLK1/CHEK1/CSNK2A1/FBXO43/LCMT1/CCNB1/RPS6KA2/FBXO5
GO:2000756	regulation of peptidyl-lysine acetylation	0.191473	1	BP	CTCF/SNAI2/TADA2A/TAF7/CHEK1/MECP2/KAT2A/CTBP1/KLF15/SMARCB1
GO:0009408	response to heat	0.191495	1	BP	HSPA1A/HSPA1B/NUP62/MAP2K7/BAG2/MICA/CREBBP/TP53INP1/DNAJB4/NUP35/DNAJB1/NUP153/NUP50/SLU7/BAG3/NUP205/EP300/MAPKAPK2/NUP43/AKT1S1/MKI67/CLPB/MLST8/DNAJC7
GO:0030308	negative regulation of cell growth	0.191495	1	BP	JADE1/BTG1/SEMA6C/NAIF1/DACT3/TSPYL2/ING1/WNT3/SPG20/NME6/SESN2/ADAM15/PLXNA3/PML/SEMA4C/CDKN2D/SFRP1/PPARD/APBB2/WNT5A/RNF6/SMARCA2/CDKN2AIP/ADIPOR2
GO:0021953	central nervous system neuron differentiation	0.193924	1	BP	BCL11B/HOXD10/HERC1/FZD1/ZNF335/PLXNA3/NKX2-2/TSKU/EPHB1/NR4A2/SFRP1/POU4F1/GLI2/WNT5A/MAP2/CDH11/PAX7/GBA2/SMO/CSNK1D/PSEN1/AGTPBP1
GO:0010212	response to ionizing radiation	0.195797	1	BP	CCND1/SNAI2/ALAD/USP28/TRIM13/KAT5/DNMT3B/NHEJ1/ELK1/CLOCK/INO80/DNMT3A/PML/GRB2/HUS1/SFRP1/TANK/AEN/RAD51D/IKBIP/INIP/FBXO4/CASP3/BCL2L1/BAK1
GO:0071901	negative regulation of protein serine/threonine kinase activity	0.19601	1	BP	PTPN1/TFAP4/NUP62/MAPK8IP1/PKIA/INPP5K/HMGCR/PLK1/ABL1/HEXIM2/LATS1/CDKN2D/SFRP1/DUSP14/HIPK3/PRKCD/RGS4/DAB2IP/DUSP10/CAV1
GO:0005637	nuclear inner membrane	0.196065	1	CC	LMNB1/SMAD1/ERN1/TMPO/P2RX4/LMNB2/FAM169A/TMEM120B/UNC50
GO:1900006	positive regulation of dendrite development	0.196238	1	BP	ANKRD27/CDKL5/ABL1/CAPRIN1/BAIAP2/ZMYND8/NRG1/CUL7/DAB2IP/PSEN1/CRTC1/PAK3
GO:0001817	regulation of cytokine production	0.196795	1	BP	AKAP8/HSPA1A/HSPA1B/TRIM56/F11R/ERRFI1/SNAI2/TGFB3/PUM2/IL27RA/TRAF3IP1/KAT5/PER1/CREBBP/CYLD/POLR3E/HLA-E/MYD88/ABL1/SELENOS/MALT1/NFKBIL1/PRNP/PPM1B/BTN2A2/PML/TBC1D23/LGR4/PUM1/POLR3D/RABGEF1/HDAC7/IGF2BP1/EP300/SCAMP5/CEBPG/NFKB2/PELI1/MAPKAPK2/ASB1/TRIM27/RIPK2/ELF1/HPSE/DDIT3/KLF2/IFNAR1/WNT5A/TAX1BP1/MAP3K7/C1QTNF3/TIA1/RSAD2/FLT4/CARD8/UBE2L6/RNF128/BCL10/TICAM1/TRAF6
GO:0035065	regulation of histone acetylation	0.197765	1	BP	CTCF/SNAI2/TADA2A/TAF7/CHEK1/MECP2/KAT2A/CTBP1/SMARCB1
GO:0051702	interaction with symbiont	0.197765	1	BP	TFAP4/INPP5K/ZNF639/EP300/CHD1/SP1/TBC1D20/SNW1/SMARCB1
GO:0051705	multi-organism behavior	0.197765	1	BP	GLS/HAND2/GCNT4/MECP2/KRAS/POU4F1/UBR3/PEX13/GRIN1
GO:0035591	signaling adaptor activity	0.198295	0.999999	MF	MAPK8IP1/EPS8/PAG1/SH2D3A/GRB2/TOB1/SPAG9/RUSC1/MPP7/DAB2IP/SHC1/GRB10
GO:0005525	GTP binding	0.198359	0.999999	MF	RAB8B/URGCP/C9orf69/RAB43/RHEBL1/ARL13B/GNAI1/RP2/ARL4D/IRGQ/RHOH/RRAGC/LANCL2/LRRK2/RAB33B/RND1/TRIM23/RAB20/RAB40B/EHD1/DNM3/TUBB2B/RAP2A/DAPK1/NOA1/SRP54/TUBB2A/RAB3A/MFN1/GNAI2/RAB3D/SAR1A/KRAS/GUCY1B3/ARL4C/RAB6A/RRAS2/RHOV/RAB24/RAP2B/ARL6/MTG2/GPN3/MMAA/SEPT5/GUCY1A3/TUBA4A/TUBB/RRAGA/EHD4/RTKN/RALA/RAB18
GO:0032504	multicellular organism reproduction	0.198805	1	BP	TBPL1/PATZ1/ADNP/BTG1/NUP62/HOOK1/PYGO1/SMAD1/TARBP2/MICALCL/SPIN1/NR6A1/GMCL1/TGFB3/WNT3/GNRH1/CREBRF/CYP26B1/CCNYL1/DDX6/H3F3B/SIX5/AZIN2/MCM9/AURKA/SP3/MAK/ARNTL/ARID4A/GLI1/CLOCK/PGM3/ASF1B/DNMT3A/PROK2/KDM2B/RNF114/ABHD2/CEP131/PAQR8/CCDC155/LGR4/EIF5A2/VDR/PUM1/BCL2L11/CALR/SFRP1/NR2C2/FANCL/TESK2/PDE3A/PPARD/SPAG9/KITLG/TRIM27/RFX2/ZFP41/TSSK6/NECTIN3/INPP5B/MORC1/ACVR2A/SFMBT1/NECTIN2/BCL…
GO:0016782	transferase activity, transferring sulfur-containing groups	0.199524	0.999999	MF	CHST14/CHST11/CHST3/CHST10/CHST7/NDST1/TPST1/TPST2/NDST3
GO:0050657	nucleic acid transport	0.199996	1	BP	NXF1/SRSF4/NUP62/SRSF6/SMG5/KIF5C/POLDIP3/NUP35/XPO1/U2AF2/SRSF5/SRSF10/SNUPN/NUP153/EIF4A3/CHTOP/EIF5A2/NUP50/THOC6/SLU7/NUP205/IGF2BP1/CDC40/NUP43/SLBP/XPOT/AGFG1/CPSF2/BUD13
GO:0050658	RNA transport	0.199996	1	BP	NXF1/SRSF4/NUP62/SRSF6/SMG5/KIF5C/POLDIP3/NUP35/XPO1/U2AF2/SRSF5/SRSF10/SNUPN/NUP153/EIF4A3/CHTOP/EIF5A2/NUP50/THOC6/SLU7/NUP205/IGF2BP1/CDC40/NUP43/SLBP/XPOT/AGFG1/CPSF2/BUD13
GO:0043547	positive regulation of GTPase activity	0.200518	1	BP	CDC42EP3/FARP2/ANKRD27/RALGAPA2/DLC1/CDKL5/F11R/ERRFI1/RP2/SMAP2/TBC1D9/RGS17/CYTH2/DEPDC1/ARHGAP31/ARTN/AGFG2/ALS2/DENND4A/CDC42EP2/EVI5L/RABEP2/ARHGAP39/RCC2/HERC1/LRRK2/RAB3IP/CORO1C/PLEKHG2/FNIP1/ARHGEF16/RGS16/SH2D3A/CYTH3/ARHGEF10L/DIS3/CYTH1/RCC1/RIC1/SNX9/ERBB3/RGS19/ARHGAP11A/TBC1D10A/GRB2/ARHGEF39/PLEKHG3/FGD6/FGF19/TRAPPC4/GIT2/GFRA2/GAPVD1/SPTAN1/SYDE1/TBC1D8/ARFGAP1/RABGEF1/NRG1/SFRP…
GO:0031667	response to nutrient levels	0.200789	1	BP	APAF1/CCND1/MEF2C/HSPA5/PIM1/SNAI2/ALAD/MBD3/MAP1LC3B/MTHFR/ZFYVE1/HMGCR/RRAGC/DNMT3B/GIPR/MDM2/LRRK2/FNIP1/MAX/ACSL1/FOXO4/DNMT3A/HMGCS1/SETDB1/ABCA1/ACSL3/PIK3C3/GNAI2/VDR/CDKN2D/TBL1XR1/SFRP1/CAD/PPARD/FKBP1B/SLC25A25/KAT2A/DDIT3/ADM/FOXO1/ATF3/ATP2B1/SNW1/HLCS/CBL/RRAGA/BCL10/ADIPOR2
GO:0001104	RNA polymerase II transcription cofactor activity	0.20088	0.999999	MF	JADE1/MED18/CREBBP/POU3F2/MED20/CNOT2/MED26/PPRC1/MED21/ZMYND8/SOX12/TCERG1/CTBP1/MED7/SMARCA2/RBBP8
GO:0033157	regulation of intracellular protein transport	0.201319	1	BP	KEAP1/PTPN1/NUP62/SIAH3/PKIA/KANK1/INPP5K/SNAI2/NFKBIA/NFKBIE/DACT3/TGFB3/FBXW7/RNF31/MDM2/MICALL2/CYLD/LRRK2/FZD1/ZBED3/MDFI/PRR5L/KCNN3/NFKBIL1/PRELID3A/MXI1/PPM1B/XPO1/CYB5R1/U2AF2/RGS19/CEP131/RBM22/UGCG/HDAC3/TMEM110/JUP/SIRT4/NRG1/PKD1/PCNT/KAT2A/ERLEC1/PRKCD/TM9SF4/C1QTNF3/DAB2IP/SMO/TGFBR1/BNIP3L/SLC9A3R1/ANP32B/ELMOD1
GO:0060070	canonical Wnt signaling pathway	0.201444	1	BP	AMER2/JADE1/CCND1/XIAP/SCYL2/SNAI2/DACT3/WNT3/FRAT1/NPHP3/STK4/KREMEN1/DAPK3/CYLD/LRRK2/FZD1/ARNTL/SDC1/GLI1/ZBED3/RNF220/TMEM198/RGS19/ZNF703/LATS1/MKS1/LGR4/JUP/NR4A2/TBL1XR1/SFRP1/FRAT2/STK3/DDIT3/WNT5A/MESP1/FOXO1/IFT20/DAB2IP/CAV1/PSMD7/CSNK1D/PSEN1/DKK2
GO:0005811	lipid particle	0.201597	1	CC	SPG20/ATG2B/PNPLA2/EHD1/ACSL3/LSS/ATG2A/CKAP4/RSAD2/CAV1/TRAF6
GO:0043902	positive regulation of multi-organism process	0.203105	1	BP	C9orf69/TFAP4/TMEM229A/GTF2B/TARBP2/PUM2/CHMP2B/AURKA/OSBP/PUM1/BCL2L11/ZNF639/EP300/PDE3A/CHD1/RIPK2/SP1/SRPK1/TBC1D20/SNW1/LARP1/MVB12B/SMARCB1/TRAF6
GO:0070486	leukocyte aggregation	0.203403	1	BP	PATZ1/ZBTB1/BCL11B/PDPK1/CORO1A/RHOH/PKNOX1/MICA/GNRH1/CYP26B1/IL7/NHEJ1/SP3/CCND3/PAG1/HLA-E/ABL1/EFNB3/PTPN2/TNFSF9/MALT1/PRNP/BTN2A2/GRB2/STK10/CTPS1/FAS/ITPKB/SOCS6/ELF4/PELI1/FKBP1B/RIPK2/CD59/GLI2/IFNAR1/MAP3K14/MAP3K7/RSAD2/CAV1/MLST8/PSEN1/PAK3/BCL10/TRAF6
GO:0031100	animal organ regeneration	0.203535	1	BP	CCND1/NFKBIA/GLI1/SRSF5/LPIN1/CAD/ADM/CCNA2/PPAT/MKI67/BAK1
GO:0061008	hepaticobiliary system development	0.203563	1	BP	CCND1/NFKBIA/FBXW7/NPHP3/E2F8/SP3/GLI1/PHF2/HMGCS1/RPS6KA1/SRSF5/RHBDD3/TET2/MKS1/KRAS/PKD1/CAD/CEBPG/MESP1
GO:0000077	DNA damage checkpoint	0.203653	1	BP	CCND1/CRY1/USP28/PLK1/MDM2/AURKA/CNOT2/CLOCK/FOXO4/NBN/CHEK1/PML/TIPIN/HUS1/EME2/EP300/MAPKAPK2/MDM4/CNOT3/HINFP/CCNA2/FBXO4/CCNB1/DOT1L/CDC5L/RBBP8/WAC
GO:0048609	multicellular organismal reproductive process	0.20408	1	BP	TBPL1/PATZ1/ADNP/BTG1/NUP62/HOOK1/PYGO1/SMAD1/TARBP2/MICALCL/SPIN1/NR6A1/GMCL1/TGFB3/WNT3/GNRH1/CREBRF/CYP26B1/CCNYL1/DDX6/H3F3B/SIX5/AZIN2/MCM9/AURKA/SP3/MAK/ARNTL/ARID4A/GLI1/CLOCK/PGM3/ASF1B/DNMT3A/PROK2/KDM2B/RNF114/ABHD2/CEP131/PAQR8/CCDC155/LGR4/EIF5A2/VDR/PUM1/BCL2L11/CALR/NR2C2/FANCL/TESK2/PDE3A/PPARD/SPAG9/KITLG/TRIM27/RFX2/ZFP41/TSSK6/NECTIN3/INPP5B/MORC1/ACVR2A/SFMBT1/NECTIN2/BCL2L1/AC…
GO:0000790	nuclear chromatin	0.204577	1	CC	H1F0/BEND3/NACC2/MXD1/CALCOCO1/ARID1A/UHRF1/SNAI2/MBD3/KAT5/SOX18/H3F3B/CREBBP/HAND2/CBX7/KDM4C/INO80/FAM60A/RCC1/ASXL1/ASF1B/DNMT3A/SIRT7/SAP130/GABPA/POGZ/NCOA3/TIPIN/TRRAP/MSH6/EME2/POLR3D/MORF4L1/DDX11/CSNK2A1/PPARD/H3F3C/POU4F1/KAT2A/INO80B/SP1/MCRS1/SMARCA2/MPHOSPH8/NSMF/SMARCB1/CENPA/ESCO2
GO:0006919	activation of cysteine-type endopeptidase activity involved in apoptotic process	0.205876	1	BP	IFT57/CASP9/APAF1/DLC1/PML/FAS/ACER2/SENP1/CASP7/CASP3/BAK1/CARD8/ANP32B
GO:0009798	axis specification	0.205876	1	BP	ARL13B/WNT3/EPB41L5/AURKA/MDFI/RGS19/CER1/SFRP1/DDIT3/WNT5A/SMO/PLD6/SETDB2
GO:0001227	transcriptional repressor activity, RNA polymerase II transcription regulatory region sequence-specific binding	0.206181	0.999999	MF	NACC2/MITF/MXD1/CTCF/SNAI2/ZEB2/NFIL3/VAX1/GZF1/CREBBP/E2F8/SP3/ZNF217/SNAI1/FEZF1/ZNF280D/ZBTB7A/TGIF1/PPARD/HINFP/FOXO1/ATF3/MZF1/JDP2
GO:0030324	lung development	0.206207	1	BP	ERRFI1/TGFB3/SRSF6/NPHP3/NUMB/SP3/GLI1/ASXL1/ACVR2B/RAB3A/KRAS/LIPA/EP300/PKD1/NUMA1/GLI2/KLF2/WNT5A/FLT4/PHF14/CIC/SAV1
GO:0006638	neutral lipid metabolic process	0.206209	1	BP	FBXW7/INSIG1/SEL1L/PNPLA2/NR1H2/ACSL1/ABHD2/LPIN3/LPIN1/TBL1XR1/DGKQ/CNEP1R1/CAV1/DAGLA/GK
GO:0048593	camera-type eye morphogenesis	0.206209	1	BP	ARID1A/SP3/KDM2B/JAG1/TSKU/EPHB1/FOXF2/NECTIN3/WNT5A/ARL6/CDON/FJX1/TBC1D20/BAK1/GDF11
GO:0002696	positive regulation of leukocyte activation	0.207249	1	BP	ZBTB1/MEF2C/PDPK1/CORO1A/IL7/HLA-E/EFNB3/ZNF335/TNFSF9/MALT1/GRB2/ITPKB/MSH6/PELI1/RIPK2/CD59/GLI2/WNT5A/MAP3K14/MAP3K7/NECTIN2/CAV1/MLST8/EXOSC6/PAK3/BCL10/TICAM1/TRAF6
GO:0006261	DNA-dependent DNA replication	0.207263	1	BP	GINS3/RRM2B/ORC4/CDC7/FBXW7/MGME1/E2F8/INO80/PARP2/NBN/BAZ1A/FANCM/FBXO18/TIPIN/EME2/SETMAR/MCM5/POLE2/CCNE1/SMARCAL1/POLN/LIG3/MCM7/SLBP/DNA2
GO:0043161	proteasome-mediated ubiquitin-dependent protein catabolic process	0.208804	1	BP	KEAP1/SIAH3/HSPA5/UBE2H/MTM1/TRIM13/FBXW7/TRIB1/ANKZF1/RNF103/KAT5/HECTD3/PLK1/SEL1L/MDM2/LRRK2/NEDD4L/SPOP/AURKA/KBTBD4/RNF24/UBE2C/ARNTL/SELENOS/CLEC16A/CUL1/CLOCK/SDF2/KLHL42/RNF114/RNF44/PML/RLIM/SENP1/EDEM3/TAF1/KCTD5/ARAF/TBL1XR1/UBE2R2/RNF121/KCTD10/RNF181/DDIT3/UBR3/HERPUD1/TNFAIP1/UBXN1/BTBD6/GIPC1/FBXO4/FOXRED2/HSP90B1/BBS7/RNF6/SDCBP/CCNB1/WFS1/CAV1/PSMD7/CSNK1D/UFL1/PSEN1/WAC
GO:0043410	positive regulation of MAPK cascade	0.208993	1	BP	MAP3K3/MAP3K9/PTPN1/ZNF622/GADD45B/MAP2K7/RASSF2/TGFB3/FBXW7/TNFRSF19/HMGCR/EFNA1/LRRK2/HAND2/ABL1/AJUBA/GAREM1/MDFI/KIDINS220/MAP2K3/ERN1/TRIM5/PROK2/GNAI2/FAS/SEMA4C/FGF19/MAP3K2/KRAS/NRG1/SPAG9/KITLG/MAPKAPK2/TAB3/RIPK2/STK3/DAXX/AVPI1/WNT5A/CDON/MAP3K14/MAP3K7/CDK10/NPTN/FLT4/SDCBP/DAB2IP/TGFBR1/MAP3K1/SHC1/PSEN1/PAK3/TRAF6
GO:0001764	neuron migration	0.20906	1	BP	MEF2C/POMK/CDKL5/GNRH1/VAX1/FLRT2/FEZF1/TUBB2B/CELSR3/NRCAM/NR4A2/NRG1/APBB2/UNK/ULK4/PEX13/DAB2IP/NSMF/PSEN1/SDCCAG8
GO:0000154	rRNA modification	0.210127	1	BP	NSUN4/THUMPD1/BMT2/MRM1/METTL16/FDXACB1/NSUN3
GO:0015682	ferric iron transport	0.210127	1	BP	ATP6V1A/ATP6V1H/STEAP2/ATP6V0D1/ATP6V1C1/ATP6V1D/ATP6V1B2
GO:0030858	positive regulation of epithelial cell differentiation	0.210127	1	BP	BTG1/NUMB/ATOH8/NCOA3/VDR/MESP1/ALOX12
GO:0045604	regulation of epidermal cell differentiation	0.210127	1	BP	KEAP1/ERRFI1/SRSF6/MYCL/MAFF/NCOA3/VDR
GO:0045806	negative regulation of endocytosis	0.210127	1	BP	UNC119/RUBCN/NR1H2/RABGEF1/SCAMP5/SDCBP/CAV1
GO:0072512	trivalent inorganic cation transport	0.210127	1	BP	ATP6V1A/ATP6V1H/STEAP2/ATP6V0D1/ATP6V1C1/ATP6V1D/ATP6V1B2
GO:1902229	regulation of intrinsic apoptotic signaling pathway in response to DNA damage	0.210127	1	BP	NACC2/SNAI2/SNAI1/FBXO18/CDKN2D/BCL2L12/BCL2L1
GO:0061180	mammary gland epithelium development	0.211153	1	BP	CCND1/KDM5B/WNT3/PML/ZNF703/VDR/RREB1/GLI2/WNT5A/SMO
GO:0044798	nuclear transcription factor complex	0.211302	1	CC	TBPL1/ATF1/MED18/SOX18/CDK7/GTF3C2/TAF7/NFYA/NFYB/GTF3C1/GTF2A1/MNAT1/VDR/TRRAP/TAF1/CCNH/TAF1D/KAT2A/DDIT3/NFYC/TAF13
GO:0006664	glycolipid metabolic process	0.211531	1	BP	DPM1/PIGW/PIGA/ST3GAL5/KDELC2/UGCG/B3GNT5/ST8SIA4/PIGO/CPTP/PRKCD/GLA/KDELC1/ST6GALNAC4/GBA2/ARSK/NEU1/PLAUR
GO:0009799	specification of symmetry	0.211531	1	BP	IFT57/MEF2C/ARL13B/NPHP3/SOX18/HAND2/ACVR2B/MKS1/CER1/DDIT3/WNT5A/ARL6/MESP1/ACVR2A/BBS7/SMO/PSEN1/SETDB2
GO:0009855	determination of bilateral symmetry	0.211531	1	BP	IFT57/MEF2C/ARL13B/NPHP3/SOX18/HAND2/ACVR2B/MKS1/CER1/DDIT3/WNT5A/ARL6/MESP1/ACVR2A/BBS7/SMO/PSEN1/SETDB2
GO:0009913	epidermal cell differentiation	0.211531	1	BP	KEAP1/BCL11B/ERRFI1/SRSF6/CYP26B1/MYCL/STK4/GLI1/MAFF/JAG1/LATS1/NCOA3/VDR/WNT5A/CASP3/EXPH5/SLC9A3R1/SAV1
GO:0030010	establishment of cell polarity	0.211531	1	BP	KANK1/WEE1/CYP26B1/CYTH3/EPHB1/PKD1/WDR43/NUMA1/WNT5A/SPDL1/MPP7/GOLPH3/FSCN1/LLGL2/SLC9A3R1/SPAG5/CENPA/SDCCAG8
GO:0004715	non-membrane spanning protein tyrosine kinase activity	0.211716	0.999999	MF	DYRK1A/WEE1/PEAK1/ABL1/BAZ1B/RIPK2/PRKCD
GO:0000794	condensed nuclear chromosome	0.212126	1	CC	SUV39H1/KMT5B/PLK1/AURKA/RCC1/CHEK1/CCDC155/HUS1/RRS1/RAD21/STAG3/SYCE2/CCNB1/CENPA
GO:0000932	cytoplasmic mRNA processing body	0.212126	1	CC	TRIM71/DDX6/MEX3A/YTHDF2/CNOT2/AJUBA/CAPRIN1/TRIM5/PAN3/PUM1/CNOT3/BTBD6/PAN2/NOCT
GO:0008408	3'-5' exonuclease activity	0.213105	0.999999	MF	TOE1/CNOT2/DIS3/ERI1/PAN3/USB1/REXO2/PAN2/NOCT/EXOSC10
GO:0043178	alcohol binding	0.213105	0.999999	MF	ABCG1/DPM1/STARD4/CYTH2/PLCL1/ABCA1/OSBPL2/NPC1/CDIPT/CAV1
GO:0060333	interferon-gamma-mediated signaling pathway	0.213977	1	BP	IFI30/TRIM62/HPX/HLA-E/PTPN2/NR1H2/TRIM5/PML/TRIM68/TRIM26/PRKCD/IFNGR2
GO:0097546	ciliary base	0.21425	1	CC	NPHP3/TRAF3IP1/GLI1/MOK/GLI2/IFT20
GO:0051258	protein polymerization	0.21507	1	BP	CDC42EP3/KANK1/TUBGCP3/ARFIP1/CORO1A/EPS8/MSRB1/SPIRE1/CDC42EP2/MICALL2/TUBGCP5/UBE2C/ABL1/TPPP/DNM3/FCHSD1/CARMIL2/BAIAP2/LATS1/GRB2/VASP/MID1IP1/SPTAN1/ARHGAP18/TRIM27/PRKCD/ARL6/BAIAP2L1/CORO7/RDX/CSNK1D/MLST8/FBXO5/PAK3
GO:0051249	regulation of lymphocyte activation	0.215256	1	BP	ZBTB1/MEF2C/PDPK1/CORO1A/MICA/GNRH1/CYP26B1/IL7/IL27RA/PAG1/HLA-E/EFNB3/ZNF335/PTPN2/TNFSF9/MALT1/PRNP/BTN2A2/RHBDD3/GRB2/FAS/ITPKB/SOCS6/MSH6/SFRP1/PELI1/RIPK2/CD59/GLI2/MAP3K14/MAP3K7/CAV1/MLST8/EXOSC6/PAK3/BCL10/TICAM1/TRAF6
GO:0000732	strand displacement	0.215684	1	BP	KAT5/NBN/RAD51D/PALB2/RBBP8/DNA2
GO:0006949	syncytium formation	0.215684	1	BP	CFLAR/TANC1/EHD1/PLEKHO1/CDON/SBNO2
GO:0032729	positive regulation of interferon-gamma production	0.215684	1	BP	IL27RA/ABL1/CEBPG/RIPK2/IFNAR1/WNT5A
GO:0050775	positive regulation of dendrite morphogenesis	0.215684	1	BP	ANKRD27/CDKL5/CAPRIN1/BAIAP2/CUL7/PAK3
GO:0060760	positive regulation of response to cytokine stimulus	0.215684	1	BP	HSPA1A/HSPA1B/CREBRF/HPX/RIPK2/WNT5A
GO:0070231	T cell apoptotic process	0.215684	1	BP	EFNA1/FAS/BCL2L11/WNT5A/BAK1/BCL10
GO:1901522	positive regulation of transcription from RNA polymerase II promoter involved in cellular response to chemical stimulus	0.215684	1	BP	SMAD1/SMAD9/SESN2/CREB3/EP300/ATF6
GO:0000778	condensed nuclear chromosome kinetochore	0.215781	1	CC	PLK1/CCNB1/CENPA
GO:0000813	ESCRT I complex	0.215781	1	CC	VPS37C/VPS37A/MVB12B
GO:0000815	ESCRT III complex	0.215781	1	CC	CHMP1B/CHMP2B/CHMP7
GO:1990909	Wnt signalosome	0.215781	1	CC	WNT3/LRRK2/FZD1
GO:0001711	endodermal cell fate commitment	0.216731	1	BP	RTF1/MESP1/CTR9
GO:0001914	regulation of T cell mediated cytotoxicity	0.216731	1	BP	STX7/HLA-E/NECTIN2
GO:0003207	cardiac chamber formation	0.216731	1	BP	MEF2C/HAND2/MESP1
GO:0010839	negative regulation of keratinocyte proliferation	0.216731	1	BP	KLF9/SNAI2/VDR
GO:0015696	ammonium transport	0.216731	1	BP	SLC12A2/PSEN1/SLC18A3
GO:0032331	negative regulation of chondrocyte differentiation	0.216731	1	BP	SNAI2/GLI2/TGFBR1
GO:0032530	regulation of microvillus organization	0.216731	1	BP	PLS1/KLF5/FSCN1
GO:0033194	response to hydroperoxide	0.216731	1	BP	OXR1/TP53INP1/PRKCD
GO:0033262	regulation of nuclear cell cycle DNA replication	0.216731	1	BP	CDC7/INO80/TIPIN
GO:0035584	calcium-mediated signaling using intracellular calcium source	0.216731	1	BP	PTGFR/TMEM110/FKBP1B
GO:0042754	negative regulation of circadian rhythm	0.216731	1	BP	SUV39H1/CRY1/CRY2
GO:0043368	positive T cell selection	0.216731	1	BP	BCL11B/PTPN2/ITPKB
GO:0044065	regulation of respiratory system process	0.216731	1	BP	GLS/MECP2/MTG2
GO:0046838	phosphorylated carbohydrate dephosphorylation	0.216731	1	BP	INPP5K/SYNJ1/INPP5E
GO:0046855	inositol phosphate dephosphorylation	0.216731	1	BP	INPP5K/SYNJ1/INPP5E
GO:0048520	positive regulation of behavior	0.216731	1	BP	MEF2C/NR2C2/CFAP20
GO:0050651	dermatan sulfate proteoglycan biosynthetic process	0.216731	1	BP	CHST14/VCAN/DSE
GO:0070230	positive regulation of lymphocyte apoptotic process	0.216731	1	BP	FNIP1/FAS/WNT5A
GO:0071397	cellular response to cholesterol	0.216731	1	BP	HMGCS1/ABCA1/SMO
GO:0071732	cellular response to nitric oxide	0.216731	1	BP	GUCY1B3/CCNA2/FOXO1
GO:0097202	activation of cysteine-type endopeptidase activity	0.216731	1	BP	TBC1D10A/CYFIP2/BAK1
GO:1904896	ESCRT complex disassembly	0.216731	1	BP	CHMP1B/CHMP2B/CHMP7
GO:1904903	ESCRT III complex disassembly	0.216731	1	BP	CHMP1B/CHMP2B/CHMP7
GO:2000679	positive regulation of transcription regulatory region DNA binding	0.216731	1	BP	HAND2/KAT2A/TRAF6
GO:0051087	chaperone binding	0.216791	0.999999	MF	HSPA5/BAG2/DNAJB4/PRNP/DNAJB1/DNAJB5/DNAJC3/CALR/BAG3/GRPEL2/SACS/BAK1/USP13/TSACC
GO:0005487	nucleocytoplasmic transporter activity	0.217164	0.999999	MF	NXF1/NUP62/NUP35/XPO1/RBM22/NUP153
GO:0015662	ATPase activity, coupled to transmembrane movement of ions, phosphorylative mechanism	0.217164	0.999999	MF	PCYOX1/ATP6V0D1/ATP6V1C1/ATP7B/ATP1B2/ATP2B1
GO:0043175	RNA polymerase core enzyme binding	0.217164	0.999999	MF	SCAF8/SPTY2D1/ELOF1/CTR9/WAC/RPRD1B
GO:0046966	thyroid hormone receptor binding	0.217164	0.999999	MF	NUP62/GTF2B/NSD1/TAF7/NCOA3/NCOA6
GO:0000082	G1/S transition of mitotic cell cycle	0.217504	1	BP	MEPCE/JADE1/NACC2/CCND1/ORC4/CDC7/TRIM71/CTDSP1/NPAT/CDK7/MDM2/AURKA/CNOT2/CUL1/INO80/RCC1/PML/LATS1/MNAT1/CDKN2D/MCM5/CCNH/EP300/PKD1/MDM4/CNOT3/HINFP/POLE2/CCNE1/MCM7/CDK10/PIM2/CDK3/CACUL1/RDX/PPAT/CCNB1/RBBP8/FBXO5
GO:0000774	adenyl-nucleotide exchange factor activity	0.217707	0.999999	MF	BAG2/BAG3/GRPEL2
GO:0004181	metallocarboxypeptidase activity	0.217707	0.999999	MF	CPM/CPD/AGTPBP1
GO:0015924	mannosyl-oligosaccharide mannosidase activity	0.217707	0.999999	MF	USF3/EDEM3/MAN1C1
GO:0016868	intramolecular transferase activity, phosphotransferases	0.217707	0.999999	MF	PMM1/PGM3/PGM2L1
GO:0017110	nucleoside-diphosphatase activity	0.217707	0.999999	MF	ENTPD4/NUDT15/SLC25A42
GO:0032454	histone demethylase activity (H3-K9 specific)	0.217707	0.999999	MF	HR/KDM4C/PHF2
GO:0043522	leucine zipper domain binding	0.217707	0.999999	MF	DAPK3/DDIT3/CDC5L
GO:0043995	histone acetyltransferase activity (H4-K5 specific)	0.217707	0.999999	MF	HCFC1/KANSL1/MCRS1
GO:0043996	histone acetyltransferase activity (H4-K8 specific)	0.217707	0.999999	MF	HCFC1/KANSL1/MCRS1
GO:0046972	histone acetyltransferase activity (H4-K16 specific)	0.217707	0.999999	MF	HCFC1/KANSL1/MCRS1
GO:0048531	beta-1,3-galactosyltransferase activity	0.217707	0.999999	MF	B3GALT6/B3GNT2/B3GNT5
GO:0052629	phosphatidylinositol-3,5-bisphosphate 3-phosphatase activity	0.217707	0.999999	MF	MTM1/SYNJ1/MTMR1
GO:0070628	proteasome binding	0.217707	0.999999	MF	PSMG1/SACS/USP13
GO:0042110	T cell activation	0.218601	1	BP	PATZ1/ZBTB1/BCL11B/PDPK1/CORO1A/RHOH/PKNOX1/MICA/GNRH1/CYP26B1/IL7/NHEJ1/SP3/CCND3/PAG1/HLA-E/ABL1/EFNB3/PTPN2/TNFSF9/MALT1/PRNP/BTN2A2/GRB2/CTPS1/FAS/ITPKB/SOCS6/ELF4/PELI1/FKBP1B/RIPK2/CD59/GLI2/IFNAR1/MAP3K14/MAP3K7/RSAD2/CAV1/MLST8/PSEN1/PAK3/BCL10/TRAF6
GO:0070489	T cell aggregation	0.218601	1	BP	PATZ1/ZBTB1/BCL11B/PDPK1/CORO1A/RHOH/PKNOX1/MICA/GNRH1/CYP26B1/IL7/NHEJ1/SP3/CCND3/PAG1/HLA-E/ABL1/EFNB3/PTPN2/TNFSF9/MALT1/PRNP/BTN2A2/GRB2/CTPS1/FAS/ITPKB/SOCS6/ELF4/PELI1/FKBP1B/RIPK2/CD59/GLI2/IFNAR1/MAP3K14/MAP3K7/RSAD2/CAV1/MLST8/PSEN1/PAK3/BCL10/TRAF6
GO:0001772	immunological synapse	0.218734	1	CC	CORO1A/RHOH/STX7/SOCS6/BCL10
GO:0007585	respiratory gaseous exchange	0.219091	1	BP	GLS/CHST11/MECP2/RAB3A/NR4A2/MTG2/NDST1/GRIN1/FLT4
GO:0046605	regulation of centrosome cycle	0.219091	1	BP	CHMP1B/CHMP2B/AURKA/PLK4/NUBP1/XPO1/CHEK1/CEP131/CEP76
GO:0050434	positive regulation of viral transcription	0.219091	1	BP	TFAP4/TMEM229A/GTF2B/ZNF639/EP300/CHD1/SP1/SNW1/SMARCB1
GO:1900076	regulation of cellular response to insulin stimulus	0.219091	1	BP	PTPN1/KANK1/INPP5K/NCOA5/SIK2/PTPN2/PRKCD/BAIAP2L1/GRB10
GO:0005741	mitochondrial outer membrane	0.219534	1	CC	MIGA2/ANKZF1/SPG20/MTX3/VAT1/LRRK2/PPP1R15A/ARMCX3/SNN/ACSL1/RAB11FIP5/ACSL3/LPIN1/MFN1/BCL2L11/VAMP1/BMF/AMBRA1/MYO19/BCL2L1/RSAD2/FUNDC1/BAK1/BNIP3L/GK/PLD6
GO:0003016	respiratory system process	0.220042	1	BP	GLS/MECP2/RAB3A/MTG2/FLT4
GO:0006491	N-glycan processing	0.220042	1	BP	MGAT4A/USF3/ST8SIA4/EDEM3/MAN1C1
GO:0010837	regulation of keratinocyte proliferation	0.220042	1	BP	BCL11B/KLF9/SNAI2/SRSF6/VDR
GO:0015012	heparan sulfate proteoglycan biosynthetic process	0.220042	1	BP	B3GALT6/DSE/GLCE/NDST1/NDST3
GO:0032720	negative regulation of tumor necrosis factor production	0.220042	1	BP	AKAP8/ERRFI1/SELENOS/NFKBIL1/TRIM27
GO:0033598	mammary gland epithelial cell proliferation	0.220042	1	BP	CCND1/KDM5B/ZNF703/RREB1/WNT5A
GO:0039702	viral budding via host ESCRT complex	0.220042	1	BP	CHMP1B/CHMP2B/VPS37C/VPS37A/CHMP7
GO:0042026	protein refolding	0.220042	1	BP	HSPA1A/HSPA1B/DNAJB1/FKBP1B/DNAJC7
GO:0043954	cellular component maintenance	0.220042	1	BP	MTHFR/TANC1/RAB3A/ZMYND8/PARD6A
GO:0048873	homeostasis of number of cells within a tissue	0.220042	1	BP	CORO1A/IL7/KRAS/LIPA/SMO
GO:0050856	regulation of T cell receptor signaling pathway	0.220042	1	BP	PTPN2/MALT1/PRNP/ELF1/BCL10
GO:0071542	dopaminergic neuron differentiation	0.220042	1	BP	FZD1/NR4A2/SFRP1/WNT5A/CSNK1D
GO:0071548	response to dexamethasone	0.220042	1	BP	TFAP4/CASP9/ERRFI1/DNMT3B/FOXO1
GO:1902668	negative regulation of axon guidance	0.220042	1	BP	SEMA6C/WNT3/PLXNA3/SEMA4C/WNT5A
GO:1903556	negative regulation of tumor necrosis factor superfamily cytokine production	0.220042	1	BP	AKAP8/ERRFI1/SELENOS/NFKBIL1/TRIM27
GO:2000249	regulation of actin cytoskeleton reorganization	0.220042	1	BP	F11R/DAPK3/ABL1/BAIAP2/BAIAP2L1
GO:0010498	proteasomal protein catabolic process	0.220132	1	BP	KEAP1/SIAH3/HSPA5/UBE2H/MTM1/TRIM13/FBXW7/TRIB1/ANKZF1/RNF103/KAT5/HECTD3/PLK1/SEL1L/MDM2/LRRK2/NEDD4L/SPOP/AURKA/KBTBD4/RNF24/UBE2C/ARNTL/SELENOS/CLEC16A/CUL1/CLOCK/SDF2/KLHL42/NUDT15/RNF114/RNF44/PML/RLIM/SOCS6/SENP1/EDEM3/TAF1/KCTD5/ARAF/TBL1XR1/UBE2R2/PKD1/RNF121/KCTD10/RNF181/DDIT3/UBR3/HERPUD1/TNFAIP1/UBXN1/BTBD6/GIPC1/FBXO4/FOXRED2/HSP90B1/BBS7/RNF6/SDCBP/CCNB1/DAB2IP/WFS1/CAV1/PSMD7/CSNK1…
GO:0070822	Sin3-type complex	0.220554	1	CC	FAM60A/SAP130/MORF4L1/CSNK2A1
GO:0000792	heterochromatin	0.220856	1	CC	BEND3/SUV39H1/UHRF1/MBD3/DDX6/SMARCAD1/CBX7/BAZ1B/CBX6/DNMT3A/MECP2/MPHOSPH8/ESCO2
GO:0016780	phosphotransferase activity, for other substituted phosphate groups	0.22139	0.999999	MF	CDS1/PIGO/CDIPT/SGMS2/PLD6
GO:0003198	epithelial to mesenchymal transition involved in endocardial cushion formation	0.221706	1	BP	SNAI2/HEY1/SNAI1/TGFBR1
GO:0009200	deoxyribonucleoside triphosphate metabolic process	0.221706	1	BP	TBPL1/RRM2B/CMPK2/NUDT15
GO:0009208	pyrimidine ribonucleoside triphosphate metabolic process	0.221706	1	BP	UCK2/NME6/CTPS1/CAD
GO:0010874	regulation of cholesterol efflux	0.221706	1	BP	ABCG1/NFKBIA/NR1H2/ABCA1
GO:0019835	cytolysis	0.221706	1	BP	MICA/MMD/BAK1/RRAGA
GO:0030149	sphingolipid catabolic process	0.221706	1	BP	PRKCD/GLA/GBA2/NEU1
GO:0033032	regulation of myeloid cell apoptotic process	0.221706	1	BP	MEF2C/SELENOS/ITPKB/KITLG
GO:0034110	regulation of homotypic cell-cell adhesion	0.221706	1	BP	ZNF703/PRKCD/RDX/ALOX12
GO:0042347	negative regulation of NF-kappaB import into nucleus	0.221706	1	BP	NFKBIA/CYLD/PPM1B/C1QTNF3
GO:0051571	positive regulation of histone H3-K4 methylation	0.221706	1	BP	RTF1/DNMT3B/SNW1/CTR9
GO:0060487	lung epithelial cell differentiation	0.221706	1	BP	NUMB/NUMA1/KLF2/SAV1
GO:0070723	response to cholesterol	0.221706	1	BP	HMGCS1/ABCA1/SMO/TGFBR1
GO:0071168	protein localization to chromatin	0.221706	1	BP	SGF29/PLK1/RAD21/ESCO2
GO:0072337	modified amino acid transport	0.221706	1	BP	SLC19A1/SLC19A2/SLC16A10/SLC9A3R1
GO:1902043	positive regulation of extrinsic apoptotic signaling pathway via death domain receptors	0.221706	1	BP	STK4/SFRP1/STK3/ATF3
GO:2000104	negative regulation of DNA-dependent DNA replication	0.221706	1	BP	FBXW7/FBXO18/TIPIN/LIG3
GO:0034504	protein localization to nucleus	0.221879	1	BP	KEAP1/TNPO2/NUP62/PYGO1/PKIA/KANK1/SNAI2/NFKBIA/NFKBIE/DACT3/TGFB3/LMNA/KAT7/PLK1/MDM2/CYLD/SESN2/FZD1/CBLB/TOR1AIP2/MDFI/BANP/NFKBIL1/MXI1/PPM1B/NUP35/XPO1/RGS19/RBM22/PML/SNUPN/PIKFYVE/HDAC3/NUP153/TMEM110/NUP50/JUP/TOB1/CALR/NUP205/PKD1/KPNB1/PRKCD/FBXO4/CNEP1R1/C1QTNF3/MCRS1/DAB2IP/SMO/TGFBR1/SLC9A3R1
GO:1903034	regulation of response to wounding	0.222035	1	BP	INPP5F/KANK1/TNFRSF12A/SRSF6/HMGCR/RGMA/PPARD/RREB1/FKBP1B/HPSE/PRKCD/LBH/ALOX12/CAV1/PLAUR
GO:0010950	positive regulation of endopeptidase activity	0.222506	1	BP	IFT57/TFAP4/CASP9/APAF1/DLC1/DAPK1/PML/TBC1D10A/FAS/ACER2/SENP1/BCL2L11/CYFIP2/CASP7/CASP3/BAK1/ALOX12/CARD8/ANP32B/BCL10
GO:0050870	positive regulation of T cell activation	0.222506	1	BP	ZBTB1/PDPK1/CORO1A/IL7/HLA-E/EFNB3/TNFSF9/MALT1/GRB2/ITPKB/RIPK2/CD59/GLI2/MAP3K14/MAP3K7/CAV1/MLST8/PAK3/BCL10/TRAF6
GO:0006513	protein monoubiquitination	0.222543	1	BP	UHRF1/DTX3L/NEDD4L/CUL1/PCGF1/KDM2B/UBE2R2/FANCL/PEX12/CTR9/WAC
GO:0044728	DNA methylation or demethylation	0.222543	1	BP	BEND3/CTCF/ATF7IP/MBD3/DNMT3B/DNMT3A/RLF/TET2/ALKBH2/MPHOSPH8/PLD6
GO:0005123	death receptor binding	0.222892	0.999999	MF	CFLAR/MYD88/CASP3/DAB2IP
GO:0008649	rRNA methyltransferase activity	0.222892	0.999999	MF	BMT2/MRM1/METTL16/FDXACB1
GO:0015923	mannosidase activity	0.222892	0.999999	MF	USF3/EDEM3/MANBA/MAN1C1
GO:0046527	glucosyltransferase activity	0.222892	0.999999	MF	KDELC2/UGCG/ALG10/KDELC1
GO:0001510	RNA methylation	0.223114	1	BP	MEPCE/TRMO/NSUN4/BMT2/MRM1/METTL16/LCMT2/FDXACB1/METTL1/TRMT10A/NSUN3/RNMT/THUMPD3
GO:0031330	negative regulation of cellular catabolic process	0.223114	1	BP	MTM1/CLEC16A/RIC1/PML/SENP1/TOB1/SECISBP2/UBXN1/GIPC1/SDCBP/DAB2IP/PSEN1/WAC
GO:0031532	actin cytoskeleton reorganization	0.223114	1	BP	PTPN1/FARP2/F11R/EPS8/DAPK3/MICALL2/ABL1/RAP2A/BAIAP2/BAIAP2L1/FRYL/SHC1/RALA
GO:0035601	protein deacylation	0.225902	1	BP	NACC2/AKAP8/DYRK1A/MBD3/PER1/SMARCAD1/SAP30L/ARID4A/SAP30/SIRT7/HDAC3/TBL1XR1/MORF4L1/SIRT4/HDAC7/EP300/CTBP1/JDP2
GO:0016747	transferase activity, transferring acyl groups other than amino-acyl groups	0.226421	0.999999	MF	EPC2/SAT1/PLA2G15/TADA2A/HCFC1/ELOVL4/KAT7/KAT5/SPTLC2/KAT14/PIGW/CREBBP/SRCAP/USP22/PNPLA2/KAT6B/CLOCK/SAP130/LIPT2/NMT1/NCOA3/TAF1/EP300/NAGS/KAT2A/TADA1/SPTSSA/NAA25/KANSL1/NCOA2/MCRS1/OSGEPL1/ESCO2
GO:0019068	virion assembly	0.227327	1	BP	RAB43/CHMP1B/DDX6/CHMP2B/VPS37C/TBC1D20/VPS37A/CHMP7
GO:0008544	epidermis development	0.227583	1	BP	KEAP1/GRHL1/BCL11B/ERRFI1/SRSF6/APCDD1/CYP26B1/TNFRSF19/MYCL/SOX18/STK4/POU3F2/SNAI1/GLI1/MAFF/JAG1/UGCG/LATS1/NCOA3/LGR4/VDR/ALX4/PPARD/NAB1/HPSE/WNT5A/CASP3/SMO/EXPH5/SLC9A3R1/SAV1
GO:0017124	SH3 domain binding	0.22872	0.999999	MF	CASP9/ERRFI1/ARHGAP31/EFS/ELMO2/CBLB/ABL1/ADAM15/DNAJC6/SIRPA/GRB2/VASP/OSTF1/MAPK15/EPS15/DAB2IP/CBL/PAK3
GO:0006023	aminoglycan biosynthetic process	0.22888	1	BP	B3GALT6/B3GNT2/CHST14/CHST11/VCAN/CHST3/SDC1/CHPF/DSE/GLCE/CHST7/GPC2/NDST1/CHPF2/HAS3/NDST3
GO:0006024	glycosaminoglycan biosynthetic process	0.22888	1	BP	B3GALT6/B3GNT2/CHST14/CHST11/VCAN/CHST3/SDC1/CHPF/DSE/GLCE/CHST7/GPC2/NDST1/CHPF2/HAS3/NDST3
GO:0015030	Cajal body	0.229613	1	CC	COIL/TOE1/NPAT/ELL/SRRM2/ANKS1B/XPO1/FAM118B/ZNF473/HINFP
GO:0000079	regulation of cyclin-dependent protein serine/threonine kinase activity	0.231181	1	BP	TFAP4/CCND1/MAPRE3/CCNYL1/CDK7/PLK1/CCND3/HEXIM2/LATS1/MNAT1/CDKN2D/CCNH/PKD1/CCNA2
GO:0002244	hematopoietic progenitor cell differentiation	0.231181	1	BP	ZBTB1/ZFAT/PYGO1/CEBPD/ARMC6/ZNF784/FNIP1/TET2/RRS1/SFRP1/COL24A1/PSEN1/ESCO2/ZBTB24
GO:0006903	vesicle targeting	0.231181	1	BP	WIPI1/SEC24D/STX5/GOSR1/TRAPPC4/SNAP23/TRAPPC6B/CD59/SNAP29/SEPT5/SEC16A/TBC1D20/CSNK1D/PSEN1
GO:0010771	negative regulation of cell morphogenesis involved in differentiation	0.231181	1	BP	SEMA6C/KANK1/WNT3/EFNA1/SPG20/RCC2/CORO1C/DNM3/PLXNA3/LINGO1/SEMA4C/WNT5A/RNF6/PSEN1
GO:0022408	negative regulation of cell-cell adhesion	0.231181	1	BP	GNRH1/SWAP70/EPB41L5/PAG1/ABL1/PTPN2/PRNP/BTN2A2/ZNF703/SOCS6/PELI1/PRKCD/RDX/ALOX12
GO:0044766	multi-organism transport	0.231181	1	BP	NUP62/RAB40B/NUP35/XPO1/NUP153/NUP50/THOC6/NUP205/KPNB1/EPS15/NUP43/VPS37C/VPS37A/CAV1
GO:1902579	multi-organism localization	0.231181	1	BP	NUP62/RAB40B/NUP35/XPO1/NUP153/NUP50/THOC6/NUP205/KPNB1/EPS15/NUP43/VPS37C/VPS37A/CAV1
GO:0051865	protein autoubiquitination	0.231618	1	BP	TRIM71/UHRF1/TRIM13/LRRK2/RNF220/TRIM68/LTN1/RNF181/RNF11/TRAF6
GO:0071453	cellular response to oxygen levels	0.231848	1	BP	SLC2A4/SUV39H1/LMNA/DNMT3B/CREBBP/MDM2/AJUBA/CPEB2/DNMT3A/FAS/STOX1/SIRT4/SFRP1/EP300/PPARD/MDM4/CCNA2/FOXO1/CCNB1/CBL/CAV1/BNIP3L
GO:0045926	negative regulation of growth	0.232753	1	BP	JADE1/BTG1/SEMA6C/NAIF1/DACT3/TSPYL2/ING5/ING1/WNT3/STK4/SPG20/NME6/SESN2/ADAM15/PLXNA3/PML/SEMA4C/RAI1/CDKN2D/SFRP1/PPARD/APBB2/STK3/WNT5A/RNF6/SMARCA2/CDKN2AIP/SAV1/ADIPOR2
GO:0051236	establishment of RNA localization	0.232753	1	BP	NXF1/SRSF4/NUP62/SRSF6/SMG5/KIF5C/POLDIP3/NUP35/XPO1/U2AF2/SRSF5/SRSF10/SNUPN/NUP153/EIF4A3/CHTOP/EIF5A2/NUP50/THOC6/SLU7/NUP205/IGF2BP1/CDC40/NUP43/SLBP/XPOT/AGFG1/CPSF2/BUD13
GO:0070382	exocytic vesicle	0.233379	1	CC	SLC17A5/TPRG1L/PI4K2A/LRRK2/SLC30A3/ATP6V0D1/RAB3A/SLC2A8/SEMA4C/TRAPPC4/VAMP1/SCAMP5/RAB6A/SYNGR3/STX3/GIPC1/SEPT5/BCL2L1/GRIN1/SLC18A3
GO:0060090	binding, bridging	0.23455	0.999999	MF	MAPK8IP1/EPS8/FBXW7/FLRT2/VPS18/PAG1/SH2D3A/TRIM5/BAIAP2/GRB2/OPTN/TRDN/TOB1/SPAG9/RUSC1/BAIAP2L1/COL19A1/MPP7/FSCN1/SDCBP/DAB2IP/CAV1/SHC1/TJP2/GRB10
GO:0043588	skin development	0.234712	1	BP	BCL11B/ERRFI1/SRSF6/APCDD1/CYP26B1/TNFRSF19/SOX18/STK4/SNAI1/CBX7/JAG1/LATS1/NCOA3/LGR4/VDR/JUP/PKD1/ALX4/HPSE/WNT5A/CASP3/ALOX12/SMO/EXPH5/PSEN1/SAV1
GO:0007368	determination of left/right symmetry	0.235066	1	BP	IFT57/MEF2C/ARL13B/NPHP3/SOX18/HAND2/ACVR2B/MKS1/CER1/WNT5A/ARL6/MESP1/ACVR2A/BBS7/SMO/PSEN1/SETDB2
GO:0036503	ERAD pathway	0.235066	1	BP	HSPA5/TRIM13/ANKZF1/RNF103/SEL1L/SELENOS/SDF2/EDEM3/RNF121/ERLEC1/HERPUD1/UBXN1/FOXRED2/HSP90B1/USP13/WFS1/CAV1
GO:0090288	negative regulation of cellular response to growth factor stimulus	0.235066	1	BP	PTPN1/HSPA5/PDPK1/TGFB3/CHST11/SPG20/FZD1/ABL1/SHISA2/TWSG1/TOB1/CER1/SFRP1/WNT5A/DAB2IP/CAV1/TGFBR1
GO:0003197	endocardial cushion development	0.2358	1	BP	SNAI2/HEY1/MDM2/SNAI1/ERBB3/JAG1/TGFBR1
GO:0006409	tRNA export from nucleus	0.2358	1	BP	NUP62/NUP35/NUP153/NUP50/NUP205/NUP43/XPOT
GO:0016572	histone phosphorylation	0.2358	1	BP	AKAP8/AURKA/BAZ1B/CHEK1/PRKCD/DCAF1/CCNB1
GO:0021695	cerebellar cortex development	0.2358	1	BP	HSPA5/HERC1/GLI1/CLP1/GLI2/SMO/AGTPBP1
GO:0030104	water homeostasis	0.2358	1	BP	SCNN1G/INPP5K/CYP26B1/NEDD4L/ADCY9/ALOX12/WFS1
GO:0044786	cell cycle DNA replication	0.2358	1	BP	CDC7/FBXW7/E2F8/INO80/TIPIN/SLBP/DNA2
GO:0046888	negative regulation of hormone secretion	0.2358	1	BP	CRY1/RAB11FIP1/HMGCR/RAB11FIP5/SIRT4/SFRP1/FKBP1B
GO:0051489	regulation of filopodium assembly	0.2358	1	BP	TGFB3/DNM3/ZMYND8/PRKCD/FSCN1/TGFBR1/RALA
GO:0071431	tRNA-containing ribonucleoprotein complex export from nucleus	0.2358	1	BP	NUP62/NUP35/NUP153/NUP50/NUP205/NUP43/XPOT
GO:1901222	regulation of NIK/NF-kappaB signaling	0.2358	1	BP	ZFP91/RASSF2/MALT1/CALR/HDAC7/MAP3K7/TRAF6
GO:1903827	regulation of cellular protein localization	0.236388	1	BP	KEAP1/PTPN1/NUP62/SIAH3/PDPK1/PKIA/KANK1/INPP5K/SNAI2/NFKBIA/NFKBIE/DACT3/TGFB3/FBXW7/RNF31/STX7/DYNLL2/LMNA/KAT7/PLS1/PLK1/MDM2/MICALL2/CYLD/NUMB/LRRK2/SESN2/FZD1/NEDD4L/ARHGEF16/ZBED3/MDFI/PRR5L/KCNN3/NFKBIL1/PRELID3A/MXI1/PPM1B/XPO1/PPP1R13B/CYB5R1/U2AF2/RGS19/CEP131/RBM22/UGCG/RAB11FIP5/ACSL3/HDAC3/NMT1/TMEM110/JUP/BCL2L11/ZMYND8/SIRT4/NRG1/BMF/PKD1/PCNT/STX6/KAT2A/ERLEC1/WNT5A/PRKCD/TM9SF4/S…
GO:0048598	embryonic morphogenesis	0.236999	1	BP	IFT57/APAF1/MEF2C/SMAD1/DLC1/TRIM71/ARL13B/ARID1A/RTF1/RECK/WDR19/TGFB3/WNT3/HOXD10/CYP26B1/CHST11/NPHP3/EPB41L5/TRAF3IP1/SOX18/INSIG1/STK4/EFNA1/CREBBP/HAND2/FZD1/SP3/SNAI1/LUZP1/GLI1/MDFI/TGIF2/PITX1/KDM2B/ATOH8/ACVR2B/LATS1/TWSG1/EIF4A3/GRB2/VASP/MKS1/SEMA4C/STOX1/BCL2L11/HOXA13/CER1/PBX2/FOXF2/SFRP1/ALX4/STK3/KAT2A/ADM/GLI2/WNT5A/CDON/MESP1/ACVR2A/IPMK/NDST1/BBS7/SMO/TGFBR1/SLC9A3R1/CTR9/PSEN…
GO:0005913	cell-cell adherens junction	0.237405	1	CC	PTPN1/HSPA1A/HSPA5/ARFIP1/F11R/HCFC1/SWAP70/DDX6/CHMP2B/IDH1/STX5/PCBP1/NUMB/PPME1/ARHGEF16/EHD1/PAK6/SNX9/DNAJB1/TBC1D10A/BAIAP2/FMNL2/VASP/PDXDC1/JUP/GAPVD1/H1FX/SPTAN1/BAG3/PUF60/ARHGAP18/CCNB2/EPS15/TMPO/TMEM2/NECTIN3/AHNAK/BAIAP2L1/SNX2/MPP7/GIPC1/NECTIN2/RDX/FSCN1/EFHD2/LARP1/SDCBP/DAB2IP/CBL/EHD4/CSNK1D/TJP2/UNC45A/SH3GLB2
GO:0019894	kinesin binding	0.237517	0.999999	MF	NUP62/MAPK8IP1/KIF18B/KCNA2/PRC1/SPAG9/KIF5A
GO:0033267	axon part	0.237655	1	CC	MAPK8IP1/DLG2/GNRH1/STXBP1/SLC9A6/KCNA2/LRRK2/AURKA/SYNJ1/ELK1/TANC1/ATP6V0D1/SRSF10/NRCAM/RAB3A/VAMP1/NRG1/CAD/STX6/P2RX4/PRSS12/STX3/SEPT5/GRIN1/DAB2IP/BLOC1S3/DAGLA/SLC18A3
GO:0002703	regulation of leukocyte mediated immunity	0.238361	1	BP	ZBTB1/PDPK1/MICA/STX7/IL27RA/HPX/HLA-E/MALT1/MSH6/RABGEF1/MAP3K7/NECTIN2/RSAD2/EXOSC6/TRAF6
GO:0051783	regulation of nuclear division	0.239899	1	BP	TOM1L2/CHMP1B/CHMP2B/NME6/PLK1/DAPK3/AURKA/UBE2C/CDC14A/RCC1/CHEK1/CALR/CSNK2A1/PDE3A/FBXO43/WNT5A/LCMT1/PHIP/MKI67/CUL7/CCNB1/RPS6KA2/CCSAP/FBXO5
GO:0001726	ruffle	0.240141	1	CC	KANK1/DLC1/CDKL5/INPP5K/MTM1/TNFRSF12A/EPS8/EPB41L5/ALS2/MTSS1/ABL1/CYTH3/SNX9/CARMIL2/BAIAP2/FGD6/INPP5E/PLEKHO1/RDX/FSCN1/PARD6A/ATP6V1B2/ARHGEF26/SLC9A3R1/LAYN
GO:0005788	endoplasmic reticulum lumen	0.240141	1	CC	HSPA5/WNT3/P3H1/COLGALT2/TOR1B/KDELC2/DNAJC3/GPX8/TRDN/EDEM3/CALR/TXNDC16/P4HA3/ERLEC1/WNT5A/COL13A1/KDELC1/COL24A1/COL19A1/RCN3/FOXRED2/HSP90B1/ARSK/DNAJB11/PLAUR
GO:0019953	sexual reproduction	0.240234	1	BP	TBPL1/PATZ1/BTG1/NUP62/HOOK1/PYGO1/SMAD1/TUBGCP3/TARBP2/MICALCL/SPIN1/KDM5B/NR6A1/GMCL1/WNT3/HOXD10/CYP26B1/CCNYL1/DDX6/H3F3B/SIX5/AZIN2/MCM9/AURKA/MAK/ARNTL/ARID4A/GLI1/CLOCK/PGM3/IGSF8/ASF1B/DNMT3A/PROK2/KDM2B/RNF114/ABHD2/CEP131/PAQR8/CCDC155/LGR4/EIF5A2/PUM1/BCL2L11/CALR/NR2C2/FANCL/TESK2/PDE3A/SPAG9/TRIM27/RFX2/ZFP41/TSSK6/NECTIN3/INPP5B/MORC1/ACVR2A/SFMBT1/NECTIN2/BCL2L1/ACOX1/GRIN1/SRPK1/T…
GO:0071417	cellular response to organonitrogen compound	0.240249	1	BP	SLC2A4/PTPN1/SESN1/MEF2C/PDPK1/KANK1/ERRFI1/INPP5K/ATP6V1A/RRAGC/NCOA5/MDM2/LRRK2/SESN2/SIK2/ATP6V1H/PIK3C2A/ABL1/SELENOS/CPEB2/KLF5/PTPN2/MAX/FOXO4/DNMT3A/SRSF5/ATP6V0D1/ATP6V1C1/BAIAP2/GRB2/LPIN1/SLC2A8/JUP/NR4A2/SFRP1/ADCY9/PDE3A/RIPK2/P2RX4/KLF2/PRKCD/BAIAP2L1/SP1/CCNA2/FOXO1/PHIP/BCL2L1/PPAT/KLF15/HSP90B1/ATP6V1D/ATP6V1B2/CAV1/RRAGA/CDC5L/SHC1/SESN3/NSMF/GRB10
GO:0098732	macromolecule deacylation	0.240684	1	BP	NACC2/AKAP8/DYRK1A/MBD3/PER1/SMARCAD1/SAP30L/ARID4A/SAP30/SIRT7/HDAC3/TBL1XR1/MORF4L1/SIRT4/HDAC7/EP300/CTBP1/JDP2
GO:1903509	liposaccharide metabolic process	0.240684	1	BP	DPM1/PIGW/PIGA/ST3GAL5/KDELC2/UGCG/B3GNT5/ST8SIA4/PIGO/CPTP/PRKCD/GLA/KDELC1/ST6GALNAC4/GBA2/ARSK/NEU1/PLAUR
GO:0007127	meiosis I	0.240924	1	BP	PLK1/AURKA/FANCM/CCDC155/SLC2A8/MSH6/EME2/RAD21/MND1/STAG3/RAD51D/SYCE2/FBXO5
GO:0044743	intracellular protein transmembrane import	0.241254	1	BP	RAB8B/PEX5/PEX12/GRPEL2/PEX16/PEX13/PEX3/PEX1/TIMM21
GO:2000106	regulation of leukocyte apoptotic process	0.241254	1	BP	MEF2C/EFNA1/FNIP1/SELENOS/FAS/ITPKB/KITLG/WNT5A/BCL10
GO:0060562	epithelial tube morphogenesis	0.242223	1	BP	IFT57/APAF1/MEF2C/DLC1/TRIM71/ARL13B/ARID1A/KDM5B/NPHP3/SOX18/GZF1/STK4/MTSS1/HAND2/FZD1/LUZP1/HOXD11/KDM2B/PML/VASP/MKS1/LGR4/SEMA4C/VDR/KRAS/SFRP1/PKD1/STK3/KAT2A/ADM/GLI2/WNT5A/MESP1/IPMK/BBS7/BAK1/SMO/PSEN1/RALA/BCL10/TRAF6/SETDB2
GO:0046323	glucose import	0.242227	1	BP	SLC2A4/CLTCL1/SLC2A12/SORT1/SESN2/SELENOS/SLC2A8/FGF19/RTN2/GRB10/ADIPOR2
GO:0030140	trans-Golgi network transport vesicle	0.242806	1	CC	SLC2A4/CLTCL1/SORT1/AFTPH/STEAP2/SLC18A3
GO:0036452	ESCRT complex	0.242806	1	CC	CHMP1B/CHMP2B/VPS37C/VPS37A/MVB12B/CHMP7
GO:0042113	B cell activation	0.24352	1	BP	ZBTB1/MEF2C/IL7/IL27RA/SWAP70/NHEJ1/SP3/FNIP1/ABL1/PTPN2/MALT1/NBN/CTPS1/FAS/MSH6/SFRP1/EP300/CEBPG/PELI1/PRKCD/TXLNA/DCAF1/BAK1/EXOSC6/TICAM1
GO:0019903	protein phosphatase binding	0.243615	0.999999	MF	PTPN1/CTTNBP2NL/SHOC2/MAP2K7/HMGCR/SMG5/PPME1/PPP1R15A/GRB2/JUP/KAT2A/FOXO1/PPP1R3F/HSP90B1/FLT4/DAB2IP/STRN3/CDC5L
GO:0000002	mitochondrial genome maintenance	0.244368	1	BP	RRM2B/MGME1/SESN2/STOX1/LIG3/DNA2
GO:0030201	heparan sulfate proteoglycan metabolic process	0.244368	1	BP	B3GALT6/DSE/GLCE/HPSE/NDST1/NDST3
GO:0048286	lung alveolus development	0.244368	1	BP	ERRFI1/TGFB3/ASXL1/FLT4/PHF14/CIC
GO:0070491	repressing transcription factor binding	0.244477	0.999999	MF	KAT5/ARNTL/NFYB/ZNF703/ZMYND8/TCERG1/HDAC7/CTBP1/SP1/BBS7/RBBP8
GO:0002440	production of molecular mediator of immune response	0.244795	1	BP	TGFB3/IL27RA/SWAP70/NIPAL3/HPX/HLA-E/MALT1/NBN/FAS/MSH6/WNT5A/MAP3K7/RSAD2/EXOSC6/BCL10/TRAF6
GO:0015485	cholesterol binding	0.245976	0.999999	MF	ABCG1/STARD4/ABCA1/OSBPL2/NPC1/CAV1
GO:0016866	intramolecular transferase activity	0.245976	0.999999	MF	PMM1/PGM3/LSS/PGM2L1/RPUSD1/PUS1
GO:0030433	ER-associated ubiquitin-dependent protein catabolic process	0.248462	1	BP	HSPA5/TRIM13/ANKZF1/RNF103/SEL1L/SELENOS/SDF2/EDEM3/RNF121/HERPUD1/FOXRED2/HSP90B1/WFS1/CAV1
GO:0046718	viral entry into host cell	0.248462	1	BP	HSPA1A/HSPA1B/F11R/TRIM62/VPS18/EFNB3/TRIM5/NUP153/TRIM26/ZNF639/NPC1/EPS15/NECTIN2/CAV1
GO:0030178	negative regulation of Wnt signaling pathway	0.249635	1	BP	AMER2/JADE1/CCND1/HMGXB4/SCYL2/SNAI2/DACT3/APCDD1/NPHP3/STK4/CYLD/FZD1/GLI1/MDFI/SHISA2/RGS19/LATS1/NLK/TSKU/SFRP1/NXN/STK3/DDIT3/WNT5A/MESP1/FOXO1/DAB2IP/CAV1/PSMD7/GRB10/DKK2
GO:0060828	regulation of canonical Wnt signaling pathway	0.250433	1	BP	AMER2/JADE1/XIAP/SCYL2/SNAI2/DACT3/NPHP3/STK4/KREMEN1/DAPK3/CYLD/LRRK2/FZD1/ARNTL/GLI1/ZBED3/RNF220/TMEM198/RGS19/ZNF703/LATS1/MKS1/LGR4/JUP/SFRP1/STK3/DDIT3/WNT5A/MESP1/FOXO1/IFT20/DAB2IP/CAV1/PSMD7/CSNK1D/DKK2
GO:0050773	regulation of dendrite development	0.250506	1	BP	MEF2C/ANKRD27/CDKL5/EFNA1/LRRK2/ABL1/LZTS1/DNM3/RAP2A/CAPRIN1/BAIAP2/ZMYND8/NRG1/GRIN1/CUL7/DAB2IP/NSMF/PSEN1/CRTC1/PAK3
GO:0001837	epithelial to mesenchymal transition	0.250595	1	BP	TRIM62/SNAI2/DACT3/TGFB3/HEY1/EPB41L5/EFNA1/SNAI1/ADAM15/ZNF703/FOXF2/SFRP1/WNT5A/SDCBP/CUL7/DAB2IP/TGFBR1
GO:0050684	regulation of mRNA processing	0.250595	1	BP	HSPA1A/SRSF4/DYRK1A/SREK1/MBNL2/SRSF6/NSRP1/CWC22/U2AF2/SRSF10/SAFB/TIA1/SRPK1/SLTM/SNW1/CCNB1/CTR9
GO:0097346	INO80-type complex	0.251263	1	CC	KAT5/INO80/TRRAP/INO80B/MCRS1
GO:0046849	bone remodeling	0.251504	1	BP	RASSF2/TGFB3/IL7/LGR4/RAB3D/SFRP1/SUCO/TRAF6
GO:0072528	pyrimidine-containing compound biosynthetic process	0.251504	1	BP	TBPL1/UCK2/CMPK2/NME6/CTPS1/DHFR2/PUDP/CAD
GO:0098927	vesicle-mediated transport between endosomal compartments	0.251504	1	BP	HOOK1/ANKRD27/CORO1A/FAM160A2/PIK3C3/SNX16/RDX/AKTIP
GO:0000301	retrograde transport, vesicle recycling within Golgi	0.252701	1	BP	RAB33B/OPTN/RAB6A/GCC1/RGPD5
GO:0001782	B cell homeostasis	0.252701	1	BP	MEF2C/ABL1/BCL2L11/BAK1/BCL10
GO:0001953	negative regulation of cell-matrix adhesion	0.252701	1	BP	DLC1/RCC2/CORO1C/ADAM15/ACER2
GO:0002712	regulation of B cell mediated immunity	0.252701	1	BP	IL27RA/HPX/MSH6/NECTIN2/EXOSC6
GO:0002832	negative regulation of response to biotic stimulus	0.252701	1	BP	TARBP2/TRIB1/TRAF3IP1/NFKBIL1/PPM1B
GO:0002889	regulation of immunoglobulin mediated immune response	0.252701	1	BP	IL27RA/HPX/MSH6/NECTIN2/EXOSC6
GO:0008053	mitochondrial fusion	0.252701	1	BP	MIGA2/VAT1/MFN1/BAK1/PLD6
GO:0008206	bile acid metabolic process	0.252701	1	BP	STARD4/CYP46A1/FGF19/NPC1/GBA2
GO:0009218	pyrimidine ribonucleotide metabolic process	0.252701	1	BP	UCK2/NME6/ENTPD4/CTPS1/CAD
GO:0043555	regulation of translation in response to stress	0.252701	1	BP	SESN2/PPP1R15A/RPS6KA1/DNAJC3/RPS6KA3
GO:0046131	pyrimidine ribonucleoside metabolic process	0.252701	1	BP	UCK2/NME6/ENTPD4/CTPS1/CAD
GO:0070932	histone H3 deacetylation	0.252701	1	BP	PER1/SMARCAD1/SIRT7/HDAC3/HDAC7
GO:2000300	regulation of synaptic vesicle exocytosis	0.252701	1	BP	STXBP1/LRRK2/RAB3A/RIMS3/SEPT5
GO:0000070	mitotic sister chromatid segregation	0.25277	1	BP	AKAP8/CHMP1B/KIF18B/CHMP2B/PLK1/UBE2C/PRC1/INO80/CDC14A/NCAPH/PDS5B/POGZ/KNSTRN/RRS1/RAD21/KPNB1/CSNK2A1/KATNB1/SPDL1/LCMT1/CCNB1/CHMP7/SPAG5/CENPA
GO:0048278	vesicle docking	0.252789	1	BP	RAB8B/EXOC8/STX7/STX12/STXBP1/VPS18/STX5/VAMP3/STX6/STX3
GO:0004879	RNA polymerase II transcription factor activity, ligand-activated sequence-specific DNA binding	0.253433	0.999999	MF	HNF4G/NR6A1/ESRRG/NR1H2/VDR/NR4A2/PPARD/RXRB
GO:0098531	transcription factor activity, direct ligand regulated sequence-specific DNA binding	0.253433	0.999999	MF	HNF4G/NR6A1/ESRRG/NR1H2/VDR/NR4A2/PPARD/RXRB
GO:0002039	p53 binding	0.253754	0.999999	MF	CREBBP/MDM2/BANP/SETD7/PPP1R13B/TAF1/BCL2L12/EP300/DAXX/CDKN2AIP/SMARCB1/TP53RK
GO:0006606	protein import into nucleus	0.254437	1	BP	KEAP1/TNPO2/NUP62/PKIA/KANK1/SNAI2/NFKBIA/NFKBIE/DACT3/TGFB3/LMNA/CYLD/FZD1/CBLB/MDFI/NFKBIL1/MXI1/PPM1B/NUP35/RGS19/RBM22/PML/SNUPN/HDAC3/NUP153/TMEM110/NUP50/JUP/TOB1/NUP205/PKD1/KPNB1/PRKCD/C1QTNF3/DAB2IP/SMO/TGFBR1/SLC9A3R1
GO:0044744	protein targeting to nucleus	0.254437	1	BP	KEAP1/TNPO2/NUP62/PKIA/KANK1/SNAI2/NFKBIA/NFKBIE/DACT3/TGFB3/LMNA/CYLD/FZD1/CBLB/MDFI/NFKBIL1/MXI1/PPM1B/NUP35/RGS19/RBM22/PML/SNUPN/HDAC3/NUP153/TMEM110/NUP50/JUP/TOB1/NUP205/PKD1/KPNB1/PRKCD/C1QTNF3/DAB2IP/SMO/TGFBR1/SLC9A3R1
GO:1902593	single-organism nuclear import	0.254437	1	BP	KEAP1/TNPO2/NUP62/PKIA/KANK1/SNAI2/NFKBIA/NFKBIE/DACT3/TGFB3/LMNA/CYLD/FZD1/CBLB/MDFI/NFKBIL1/MXI1/PPM1B/NUP35/RGS19/RBM22/PML/SNUPN/HDAC3/NUP153/TMEM110/NUP50/JUP/TOB1/NUP205/PKD1/KPNB1/PRKCD/C1QTNF3/DAB2IP/SMO/TGFBR1/SLC9A3R1
GO:0016746	transferase activity, transferring acyl groups	0.254781	0.999999	MF	EPC2/SAT1/PLA2G15/LIPT1/TADA2A/HCFC1/ELOVL4/KAT7/KAT5/SPTLC2/KAT14/PIGW/CREBBP/SRCAP/USP22/PNPLA2/KAT6B/CLOCK/HMGCS1/SAP130/LIPT2/NMT1/NCOA3/TAF1/EP300/NAGS/KAT2A/TADA1/SPTSSA/NAA25/TMEM68/KANSL1/NCOA2/MCRS1/OSGEPL1/ESCO2
GO:0032561	guanyl ribonucleotide binding	0.254873	0.999999	MF	RAB8B/URGCP/C9orf69/RAB43/RHEBL1/ARL13B/GNAI1/RP2/ARL4D/IRGQ/RHOH/RRAGC/LANCL2/LRRK2/RAB33B/RND1/TRIM23/RAB20/RAB40B/EHD1/DNM3/TUBB2B/RAP2A/DAPK1/NOA1/SRP54/TUBB2A/RAB3A/MFN1/GNAI2/RAB3D/SAR1A/KRAS/GUCY1B3/ARL4C/RAB6A/RRAS2/RHOV/RAB24/RAP2B/ARL6/MTG2/GPN3/MMAA/SEPT5/GUCY1A3/TUBA4A/TUBB/RRAGA/EHD4/RTKN/RALA/RAB18
GO:0006998	nuclear envelope organization	0.255152	1	BP	NUP62/LMNA/PLK1/TOR1AIP2/TOR1B/NUP35/NUP153/LPIN1/NUP50/NUP205/CCNB2/NUP43/CNEP1R1/CCNB1/CHMP7
GO:0046165	alcohol biosynthetic process	0.255152	1	BP	ABCG1/HMGCR/IDI1/INSIG1/SPTLC2/SQLE/HMGCS1/LSS/ACER2/VDR/MSMO1/MVK/IPMK/PGP/FDFT1
GO:0001889	liver development	0.255851	1	BP	CCND1/NFKBIA/FBXW7/NPHP3/E2F8/SP3/GLI1/PHF2/HMGCS1/RPS6KA1/SRSF5/RHBDD3/TET2/KRAS/PKD1/CAD/CEBPG/MESP1
GO:0048524	positive regulation of viral process	0.255851	1	BP	C9orf69/TFAP4/TMEM229A/GTF2B/TARBP2/PUM2/CHMP2B/PUM1/ZNF639/EP300/CHD1/SP1/SRPK1/TBC1D20/SNW1/LARP1/MVB12B/SMARCB1
GO:0098781	ncRNA transcription	0.255851	1	BP	GTF2B/SPIN1/CDK7/GTF3C2/ELL/INTS2/INTS6/SIRT7/GTF3C1/ELL2/GTF2A1/SNAPC2/RPRD2/SP1/NOL11/TAF13/SMARCB1/RPRD1B
GO:2001234	negative regulation of apoptotic signaling pathway	0.255863	1	BP	PTPN1/RRM2B/HSPA1A/HSPA1B/MAPK8IP1/CREB3L1/SNAI2/ZC3HC1/CFLAR/LMNA/IL7/LRRK2/SNAI1/SELENOS/CREB3/CTH/DAPK1/FAS/ZMYND11/NR4A2/CDKN2D/BCL2L12/HERPUD1/PHIP/BCL2L1/WFS1/TGFBR1/PSEN1/PLAUR
GO:0017148	negative regulation of translation	0.25618	1	BP	SMAD1/TARBP2/TRIM71/PAIP2B/PUM2/DAPK3/SESN2/CNOT2/AJUBA/CPEB2/CAPRIN1/DAPK1/ZNF540/EIF4A3/PUM1/TOB1/CALR/IGF2BP1/UNK/CNOT3/ILF3/C8orf88/TIA1/EIF4E2/SYNCRIP
GO:0019902	phosphatase binding	0.256292	0.999999	MF	PTPN1/CRY1/CTTNBP2NL/SHOC2/MAP2K7/CRY2/HMGCR/SMG5/ELL/PPME1/PPP1R15A/GRB2/JUP/KAT2A/TPRN/CSRNP2/FOXO1/PPP1R3F/HSP90B1/FLT4/DAB2IP/STRN3/CDC5L/SLC9A3R1
GO:0044441	ciliary part	0.258282	1	CC	JADE1/IFT57/KIF3A/DAAM1/ARL13B/RP2/TTBK2/B9D2/WDR19/MAP1LC3B/DYNLL2/NPHP3/TRAF3IP1/DDX6/KIF5C/CYLD/MAK/EHD1/GLI1/CEP131/MOK/RSPH4A/PIK3C3/EFHC1/MKS1/SPEF1/INPP5E/PKD1/EPS15/AMBRA1/CFAP20/GLI2/KIF5A/ARL6/SNAP29/BBS7/IFT20/SMO/CCSAP/SLC9A3R1/PSEN1/TMEM17/GRK4
GO:0001649	osteoblast differentiation	0.258504	1	BP	MEF2C/SMAD1/CREB3L1/CEBPD/SNAI2/RASSF2/WNT3/VCAN/ACHE/H3F3B/HAND2/FZD1/SNAI1/GLI1/JAG1/ACVR2B/TWSG1/LGR4/TOB1/RRBP1/HDAC7/SFRP1/RRAS2/SUCO/GLI2/ACVR2A/NOCT/SMO/SYNCRIP/UFL1
GO:0016581	NuRD complex	0.258714	1	CC	NACC2/MBD3/CSNK2A1/SALL2
GO:0032994	protein-lipid complex	0.258714	1	CC	PCYOX1/SELENOS/ABCA1/PEX3
GO:0033178	proton-transporting two-sector ATPase complex, catalytic domain	0.258714	1	CC	ATP6V1A/ATP6V1H/ATP6V1C1/ATP6V1B2
GO:0035371	microtubule plus-end	0.258714	1	CC	MAPRE3/KIF18B/KNSTRN/SPAG5
GO:0090545	CHD-type complex	0.258714	1	CC	NACC2/MBD3/CSNK2A1/SALL2
GO:0010952	positive regulation of peptidase activity	0.258808	1	BP	IFT57/TFAP4/CASP9/APAF1/DLC1/DAPK1/PML/TBC1D10A/FAS/ACER2/SENP1/BCL2L11/CYFIP2/TANK/CASP7/CASP3/BAK1/ALOX12/CARD8/CAV1/ANP32B/BCL10
GO:0030323	respiratory tube development	0.258808	1	BP	ERRFI1/TGFB3/SRSF6/NPHP3/NUMB/SP3/GLI1/ASXL1/ACVR2B/RAB3A/KRAS/LIPA/EP300/PKD1/NUMA1/GLI2/KLF2/WNT5A/FLT4/PHF14/CIC/SAV1
GO:0030901	midbrain development	0.25926	1	BP	HSPA5/SMAD1/SMAD9/FZD1/KDM2B/NR4A2/SFRP1/KAT2A/SYNGR3/WNT5A/NDST1/SEC16A/CSNK1D
GO:0045446	endothelial cell differentiation	0.25926	1	BP	BTG1/F11R/HEY1/SOX18/ATOH8/JAG1/ACVR2B/NRG1/MESP1/RDX/ALOX12/ARHGEF26/TJP2
GO:0046794	transport of virus	0.25926	1	BP	NUP62/NUP35/XPO1/NUP153/NUP50/THOC6/NUP205/KPNB1/EPS15/NUP43/VPS37C/VPS37A/CAV1
GO:0000920	cell separation after cytokinesis	0.26	1	BP	CHMP1B/CHMP2B/KIF20A/CHMP7
GO:0001832	blastocyst growth	0.26	1	BP	RTF1/NBN/PALB2/CTR9
GO:0001913	T cell mediated cytotoxicity	0.26	1	BP	MICA/STX7/HLA-E/NECTIN2
GO:0001945	lymph vessel development	0.26	1	BP	SOX18/ACVR2B/PKD1/FLT4
GO:0002639	positive regulation of immunoglobulin production	0.26	1	BP	HPX/HLA-E/MSH6/EXOSC6
GO:0006309	apoptotic DNA fragmentation	0.26	1	BP	H1F0/APAF1/KPNB1/CASP3
GO:0006688	glycosphingolipid biosynthetic process	0.26	1	BP	ST3GAL5/UGCG/ST8SIA4/ST6GALNAC4
GO:0009110	vitamin biosynthetic process	0.26	1	BP	SNAI2/SNAI1/VDR/MMAA
GO:0010971	positive regulation of G2/M transition of mitotic cell cycle	0.26	1	BP	CCND1/CDC7/RCC2/STOX1
GO:0031498	chromatin disassembly	0.26	1	BP	ARID1A/ARID2/SMARCD1/SMARCB1
GO:0031954	positive regulation of protein autophosphorylation	0.26	1	BP	RASSF2/RAP2A/NBN/RAP2B
GO:0032461	positive regulation of protein oligomerization	0.26	1	BP	SNX9/FAS/BCL2L11/BMF
GO:0032715	negative regulation of interleukin-6 production	0.26	1	BP	SELENOS/RABGEF1/KLF2/C1QTNF3
GO:0036296	response to increased oxygen levels	0.26	1	BP	DNMT3B/FAS/FOXO1/CAV1
GO:0036314	response to sterol	0.26	1	BP	HMGCS1/ABCA1/SMO/TGFBR1
GO:0046174	polyol catabolic process	0.26	1	BP	INPP5K/SYNJ1/INPP5E/GK
GO:0055093	response to hyperoxia	0.26	1	BP	DNMT3B/FAS/FOXO1/CAV1
GO:0060479	lung cell differentiation	0.26	1	BP	NUMB/NUMA1/KLF2/SAV1
GO:0060795	cell fate commitment involved in formation of primary germ layer	0.26	1	BP	SMAD1/RTF1/MESP1/CTR9
GO:0070841	inclusion body assembly	0.26	1	BP	HSPA1A/HSPA1B/DNAJB1/SACS
GO:0071459	protein localization to chromosome, centromeric region	0.26	1	BP	CTCF/RCC2/SPDL1/CENPA
GO:0071827	plasma lipoprotein particle organization	0.26	1	BP	ABCG1/NR1H2/ABCA1/ACSL3
GO:0086005	ventricular cardiac muscle cell action potential	0.26	1	BP	NEDD4L/JUP/NOS1AP/CAV1
GO:1901071	glucosamine-containing compound metabolic process	0.26	1	BP	PGM3/MGEA5/CHST7/OVGP1
GO:1905276	regulation of epithelial tube formation	0.26	1	BP	NPHP3/FZD1/SFRP1/WNT5A
GO:2000757	negative regulation of peptidyl-lysine acetylation	0.26	1	BP	TAF7/MECP2/CTBP1/KLF15
GO:0000315	organellar large ribosomal subunit	0.260642	1	CC	NSUN4/MRPL27/MPV17L2/MRPL15/MRPL46/NSUN3/MRPL58
GO:0005762	mitochondrial large ribosomal subunit	0.260642	1	CC	NSUN4/MRPL27/MPV17L2/MRPL15/MRPL46/NSUN3/MRPL58
GO:0008171	O-methyltransferase activity	0.261322	0.999999	MF	ASMTL/MRM1/LCMT1/ARMT1
GO:0008574	ATP-dependent microtubule motor activity, plus-end-directed	0.261322	0.999999	MF	KIF3A/KIF18B/KIF5C/KIF5A
GO:0017049	GTP-Rho binding	0.261322	0.999999	MF	CDC42EP3/CDC42EP2/TNFAIP1/RTKN
GO:0008013	beta-catenin binding	0.261829	0.999999	MF	AMER2/KANK1/CALCOCO1/DACT3/NUMB/FOXO4/RGS19/NR4A2/TBL1XR1/EP300/FOXO1/SLC9A3R1/PSEN1
GO:0050886	endocrine process	0.262426	1	BP	RAB8B/CRY1/RAB11FIP1/RAB11FIP5/KRAS/C1QTNF3/RPS6KA2
GO:0051149	positive regulation of muscle cell differentiation	0.26252	1	BP	MEF2C/BTG1/CYP26B1/ABL1/EHD1/CTH/NRG1/NR2C2/SPAG9/CDON/MESP1
GO:0071806	protein transmembrane transport	0.26252	1	BP	RAB8B/SRP54/PEX5/PEX12/RTN2/GRPEL2/PEX16/PEX13/PEX3/PEX1/TIMM21
GO:1901989	positive regulation of cell cycle phase transition	0.26252	1	BP	MEPCE/CCND1/CDC7/RCC2/MDM2/UBE2C/PAGR1/ZNF16/STOX1/CDK10/RDX
GO:0000164	protein phosphatase type 1 complex	0.262924	1	CC	SHOC2/PPP1R15A/PPP1R2
GO:0005675	holo TFIIH complex	0.262924	1	CC	CDK7/MNAT1/CCNH
GO:0030130	clathrin coat of trans-Golgi network vesicle	0.262924	1	CC	CLTCL1/AFTPH/SLC18A3
GO:0042555	MCM complex	0.262924	1	CC	MCM9/MCM5/MCM7
GO:0097504	Gemini of coiled bodies	0.262924	1	CC	NPAT/GEMIN4/GEMIN8
GO:0044770	cell cycle phase transition	0.263347	1	BP	MEPCE/KDM8/JADE1/NACC2/CCND1/AKAP8/ORC4/PKIA/CDC7/TRIM71/WEE1/CTDSP1/EPS8/FBXW7/NPAT/CDK7/KAT14/PLK1/RCC2/MDM2/AURKA/PLK4/UBE2C/CNOT2/PAGR1/AJUBA/LZTS1/CUL1/INO80/CDC14A/RCC1/CNTRL/FOXO4/SIRT7/ZNF16/NBN/CHEK1/CEP131/PML/LATS1/OPTN/MNAT1/STOX1/TIPIN/HUS1/HAUS3/CDKN2D/MCM5/CCNH/EP300/PKD1/CSNK2A1/CCNB2/PCNT/MDM4/CNOT3/HINFP/POLE2/CCNE1/CCNA2/MCM7/CDK10/PIM2/CDK3/CACUL1/LCMT1/RDX/PPAT/TUBA4A/CEP76/T…
GO:0019001	guanyl nucleotide binding	0.263496	0.999999	MF	RAB8B/URGCP/C9orf69/RAB43/RHEBL1/ARL13B/GNAI1/RP2/ARL4D/IRGQ/RHOH/RRAGC/LANCL2/LRRK2/RAB33B/RND1/TRIM23/RAB20/RAB40B/EHD1/DNM3/TUBB2B/RAP2A/DAPK1/NOA1/SRP54/TUBB2A/RAB3A/MFN1/GNAI2/RAB3D/SAR1A/KRAS/GUCY1B3/ARL4C/RAB6A/RRAS2/RHOV/RAB24/RAP2B/ARL6/MTG2/GPN3/MMAA/SEPT5/GUCY1A3/TUBA4A/TUBB/RRAGA/EHD4/RTKN/RALA/RAB18
GO:0090575	RNA polymerase II transcription factor complex	0.263597	1	CC	TBPL1/ATF1/MED18/CDK7/TAF7/NFYA/NFYB/GTF2A1/MNAT1/VDR/TRRAP/TAF1/CCNH/KAT2A/DDIT3/NFYC/TAF13
GO:0001773	myeloid dendritic cell activation	0.264017	1	BP	DHRS2/PSEN1/TRAF6
GO:0001964	startle response	0.264017	1	BP	MECP2/NRG1/GRIN1
GO:0002029	desensitization of G-protein coupled receptor protein signaling pathway	0.264017	1	BP	GIPR/ADM/GRK4
GO:0006182	cGMP biosynthetic process	0.264017	1	BP	ADNP/GUCY1B3/GUCY1A3
GO:0006684	sphingomyelin metabolic process	0.264017	1	BP	SPTLC2/PRKCD/SGMS2
GO:0007214	gamma-aminobutyric acid signaling pathway	0.264017	1	BP	PLCL1/SLC12A2/GNAI2
GO:0010288	response to lead ion	0.264017	1	BP	ALAD/DNMT3A/PPP5C
GO:0010640	regulation of platelet-derived growth factor receptor signaling pathway	0.264017	1	BP	PTPN2/SLC9A3R1/PHF14
GO:0010667	negative regulation of cardiac muscle cell apoptotic process	0.264017	1	BP	PDPK1/HAND2/SIRT4
GO:0010829	negative regulation of glucose transport	0.264017	1	BP	INPP5K/SELENOS/GRB10
GO:0015693	magnesium ion transport	0.264017	1	BP	NIPAL3/NIPAL1/CNNM4
GO:0018410	C-terminal protein amino acid modification	0.264017	1	BP	LCMT1/ATG4A/AGTPBP1
GO:0022401	negative adaptation of signaling pathway	0.264017	1	BP	GIPR/ADM/GRK4
GO:0031507	heterochromatin assembly	0.264017	1	BP	H3F3B/BAHCC1/TNRC18
GO:0033169	histone H3-K9 demethylation	0.264017	1	BP	HR/KDM4C/PHF2
GO:0034377	plasma lipoprotein particle assembly	0.264017	1	BP	NR1H2/ABCA1/ACSL3
GO:0036315	cellular response to sterol	0.264017	1	BP	HMGCS1/ABCA1/SMO
GO:0042789	mRNA transcription from RNA polymerase II promoter	0.264017	1	BP	ZBTB1/SOX18/DDIT3
GO:0045722	positive regulation of gluconeogenesis	0.264017	1	BP	PTPN2/KAT2A/FOXO1
GO:0048268	clathrin coat assembly	0.264017	1	BP	FCHO1/PIK3C2A/EPS15
GO:0048934	peripheral nervous system neuron differentiation	0.264017	1	BP	HOXD10/HAND2/POU4F1
GO:0048935	peripheral nervous system neuron development	0.264017	1	BP	HOXD10/HAND2/POU4F1
GO:0050655	dermatan sulfate proteoglycan metabolic process	0.264017	1	BP	CHST14/VCAN/DSE
GO:0060628	regulation of ER to Golgi vesicle-mediated transport	0.264017	1	BP	GAS1/INSIG1/TBC1D20
GO:0071243	cellular response to arsenic-containing substance	0.264017	1	BP	MKNK2/CPEB2/ATF3
GO:0071545	inositol phosphate catabolic process	0.264017	1	BP	INPP5K/SYNJ1/INPP5E
GO:0071731	response to nitric oxide	0.264017	1	BP	GUCY1B3/CCNA2/FOXO1
GO:0071800	podosome assembly	0.264017	1	BP	FARP2/SH3PXD2B/FSCN1
GO:0090036	regulation of protein kinase C signaling	0.264017	1	BP	ULK4/WNT5A/FLT4
GO:0090161	Golgi ribbon formation	0.264017	1	BP	OPTN/STX6/GOLPH3
GO:0090208	positive regulation of triglyceride metabolic process	0.264017	1	BP	PNPLA2/NR1H2/CNEP1R1
GO:1990126	retrograde transport, endosome to plasma membrane	0.264017	1	BP	ANKRD27/ANKRD50/SDCCAG3
GO:2000105	positive regulation of DNA-dependent DNA replication	0.264017	1	BP	CDC7/E2F8/INO80
GO:0004540	ribonuclease activity	0.26402	0.999999	MF	TOE1/SMG5/CNOT2/PPP1R8/DIS3/TSEN34/ERN1/PAN3/TSEN54/USB1/REXO2/PAN2/NOCT/EXOSC10/PLD6/DBR1
GO:0043242	negative regulation of protein complex disassembly	0.264152	1	BP	PLEKHH2/EPS8/SWAP70/CARMIL2/MAP6D1/MID1IP1/SPTAN1/KATNB1/RDX
GO:0046513	ceramide biosynthetic process	0.264152	1	BP	SPTLC2/ST3GAL5/UGCG/ST8SIA4/NSMAF/SPTSSA/PRKCD/ST6GALNAC4/SGMS2
GO:1901880	negative regulation of protein depolymerization	0.264152	1	BP	PLEKHH2/EPS8/SWAP70/CARMIL2/MAP6D1/MID1IP1/SPTAN1/KATNB1/RDX
GO:1903039	positive regulation of leukocyte cell-cell adhesion	0.265015	1	BP	ZBTB1/PDPK1/CORO1A/IL7/HLA-E/EFNB3/TNFSF9/MALT1/GRB2/ITPKB/RIPK2/CD59/GLI2/MAP3K14/MAP3K7/CAV1/MLST8/PAK3/BCL10/TRAF6
GO:0008143	poly(A) binding	0.26514	0.999999	MF	EIF4A3/TIA1/SYNCRIP
GO:0009975	cyclase activity	0.26514	0.999999	MF	GUCY1B3/ADCY9/GUCY1A3
GO:0016849	phosphorus-oxygen lyase activity	0.26514	0.999999	MF	GUCY1B3/ADCY9/GUCY1A3
GO:0016884	carbon-nitrogen ligase activity, with glutamine as amido-N-donor	0.26514	0.999999	MF	CAD/NADSYN1/QRSL1
GO:0043422	protein kinase B binding	0.26514	0.999999	MF	SRSF5/BCL10/TRAF6
GO:0044183	protein binding involved in protein folding	0.26514	0.999999	MF	HSPA1A/HSPA1B/CALR
GO:0090484	drug transporter activity	0.26514	0.999999	MF	SLC19A1/SLC19A2/SLC22A5
GO:0043406	positive regulation of MAP kinase activity	0.26514	1	BP	MAP3K9/PTPN1/MAP2K7/TGFB3/EFNA1/LRRK2/AJUBA/MDFI/MAP2K3/ERN1/PROK2/MAP3K2/KRAS/NRG1/SPAG9/KITLG/MAPKAPK2/TAB3/RIPK2/DAXX/AVPI1/WNT5A/MAP3K7/DAB2IP/SHC1/PSEN1/PAK3/TRAF6
GO:0050863	regulation of T cell activation	0.26514	1	BP	ZBTB1/PDPK1/CORO1A/GNRH1/CYP26B1/IL7/PAG1/HLA-E/EFNB3/PTPN2/TNFSF9/MALT1/PRNP/BTN2A2/GRB2/ITPKB/SOCS6/PELI1/RIPK2/CD59/GLI2/MAP3K14/MAP3K7/CAV1/MLST8/PAK3/BCL10/TRAF6
GO:0043473	pigmentation	0.266212	1	BP	LYST/MITF/MEF2C/ANKRD27/SNAI2/ZEB2/FIG4/BCL2L11/KITLG/ARL6/BBS7/USP13/BLOC1S3/ATRN
GO:0008630	intrinsic apoptotic signaling pathway in response to DNA damage	0.266511	1	BP	NACC2/CASP9/SNAI2/USP28/SNAI1/ABL1/PML/FBXO18/MSH6/BCL2L11/CDKN2D/BCL2L12/EP300/AEN/BCL2L1/SNW1/BAK1
GO:0030879	mammary gland development	0.266511	1	BP	CCND1/KDM5B/TGFB3/WNT3/PML/ZNF703/VDR/ATP7B/BCL2L11/NRG1/CAD/RREB1/GLI2/WNT5A/PPAT/SMO/CAV1
GO:0046890	regulation of lipid biosynthetic process	0.266511	1	BP	ABCG1/SLC27A1/SNAI2/FBXW7/STARD4/INSIG1/IDH1/SNAI1/NR1H2/FGF19/VDR/MID1IP1/SIRT4/NSMAF/PRKCD/CNEP1R1/SLC45A3
GO:0001654	eye development	0.26812	1	BP	BCL11B/ARID1A/KDM5B/WDR19/PKNOX1/VAX1/TRAF3IP1/ACHE/SIX5/SP3/TGIF2/MAX/KDM2B/JAG1/ACVR2B/TWSG1/TSKU/EPHB1/FOXF2/SH3PXD2B/SLC25A25/RAB11FIP4/NECTIN3/WNT5A/ARL6/CDON/SALL2/FJX1/BBS7/ATP2B1/TBC1D20/BAK1/TGFBR1/BLOC1S3/GDF11/PSEN1/AGTPBP1/ATF6/CLCN2/RAB18
GO:1903900	regulation of viral life cycle	0.269101	1	BP	TFAP4/TMEM229A/GTF2B/TARBP2/TRIM62/INPP5K/TRIM13/CHMP2B/TRIM5/PML/TRIM26/ZNF639/EP300/TRIM27/CHD1/ILF3/SP1/NECTIN2/SRPK1/RSAD2/TBC1D20/SNW1/LARP1/C19orf66/SMARCB1
GO:0019901	protein kinase binding	0.269431	0.999999	MF	PTPN1/CASP9/TOM1L2/CCND1/MAPK8IP1/CRY1/PDPK1/SMAD1/PKIA/MICALCL/ERRFI1/FIZ1/MAP2K7/DACT3/ZC3HC1/TRIB1/CCNYL1/STXBP1/PLK1/RCC2/CYLD/ELMO2/AURKA/CCND3/PPME1/PAG1/CBLB/ARHGEF16/PPP1R15A/ABL1/FEZ1/ATF7/PRC1/PTPN2/VRK2/MAP2K3/TRIM5/SRSF5/RGS19/SLC12A2/GTF2I/ACSL3/DNAJC3/LATS1/GRB2/KIF20A/CEP68/JUP/MAP3K2/TOB1/CDKN2D/CPNE3/HDAC7/NRG1/PKD1/SPAG9/CCNE1/DAXX/KIZ/RPS6KA3/PRKCD/CCNA2/CACUL1/BCL2L1/IBTK/PARD…
GO:0006913	nucleocytoplasmic transport	0.270234	1	BP	NXF1/KEAP1/TNPO2/SRSF4/NUP62/PKIA/KANK1/SNAI2/NFKBIA/NFKBIE/DACT3/TGFB3/SRSF6/LMNA/SMG5/MDM2/CYLD/FZD1/CBLB/NSRP1/MDFI/MALT1/POLDIP3/NFKBIL1/GEMIN4/MXI1/PPM1B/NUP35/XPO1/U2AF2/SRSF5/RGS19/RBM22/PML/SRSF10/SNUPN/HDAC3/NUP153/EIF4A3/TMEM110/CHTOP/NUP50/THOC6/JUP/TOB1/SLU7/RRS1/CALR/NUP205/PKD1/KPNB1/CDC40/ATXN1/PRKCD/NUP43/C1QTNF3/SLBP/XPOT/DAB2IP/SMO/AGFG1/CPSF2/TGFBR1/SLC9A3R1/ANP32B/BUD13
GO:0006641	triglyceride metabolic process	0.27085	1	BP	FBXW7/INSIG1/SEL1L/PNPLA2/NR1H2/ACSL1/LPIN3/LPIN1/TBL1XR1/CNEP1R1/CAV1/GK
GO:0021549	cerebellum development	0.27085	1	BP	HSPA5/HERC1/ABL1/GLI1/CLP1/MECP2/SEMA4C/NR2C2/GLI2/SMO/AGTPBP1/ATRN
GO:0050905	neuromuscular process	0.27085	1	BP	POMK/HOXD10/OPA3/SPG20/HERC1/ABL1/NBN/MECP2/NRG1/POU4F1/GRIN1/AGTPBP1
GO:0007416	synapse assembly	0.271376	1	BP	ADNP/MEF2C/SLITRK4/PCDHB5/ACHE/FLRT2/FZD1/DNM3/SLITRK3/NRCAM/MECP2/EPHB1/NRG1/POU4F1/CLSTN3/WNT5A/GRIN1/NPTN
GO:0016575	histone deacetylation	0.272367	1	BP	NACC2/AKAP8/MBD3/PER1/SMARCAD1/SAP30L/ARID4A/SAP30/SIRT7/HDAC3/TBL1XR1/MORF4L1/HDAC7/CTBP1/JDP2
GO:0032355	response to estradiol	0.272367	1	BP	CASP9/CCND1/MBD3/KAT5/DNMT3B/DNMT3A/PTGFR/ZNF703/NCOA3/CALR/SFRP1/CCNA2/CASP3/STRN3/RBBP8
GO:0005777	peroxisome	0.272645	1	CC	RAB8B/HMGCR/IDI1/IDH1/TYSND1/ACSL1/ACSL3/PEX11A/PEX5/PEX12/PEX11B/PEX16/PEX13/ACOX1/PNPLA8/PEX3/PEX1/TMEM135/FAR1
GO:0042579	microbody	0.272645	1	CC	RAB8B/HMGCR/IDI1/IDH1/TYSND1/ACSL1/ACSL3/PEX11A/PEX5/PEX12/PEX11B/PEX16/PEX13/ACOX1/PNPLA8/PEX3/PEX1/TMEM135/FAR1
GO:0006352	DNA-templated transcription, initiation	0.273399	1	BP	TBPL1/MITF/UBTF/HNF4G/ATF7IP/GTF2B/E2F3/NR6A1/ESRRG/PTRF/CDK7/CREBBP/TAF7/MED20/MED26/NR1H2/BCLAF1/NR3C2/GTF2I/GTF2A1/MNAT1/E2F2/VDR/CDK8/NR4A2/TAF1/NCOA6/CCNH/NR2C2/PPARD/TAF1D/MED7/POLRMT/SNW1/NR2C2AP/TAF13/RXRB
GO:0002637	regulation of immunoglobulin production	0.274069	1	BP	IL27RA/HPX/HLA-E/MSH6/EXOSC6/TRAF6
GO:0006221	pyrimidine nucleotide biosynthetic process	0.274069	1	BP	TBPL1/UCK2/CMPK2/NME6/CTPS1/CAD
GO:0009303	rRNA transcription	0.274069	1	BP	SPIN1/GTF3C2/SIRT7/GTF3C1/NOL11/SMARCB1
GO:0022600	digestive system process	0.274069	1	BP	F11R/PLS1/NR1H2/VDR/SLC22A5/TJP2
GO:0045005	DNA-dependent DNA replication maintenance of fidelity	0.274069	1	BP	FANCM/FBXO18/TIPIN/EME2/SETMAR/SMARCAL1
GO:0046134	pyrimidine nucleoside biosynthetic process	0.274069	1	BP	UCK2/NME6/CTPS1/DHFR2/PUDP/CAD
GO:0097576	vacuole fusion	0.274069	1	BP	CALCOCO2/CHMP2B/CLEC16A/PHF23/RUBCN/SNAP29
GO:0017112	Rab guanyl-nucleotide exchange factor activity	0.275799	0.999999	MF	ALS2/DENND4A/RAB3IP/RIC1/TRAPPC4/RABGEF1
GO:0051059	NF-kappaB binding	0.275799	0.999999	MF	AKAP8/NFKBIA/HDAC3/PPARD/RNF25/BCL10
GO:0001818	negative regulation of cytokine production	0.276155	1	BP	AKAP8/ERRFI1/TGFB3/TRAF3IP1/KAT5/CYLD/SELENOS/NFKBIL1/PRNP/PPM1B/BTN2A2/PML/LGR4/RABGEF1/HDAC7/ASB1/TRIM27/KLF2/TAX1BP1/C1QTNF3/TIA1/UBE2L6/RNF128
GO:0001756	somitogenesis	0.276443	1	BP	EPB41L5/RGS19/SFRP1/EP300/KAT2A/WNT5A/PALB2/PSEN1
GO:0007586	digestion	0.276443	1	BP	F11R/PLS1/NR1H2/VDR/SLC22A5/ADM2/TJP2/LIPH
GO:0010657	muscle cell apoptotic process	0.276443	1	BP	APAF1/PDPK1/HMGCR/HAND2/BAG3/SIRT4/ALOX12/RPS6KA2
GO:0015914	phospholipid transport	0.276443	1	BP	ABCG1/PCTP/PRELID3A/ATP8A1/ABCA1/CPTP/PRKCD/ATP8B2
GO:0042098	T cell proliferation	0.277856	1	BP	CORO1A/GNRH1/CCND3/HLA-E/ABL1/TNFSF9/MALT1/PRNP/BTN2A2/CTPS1/ELF4/PELI1/FKBP1B/RIPK2/CD59/TRAF6
GO:0045471	response to ethanol	0.278068	1	BP	SLC2A4/CCND1/ALAD/EPS8/GNRH1/HMGCR/TP53INP1/DNMT3A/SETD7/SETDB1/GRIN1/BAK1/CBL
GO:0031347	regulation of defense response	0.279452	1	BP	PTPN1/HSPA1A/HSPA1B/MEF2C/PDPK1/TRAFD1/TARBP2/XIAP/NFKBIA/MICA/PUM2/TRAF3IP1/PER1/CREBBP/CYLD/STAT2/HPX/HLA-E/ATP6V1H/MYD88/SELENOS/CUL1/CLOCK/PTPN2/MALT1/NFKBIL1/NR1H2/PPM1B/TRIM5/ICAM3/RHBDD3/PIK3C3/FEM1A/TBC1D23/LGR4/PUM1/KRAS/POLR3D/RABGEF1/TANK/EP300/PPARD/PELI1/MAPKAPK2/TAB3/RIPK2/CD59/IFNAR1/RPS6KA3/WNT5A/PRKCD/MAP3K7/IFNGR2/MVK/NECTIN2/C1QTNF3/HSP90B1/RSAD2/DAB2IP/DUSP10/CAV1/PSMD7/MAP3K1…
GO:0007067	mitotic nuclear division	0.280094	1	BP	TOM1L2/AKAP8/NUP62/CLTCL1/TUBGCP3/WEE1/CCNG2/YEATS4/CHMP1B/EPS8/ZC3HC1/VCPIP1/MAPRE3/KIF18B/CHMP2B/NME6/PLK1/DAPK3/RCC2/AURKA/TUBGCP5/UBE2C/ABL1/PRC1/INO80/CDC14A/RCC1/NCAPH/PDS5B/KLHL42/SNX9/SIRT7/CHEK1/LATS1/POGZ/KIF15/SKA3/STOX1/TIPIN/KNSTRN/HAUS3/RRS1/RAD21/STAG1/KPNB1/CSNK2A1/CCNB2/CDCA2/NUMA1/FBXO43/KATNB1/NUP43/SPDL1/CCNA2/CDK3/LCMT1/PHIP/USP16/PPP5C/MKI67/CUL7/CCNB1/CCSAP/CHMP7/RBBP8/FBXO…
GO:0000151	ubiquitin ligase complex	0.280098	1	CC	KEAP1/KLHL24/HSPA1A/HSPA1B/KBTBD8/MED18/KLHL7/GMCL1/IPP/FBXW7/RNF31/KLHL28/KLHL15/SEL1L/SPOP/KBTBD4/MED20/UBE2C/CBX7/CUL1/KLHL5/KLHL42/DCUN1D4/KBTBD2/ZER1/FBXO18/KLHL26/KLHL23/FBXL12/KBTBD11/MED21/KCTD5/KCTD10/UBR3/MED7/TNFAIP1/CACUL1/BTBD6/FBXO4/KBTBD7/ZYG11B/CUL7/MPHOSPH8/BMI1/RNF11
GO:0008022	protein C-terminus binding	0.281476	0.999999	MF	COIL/CALCOCO1/CORO1A/TRIM3/YEATS4/NPAT/CDK7/DAPK3/PXK/ABL1/SDC1/PCGF1/BAIAP2/RAB3A/OPTN/EFHC1/MID1IP1/EP300/PEX12/CTBP1/ATXN1/SP1/PEX16/MKI67/SDCBP/PEX1/TAF13/BCL10
GO:0030139	endocytic vesicle	0.282137	1	CC	RAB8B/RAB43/INPP5F/RAB11FIP1/CORO1A/WNT3/STX7/STX12/MDM2/MTSS1/HPX/HLA-E/RAB20/ATP6V0D1/ABCA1/PIK3C3/LAMP2/OCLN/CALR/EPS15/STX6/RAB11FIP4/AMBRA1/WNT5A/INPP5B/GIPC1/HSP90B1/DAB2IP/SMO/CAV1/RALA/SLC18A3
GO:0071706	tumor necrosis factor superfamily cytokine production	0.283351	1	BP	AKAP8/ERRFI1/HLA-E/SELENOS/NFKBIL1/TBC1D23/MAPKAPK2/TRIM27/RIPK2/BCL10/TICAM1
GO:0071887	leukocyte apoptotic process	0.283351	1	BP	MEF2C/EFNA1/FNIP1/SELENOS/FAS/ITPKB/BCL2L11/KITLG/WNT5A/BAK1/BCL10
GO:0050865	regulation of cell activation	0.283884	1	BP	ZBTB1/MEF2C/PDPK1/CORO1A/MICA/GNRH1/CYP26B1/IL7/IL27RA/PAG1/HLA-E/EFNB3/ZNF335/PTPN2/TNFSF9/MALT1/PRNP/BTN2A2/RPS6KA1/RHBDD3/GRB2/FAS/ITPKB/SOCS6/MSH6/RABGEF1/SFRP1/PELI1/RIPK2/CD59/GLI2/WNT5A/PRKCD/MAP3K14/MAP3K7/NECTIN2/ALOX12/CAV1/MLST8/EXOSC6/PAK3/BCL10/TICAM1/TRAF6
GO:0030260	entry into host cell	0.284386	1	BP	HSPA1A/HSPA1B/F11R/TRIM62/VPS18/EFNB3/TRIM5/NUP153/TRIM26/ZNF639/NPC1/EPS15/NECTIN2/CAV1
GO:0044409	entry into host	0.284386	1	BP	HSPA1A/HSPA1B/F11R/TRIM62/VPS18/EFNB3/TRIM5/NUP153/TRIM26/ZNF639/NPC1/EPS15/NECTIN2/CAV1
GO:0051806	entry into cell of other organism involved in symbiotic interaction	0.284386	1	BP	HSPA1A/HSPA1B/F11R/TRIM62/VPS18/EFNB3/TRIM5/NUP153/TRIM26/ZNF639/NPC1/EPS15/NECTIN2/CAV1
GO:0051828	entry into other organism involved in symbiotic interaction	0.284386	1	BP	HSPA1A/HSPA1B/F11R/TRIM62/VPS18/EFNB3/TRIM5/NUP153/TRIM26/ZNF639/NPC1/EPS15/NECTIN2/CAV1
GO:0034451	centriolar satellite	0.284884	1	CC	ZMYND10/CEP131/PCNT/SPAG5/SDCCAG8
GO:1902555	endoribonuclease complex	0.284884	1	CC	TARBP2/CLP1/TSEN34/ERN1/TSEN54
GO:0003705	transcription factor activity, RNA polymerase II distal enhancer sequence-specific binding	0.285822	0.999999	MF	TFAP4/MEF2C/ATF1/SNAI2/PKNOX1/HCFC1/GZF1/GLI1/RFX1/FOXF2/POU4F1
GO:0051129	negative regulation of cellular component organization	0.286387	1	BP	TOM1L2/INPP5F/HSPA1A/HSPA1B/PLEKHH2/SIAH3/SEMA6C/ANKRD27/KANK1/DLC1/UNC119/CORO1A/INPP5K/MTM1/EPS8/WNT3/CFLAR/LMNA/SWAP70/TRAF3IP1/DNMT3B/H3F3B/INSIG1/EFNA1/SPG20/NME6/PLK1/EVI5L/RCC2/TAF7/MDM2/VAT1/NUMB/LRRK2/CORO1C/MAK/FEZ1/CLEC16A/DNM3/RGMA/PLXNA3/PHF2/PHF23/LINGO1/RUBCN/NR1H2/NUBP1/CARMIL2/MAP6D1/CBFA2T2/NBN/CHEK1/DNAJB1/MECP2/SEMA4C/MID1IP1/SPTAN1/SETMAR/SIRT4/RABGEF1/PEX5/SCAMP5/CSNK2A1/CTB…
GO:0001709	cell fate determination	0.286442	1	BP	MEF2C/CYP26B1/NKX2-2/JAG1/MESP1
GO:0002755	MyD88-dependent toll-like receptor signaling pathway	0.286442	1	BP	MYD88/TAB3/MAP3K7/MAP3K1/TRAF6
GO:0002833	positive regulation of response to biotic stimulus	0.286442	1	BP	PUM2/PUM1/RIPK2/NECTIN2/TRAF6
GO:0006379	mRNA cleavage	0.286442	1	BP	HSPA1A/CSTF1/CLP1/ERN1/CPSF2
GO:0006775	fat-soluble vitamin metabolic process	0.286442	1	BP	SNAI2/CYP26B1/SNAI1/VDR/PPARD
GO:0009649	entrainment of circadian clock	0.286442	1	BP	CRY1/CRY2/PER1/PML/CRTC1
GO:0009954	proximal/distal pattern formation	0.286442	1	BP	HOXD10/CYP26B1/GLI1/PBX2/GLI2
GO:0010719	negative regulation of epithelial to mesenchymal transition	0.286442	1	BP	TRIM62/DACT3/EFNA1/SFRP1/DAB2IP
GO:0032964	collagen biosynthetic process	0.286442	1	BP	ERRFI1/TGFB3/TRAM2/PPARD/SUCO
GO:0040001	establishment of mitotic spindle localization	0.286442	1	BP	WDR43/KPNB1/NUMA1/SPDL1/CENPA
GO:1901224	positive regulation of NIK/NF-kappaB signaling	0.286442	1	BP	ZFP91/MALT1/CALR/MAP3K7/TRAF6
GO:1902742	apoptotic process involved in development	0.286442	1	BP	HAND2/PPP2R1B/VDR/BCL2L11/BAK1
GO:2000107	negative regulation of leukocyte apoptotic process	0.286442	1	BP	EFNA1/SELENOS/ITPKB/KITLG/BCL10
GO:0000904	cell morphogenesis involved in differentiation	0.286812	1	BP	ADNP/CASP9/BCL11B/MEF2C/EFNA3/SEMA6C/ANKRD27/KANK1/CDKL5/ARL13B/B3GNT2/TNFRSF12A/WNT3/SLITRK4/VAX1/ARTN/LRFN4/EPB41L5/STXBP1/EFNA1/ALS2/SLC9A6/FLRT2/SPG20/RCC2/KIF5C/MICALL2/NUMB/LRRK2/POU3F2/CORO1C/FEZF1/PEAK1/ZNF280D/ABL1/FEZ1/LZTS1/EFNB3/DNM3/CELSR3/PLXNA3/KIDINS220/RAP2A/LINGO1/SLITRK3/CAPRIN1/BAIAP2/NRCAM/LATS1/RAB3A/GRB2/VASP/TSKU/SEMA4C/EPHB1/VAMP3/NR4A2/SPTAN1/KRAS/CALR/NRG1/EFNA4/EP300/A…
GO:0004527	exonuclease activity	0.287208	0.999999	MF	TOE1/MGME1/CNOT2/ERI2/DIS3/ERI1/PAN3/AEN/POLN/USB1/REXO2/PAN2/NOCT/EXOSC10
GO:0008154	actin polymerization or depolymerization	0.287568	1	BP	CDC42EP3/PLEKHH2/KANK1/ARFIP1/CORO1A/EPS8/MSRB1/SWAP70/SPIRE1/CDC42EP2/MICALL2/ABL1/FCHSD1/CARMIL2/BAIAP2/LATS1/GRB2/VASP/SPTAN1/ARHGAP18/TRIM27/PRKCD/BAIAP2L1/CORO7/RDX/MLST8/PAK3
GO:0006305	DNA alkylation	0.28768	1	BP	BEND3/CTCF/ATF7IP/MBD3/DNMT3B/DNMT3A/RLF/MPHOSPH8/PLD6
GO:0006306	DNA methylation	0.28768	1	BP	BEND3/CTCF/ATF7IP/MBD3/DNMT3B/DNMT3A/RLF/MPHOSPH8/PLD6
GO:0007631	feeding behavior	0.28768	1	BP	GLS/BBS12/HAND2/POU4F1/CFAP20/UBR3/PEX13/GRIN1/ADM2
GO:0015918	sterol transport	0.28768	1	BP	ABCG1/NFKBIA/STARD4/STX12/OSBP/NR1H2/ABCA1/NPC1/CAV1
GO:0045844	positive regulation of striated muscle tissue development	0.28768	1	BP	MEF2C/MTM1/CYP26B1/HMGCR/ARNTL/ERBB3/NRG1/CDON/CCNB1
GO:0048636	positive regulation of muscle organ development	0.28768	1	BP	MEF2C/MTM1/CYP26B1/HMGCR/ARNTL/ERBB3/NRG1/CDON/CCNB1
GO:0070373	negative regulation of ERK1 and ERK2 cascade	0.28768	1	BP	PTPN1/C3orf33/ERRFI1/CNKSR3/ABL1/PTPN2/ATF3/DAB2IP/SLC9A3R1
GO:0097061	dendritic spine organization	0.28768	1	BP	EFNA1/LRRK2/TANC1/DNM3/CAPRIN1/BAIAP2/EPHB1/ZMYND8/PAK3
GO:0005109	frizzled binding	0.288044	0.999999	MF	WNT3/FZD1/SFRP1/WNT5A/SDCBP
GO:0019201	nucleotide kinase activity	0.288044	0.999999	MF	DLG2/CMPK2/MPP1/MAGI3/TJP2
GO:0002367	cytokine production involved in immune response	0.289834	1	BP	TGFB3/MALT1/WNT5A/MAP3K7/RSAD2/BCL10/TRAF6
GO:0008542	visual learning	0.289834	1	BP	HMGCR/TANC1/MECP2/KRAS/GRIN1/NPTN/IFT20
GO:0051031	tRNA transport	0.289834	1	BP	NUP62/NUP35/NUP153/NUP50/NUP205/NUP43/XPOT
GO:0003158	endothelium development	0.289966	1	BP	BTG1/F11R/HEY1/SOX18/STK4/ATOH8/JAG1/ACVR2B/NRG1/STK3/MESP1/RDX/ALOX12/ARHGEF26/TJP2
GO:0042476	odontogenesis	0.289966	1	BP	TUFT1/BCL11B/ROGDI/NFIC/TGFB3/HAND2/SDC1/ACVR2B/BCL2L11/ADM/GLI2/FOXO1/CNNM4/SMO/TRAF6
GO:0046854	phosphatidylinositol phosphorylation	0.290832	1	BP	FAM126A/PI4K2A/PIK3C2A/EFR3B/ERBB3/PIKFYVE/PIK3C3/GRB2/FGF19/NRG1/KITLG/EFR3A
GO:0048640	negative regulation of developmental growth	0.290832	1	BP	SEMA6C/WNT3/STK4/SPG20/PLXNA3/SEMA4C/RAI1/SFRP1/STK3/WNT5A/RNF6/SAV1
GO:0050777	negative regulation of immune response	0.290832	1	BP	TRAFD1/TGFB3/MICA/IL27RA/HLA-E/SELENOS/PTPN2/NR1H2/RABGEF1/TRIM27/CD59/DUSP10
GO:0070665	positive regulation of leukocyte proliferation	0.290832	1	BP	MEF2C/CORO1A/IL7/HLA-E/ZNF335/TNFSF9/KITLG/PELI1/RIPK2/CD59/TICAM1/TRAF6
GO:0090559	regulation of membrane permeability	0.290832	1	BP	HSPA1A/NAIF1/F11R/DYNLL2/PPP1R13B/NMT1/BCL2L11/BMF/BCL2L1/BAK1/BNIP3L/TJP2
GO:1904019	epithelial cell apoptotic process	0.290832	1	BP	SRSF6/SORT1/STK4/ABL1/DNMT3A/FAS/E2F2/STK3/BCL2L1/TIA1/DAB2IP/WFS1
GO:0045111	intermediate filament cytoskeleton	0.291939	1	CC	LMNB1/LMNA/BFSP1/IFFO1/NFKBIL1/VMAC/CARMIL2/NUP35/NARF/JUP/HOXA13/ZCCHC17/TACC1/IFFO2/LMNB2/SMARCA2
GO:0031348	negative regulation of defense response	0.29493	1	BP	TRAFD1/TARBP2/MICA/TRAF3IP1/HLA-E/SELENOS/PTPN2/NR1H2/PPM1B/FEM1A/RABGEF1/PPARD/PRKCD/MVK/C1QTNF3/DUSP10
GO:0060491	regulation of cell projection assembly	0.294935	1	BP	CDC42EP3/KANK1/TGFB3/CDC42EP2/EVI5L/RCC2/CYLD/CORO1C/MAK/DNM3/KLF5/CARMIL2/ZMYND8/PRKCD/RDX/FSCN1/IFT20/CAV1/TGFBR1/RALA
GO:0007050	cell cycle arrest	0.29498	1	BP	GAS1/TFAP4/CCND1/CGRRF1/RRAGC/CDK7/MDM2/AURKA/TP53INP1/PPP1R15A/CNOT2/ABL1/MCPH1/CUL1/PPP2R5B/CDC14A/FOXO4/ERN1/PRNP/NBN/PML/ZBTB49/CDKN2D/CALR/SETMAR/EP300/PKD1/APBB2/MDM4/CNOT3/POU4F1/DDIT3/CCNB1/DAB2IP/TGFBR1/RRAGA/MLST8
GO:0060485	mesenchyme development	0.296283	1	BP	MEF2C/SEMA6C/TRIM62/SNAI2/DACT3/TGFB3/HEY1/EPB41L5/EFNA1/MDM2/HAND2/CORO1C/SNAI1/ADAM15/ERBB3/JAG1/ZNF703/SEMA4C/FGF19/CER1/FOXF2/NRG1/SFRP1/KITLG/WNT5A/MESP1/SDCBP/CUL7/DAB2IP/SMO/TGFBR1
GO:0001776	leukocyte homeostasis	0.296913	1	BP	MEF2C/CORO1A/ABL1/FAS/ITPKB/BCL2L11/CCNB2/KITLG/BAK1/BCL10
GO:0006687	glycosphingolipid metabolic process	0.296913	1	BP	ST3GAL5/UGCG/ST8SIA4/CPTP/PRKCD/GLA/ST6GALNAC4/GBA2/ARSK/NEU1
GO:0014032	neural crest cell development	0.296913	1	BP	SEMA6C/SNAI2/HAND2/CORO1C/JAG1/SEMA4C/FGF19/NRG1/KITLG/SMO
GO:0032436	positive regulation of proteasomal ubiquitin-dependent protein catabolic process	0.297295	1	BP	KEAP1/TRIB1/PLK1/MDM2/LRRK2/AURKA/RNF114/TAF1/HERPUD1/BBS7/CAV1/CSNK1D/PSEN1
GO:0051817	modification of morphology or physiology of other organism involved in symbiotic interaction	0.297295	1	BP	TFAP4/INPP5K/BCL2L11/ZNF639/EP300/KPNB1/CHD1/SP1/BCL2L1/TBC1D20/SNW1/RRAGA/SMARCB1
GO:0005640	nuclear outer membrane	0.298009	1	CC	CCDC155/CPTP/NAV3/PSEN1
GO:0098827	endoplasmic reticulum subcompartment	0.298009	1	CC	TMEM110/KPNB1/RTN2/RAB18
GO:0006022	aminoglycan metabolic process	0.298296	1	BP	PIM1/B3GALT6/B3GNT2/CHST14/CHST11/VCAN/CHST3/SDC1/CHPF/GNS/DSE/GLCE/HPSE/CHST7/GPC2/NDST1/MKI67/CHPF2/HAS3/NDST3/OVGP1
GO:0006206	pyrimidine nucleobase metabolic process	0.299417	1	BP	UCK2/ALDH6A1/TET2/CAD
GO:0010665	regulation of cardiac muscle cell apoptotic process	0.299417	1	BP	PDPK1/HMGCR/HAND2/SIRT4
GO:0031343	positive regulation of cell killing	0.299417	1	BP	STX7/HLA-E/BCL2L11/NECTIN2
GO:0032965	regulation of collagen biosynthetic process	0.299417	1	BP	ERRFI1/TGFB3/PPARD/SUCO
GO:0034142	toll-like receptor 4 signaling pathway	0.299417	1	BP	NFKBIA/PELI1/RIPK2/DAB2IP
GO:0044804	nucleophagy	0.299417	1	BP	WIPI1/ATG2B/ATG2A/ATG4A
GO:0046466	membrane lipid catabolic process	0.299417	1	BP	PRKCD/GLA/GBA2/NEU1
GO:0046596	regulation of viral entry into host cell	0.299417	1	BP	TRIM62/TRIM5/TRIM26/NECTIN2
GO:0048665	neuron fate specification	0.299417	1	BP	HOXD10/NKX2-2/POU4F1/GLI2
GO:0050798	activated T cell proliferation	0.299417	1	BP	ABL1/TNFSF9/PRNP/BTN2A2
GO:0060334	regulation of interferon-gamma-mediated signaling pathway	0.299417	1	BP	HPX/PTPN2/NR1H2/IFNGR2
GO:0060444	branching involved in mammary gland duct morphogenesis	0.299417	1	BP	KDM5B/PML/VDR/WNT5A
GO:0061098	positive regulation of protein tyrosine kinase activity	0.299417	1	BP	PTPN1/UNC119/FBXW7/ERBB3
GO:0090162	establishment of epithelial cell polarity	0.299417	1	BP	CYTH3/WNT5A/GOLPH3/SLC9A3R1
GO:1901984	negative regulation of protein acetylation	0.299417	1	BP	TAF7/MECP2/CTBP1/KLF15
GO:1902751	positive regulation of cell cycle G2/M phase transition	0.299417	1	BP	CCND1/CDC7/RCC2/STOX1
GO:2000108	positive regulation of leukocyte apoptotic process	0.299417	1	BP	MEF2C/FNIP1/FAS/WNT5A
GO:0001816	cytokine production	0.300587	1	BP	AKAP8/HSPA1A/HSPA1B/TRIM56/F11R/ERRFI1/SNAI2/TGFB3/PUM2/IL27RA/TRAF3IP1/KAT5/PER1/CREBBP/CYLD/POLR3E/HLA-E/MYD88/ABL1/SELENOS/MALT1/NFKBIL1/PRNP/PPM1B/BTN2A2/PML/ABCA1/TBC1D23/LGR4/PUM1/POLR3D/LIPA/RABGEF1/HDAC7/IGF2BP1/EP300/SCAMP5/CEBPG/NFKB2/PELI1/MAPKAPK2/ASB1/TRIM27/RIPK2/ELF1/HPSE/DDIT3/KLF2/IFNAR1/WNT5A/PRKCD/TAX1BP1/MAP3K7/C1QTNF3/TIA1/RSAD2/FLT4/CARD8/UBE2L6/RNF128/BCL10/TICAM1/TRAF6
GO:0015491	cation:cation antiporter activity	0.300864	0.999999	MF	SLC9A6/SLC8B1/SLC9A8/SLC22A5
GO:0045309	protein phosphorylated amino acid binding	0.300864	0.999999	MF	FBXW7/CBLB/GRB2/CBL
GO:0051184	cofactor transporter activity	0.300864	0.999999	MF	HPX/SLC19A1/SLC19A2/SLC25A42
GO:1990841	promoter-specific chromatin binding	0.300864	0.999999	MF	RBL1/FOXO4/SETDB1/BMI1
GO:1990939	ATP-dependent microtubule motor activity	0.300864	0.999999	MF	KIF3A/KIF18B/KIF5C/KIF5A
GO:0014855	striated muscle cell proliferation	0.302011	1	BP	MEF2C/SMAD1/CFLAR/SIX5/PPARD/CCNB1/TGFBR1/SAV1
GO:0032609	interferon-gamma production	0.302011	1	BP	IL27RA/ABL1/PRNP/CEBPG/TRIM27/RIPK2/IFNAR1/WNT5A
GO:0048663	neuron fate commitment	0.302011	1	BP	BCL11B/HOXD10/NKX2-2/NRG1/POU4F1/GLI2/PAX7/TGFBR1
GO:0090329	regulation of DNA-dependent DNA replication	0.302011	1	BP	CDC7/FBXW7/E2F8/INO80/NBN/FBXO18/TIPIN/LIG3
GO:0000407	pre-autophagosomal structure	0.302763	1	CC	WIPI1/ATG101/STX12/ZFYVE1/ATG2B/ATG2A
GO:0035304	regulation of protein dephosphorylation	0.302937	1	BP	DLC1/CRY2/SWAP70/PPME1/PPP1R15A/PPP2R5B/PPP2R1B/PPP1R2/FKBP1B/CDCA2/PRKCD/CNEP1R1/HSP90B1/NSMF
GO:0051048	negative regulation of secretion	0.303378	1	BP	CRY1/RAB11FIP1/HMGCR/RAB33B/BTN2A2/ERBB3/PML/RAB11FIP5/LGR4/VAMP3/SIRT4/RABGEF1/NRG1/SFRP1/TRIM27/FKBP1B/C1QTNF3/RSAD2
GO:0010524	positive regulation of calcium ion transport into cytosol	0.304555	1	BP	PDPK1/ABL1/TRDN/P2RX4/BAK1/CAV1
GO:0030517	negative regulation of axon extension	0.304555	1	BP	SEMA6C/WNT3/PLXNA3/SEMA4C/WNT5A/RNF6
GO:0045668	negative regulation of osteoblast differentiation	0.304555	1	BP	HAND2/TWSG1/TOB1/HDAC7/SFRP1/NOCT
GO:0050686	negative regulation of mRNA processing	0.304555	1	BP	SRSF4/DYRK1A/SRSF6/U2AF2/SRSF10/CTR9
GO:0050891	multicellular organismal water homeostasis	0.304555	1	BP	SCNN1G/INPP5K/CYP26B1/ADCY9/ALOX12/WFS1
GO:0061001	regulation of dendritic spine morphogenesis	0.304555	1	BP	EFNA1/LRRK2/DNM3/CAPRIN1/BAIAP2/PAK3
GO:0007159	leukocyte cell-cell adhesion	0.305871	1	BP	PATZ1/ZBTB1/BCL11B/PDPK1/CORO1A/RHOH/PKNOX1/MICA/GNRH1/CYP26B1/IL7/NHEJ1/SP3/CCND3/PAG1/HLA-E/ABL1/EFNB3/PTPN2/TNFSF9/MALT1/PRNP/BTN2A2/GRB2/STK10/CTPS1/FAS/ITPKB/SOCS6/ELF4/PELI1/FKBP1B/RIPK2/CD59/GLI2/IFNAR1/MAP3K14/MAP3K7/GOLPH3/RSAD2/CAV1/MLST8/PSEN1/PAK3/BCL10/TRAF6
GO:1901505	carbohydrate derivative transporter activity	0.306397	0.999999	MF	SLC17A5/ABCG1/PLEKHA8/PLEKHA8P1/SLC25A42/SLC35A2
GO:0043204	perikaryon	0.308576	1	CC	KLHL24/PDPK1/PI4K2A/GNRH1/KCNA2/AZIN2/LRRK2/DRP2/BRD1/PPP5C/MCRS1/NSMF
GO:0002694	regulation of leukocyte activation	0.310917	1	BP	ZBTB1/MEF2C/PDPK1/CORO1A/MICA/GNRH1/CYP26B1/IL7/IL27RA/PAG1/HLA-E/EFNB3/ZNF335/PTPN2/TNFSF9/MALT1/PRNP/BTN2A2/RHBDD3/GRB2/FAS/ITPKB/SOCS6/MSH6/RABGEF1/SFRP1/PELI1/RIPK2/CD59/GLI2/WNT5A/MAP3K14/MAP3K7/NECTIN2/CAV1/MLST8/EXOSC6/PAK3/BCL10/TICAM1/TRAF6
GO:0000124	SAGA complex	0.31113	1	CC	USP22/ATXN7L3/USP51
GO:0012510	trans-Golgi network transport vesicle membrane	0.31113	1	CC	CLTCL1/AFTPH/SLC18A3
GO:0016580	Sin3 complex	0.31113	1	CC	FAM60A/MORF4L1/CSNK2A1
GO:0036038	MKS complex	0.31113	1	CC	B9D2/MKS1/TMEM17
GO:0031109	microtubule polymerization or depolymerization	0.311221	1	BP	TUBGCP3/KIF18B/TUBGCP5/ABL1/TPPP/MAP6D1/SKA3/MID1IP1/KATNB1/CSNK1D/CCSAP/FBXO5
GO:0042990	regulation of transcription factor import into nucleus	0.311221	1	BP	KEAP1/NFKBIA/NFKBIE/CYLD/MDFI/NFKBIL1/MXI1/PPM1B/HDAC3/TMEM110/PKD1/C1QTNF3
GO:0051453	regulation of intracellular pH	0.311221	1	BP	ATP6V1A/SLC9A6/LRRK2/ATP6V1H/RAB20/TMEM165/ATP6V0D1/ATP6V1C1/SLC9A8/TM9SF4/ATP6V1D/ATP6V1B2
GO:0061041	regulation of wound healing	0.311221	1	BP	KANK1/TNFRSF12A/SRSF6/HMGCR/PPARD/RREB1/HPSE/PRKCD/LBH/ALOX12/CAV1/PLAUR
GO:0072527	pyrimidine-containing compound metabolic process	0.311221	1	BP	TBPL1/UCK2/CMPK2/NME6/ENTPD4/ALDH6A1/CTPS1/DHFR2/TET2/PUDP/CAD/SLC19A2
GO:0010389	regulation of G2/M transition of mitotic cell cycle	0.311732	1	BP	CCND1/PKIA/CDC7/RCC2/FOXO4/NBN/STOX1/HUS1/CCNA2
GO:1901863	positive regulation of muscle tissue development	0.311732	1	BP	MEF2C/MTM1/CYP26B1/HMGCR/ARNTL/ERBB3/NRG1/CDON/CCNB1
GO:0000724	double-strand break repair via homologous recombination	0.312316	1	BP	AP5S1/CDC7/MCM9/SWSAP1/INO80/NBN/CHEK1/CCDC155/FBXO18/HUS1/MORF4L1/RAD51D/POLN/LIG3/PALB2/RBBP8
GO:1903531	negative regulation of secretion by cell	0.312316	1	BP	CRY1/RAB11FIP1/HMGCR/RAB33B/BTN2A2/PML/RAB11FIP5/LGR4/VAMP3/SIRT4/RABGEF1/SFRP1/TRIM27/FKBP1B/C1QTNF3/RSAD2
GO:0001574	ganglioside biosynthetic process	0.312351	1	BP	ST3GAL5/ST8SIA4/ST6GALNAC4
GO:0006972	hyperosmotic response	0.312351	1	BP	PDPK1/ERRFI1/SLC12A2
GO:0007263	nitric oxide mediated signal transduction	0.312351	1	BP	GUCY1B3/GUCY1A3/NOS1AP
GO:0009263	deoxyribonucleotide biosynthetic process	0.312351	1	BP	TBPL1/RRM2B/CMPK2
GO:0010866	regulation of triglyceride biosynthetic process	0.312351	1	BP	FBXW7/NR1H2/CNEP1R1
GO:0015893	drug transport	0.312351	1	BP	SLC31A1/SLC19A1/SLC22A5
GO:0021513	spinal cord dorsal/ventral patterning	0.312351	1	BP	NKX2-2/GLI2/SMO
GO:0023058	adaptation of signaling pathway	0.312351	1	BP	GIPR/ADM/GRK4
GO:0031573	intra-S DNA damage checkpoint	0.312351	1	BP	TIPIN/HUS1/EME2
GO:0032011	ARF protein signal transduction	0.312351	1	BP	CYTH2/CYTH3/CYTH1
GO:0032012	regulation of ARF protein signal transduction	0.312351	1	BP	CYTH2/CYTH3/CYTH1
GO:0032367	intracellular cholesterol transport	0.312351	1	BP	ABCG1/STARD4/ABCA1
GO:0032968	positive regulation of transcription elongation from RNA polymerase II promoter	0.312351	1	BP	RTF1/ELL/CTR9
GO:0035067	negative regulation of histone acetylation	0.312351	1	BP	TAF7/MECP2/CTBP1
GO:0036010	protein localization to endosome	0.312351	1	BP	TOLLIP/RDX/ACAP2
GO:0040023	establishment of nucleus localization	0.312351	1	BP	DCTN4/WDR43/SLC9A3R1
GO:0042359	vitamin D metabolic process	0.312351	1	BP	SNAI2/SNAI1/VDR
GO:0044090	positive regulation of vacuole organization	0.312351	1	BP	CALCOCO2/SYNJ1/CLEC16A
GO:0045907	positive regulation of vasoconstriction	0.312351	1	BP	ADRA1D/ABL1/CAV1
GO:0048368	lateral mesoderm development	0.312351	1	BP	CER1/MESP1/SMO
GO:0048569	post-embryonic animal organ development	0.312351	1	BP	BCL11B/BCL2L11/BAK1
GO:0048679	regulation of axon regeneration	0.312351	1	BP	INPP5F/RGMA/FKBP1B
GO:0051895	negative regulation of focal adhesion assembly	0.312351	1	BP	DLC1/RCC2/CORO1C
GO:0070129	regulation of mitochondrial translation	0.312351	1	BP	NSUN4/MPV17L2/MTG2
GO:0071371	cellular response to gonadotropin stimulus	0.312351	1	BP	HMGCS1/CCNA2/NSMF
GO:0072574	hepatocyte proliferation	0.312351	1	BP	FBXW7/GLI1/RPS6KA1
GO:0072575	epithelial cell proliferation involved in liver morphogenesis	0.312351	1	BP	FBXW7/GLI1/RPS6KA1
GO:1905314	semi-lunar valve development	0.312351	1	BP	HEY1/EFNA1/JAG1
GO:2001241	positive regulation of extrinsic apoptotic signaling pathway in absence of ligand	0.312351	1	BP	DAPK3/PPP2R1B/FAS
GO:0030833	regulation of actin filament polymerization	0.3133	1	BP	CDC42EP3/KANK1/ARFIP1/CORO1A/EPS8/SPIRE1/CDC42EP2/FCHSD1/CARMIL2/BAIAP2/LATS1/GRB2/VASP/SPTAN1/ARHGAP18/TRIM27/PRKCD/BAIAP2L1/RDX/MLST8/PAK3
GO:0000339	RNA cap binding	0.313603	0.999999	MF	SNUPN/LARP1/EIF4E2
GO:0004012	phospholipid-translocating ATPase activity	0.313603	0.999999	MF	ATP8A1/ABCA1/ATP8B2
GO:0004675	transmembrane receptor protein serine/threonine kinase activity	0.313603	0.999999	MF	ACVR2B/ACVR2A/TGFBR1
GO:0008093	cytoskeletal adaptor activity	0.313603	0.999999	MF	BAIAP2/BAIAP2L1/SDCBP
GO:0042165	neurotransmitter binding	0.313603	0.999999	MF	ACHE/GRIN1/SLC18A3
GO:0043274	phospholipase binding	0.313603	0.999999	MF	LMNB1/PDPK1/DGKQ
GO:0050998	nitric-oxide synthase binding	0.313603	0.999999	MF	DNM3/NOS1AP/CAV1
GO:0051861	glycolipid binding	0.313603	0.999999	MF	PLEKHA8/PLEKHA8P1/CPTP
GO:0070008	serine-type exopeptidase activity	0.313603	0.999999	MF	CPM/PREPL/CPD
GO:0070016	armadillo repeat domain binding	0.313603	0.999999	MF	CALCOCO1/RGS19/STRN3
GO:0031349	positive regulation of defense response	0.314003	1	BP	HSPA1A/HSPA1B/MEF2C/PDPK1/XIAP/NFKBIA/PUM2/CREBBP/CYLD/HPX/HLA-E/MYD88/CUL1/CLOCK/MALT1/NFKBIL1/TRIM5/ICAM3/PIK3C3/LGR4/PUM1/KRAS/POLR3D/TANK/EP300/PELI1/MAPKAPK2/TAB3/RIPK2/RPS6KA3/WNT5A/PRKCD/MAP3K7/NECTIN2/HSP90B1/RSAD2/DAB2IP/CAV1/PSMD7/MAP3K1/PAK3/BCL10/TICAM1/TRAF6
GO:0019205	nucleobase-containing compound kinase activity	0.314067	0.999999	MF	DLG2/UCK2/CMPK2/NME6/N4BP2/CLP1/MPP1/MAGI3/TJP2
GO:0042826	histone deacetylase binding	0.315503	0.999999	MF	TFAP4/NACC2/CCND1/AKAP8/HSPA1A/HSPA1B/MEF2C/CRY1/DNMT3B/SMG5/HDAC3/MECP2/KAT2A/SP1/UHRF1BP1/TRAF6
GO:0035821	modification of morphology or physiology of other organism	0.316885	1	BP	TFAP4/INPP5K/BCL2L11/ZNF639/EP300/KPNB1/CHD1/SP1/BCL2L1/TBC1D20/SNW1/RRAGA/SMARCB1
GO:0010824	regulation of centrosome duplication	0.317851	1	BP	CHMP1B/CHMP2B/PLK4/NUBP1/XPO1/CEP131/CEP76
GO:0031572	G2 DNA damage checkpoint	0.317851	1	BP	PLK1/FOXO4/NBN/CHEK1/MAPKAPK2/CCNA2/RBBP8
GO:0032608	interferon-beta production	0.317851	1	BP	TRIM56/TRAF3IP1/PPM1B/POLR3D/RIPK2/IFNAR1/TICAM1
GO:0032649	regulation of interferon-gamma production	0.317851	1	BP	IL27RA/ABL1/PRNP/CEBPG/RIPK2/IFNAR1/WNT5A
GO:0045022	early endosome to late endosome transport	0.317851	1	BP	HOOK1/ANKRD27/FAM160A2/PIK3C3/SNX16/RDX/AKTIP
GO:0046580	negative regulation of Ras protein signal transduction	0.317851	1	BP	NUP62/KANK1/DLC1/RABGEF1/RASAL2/TNFAIP1/DAB2IP
GO:0048641	regulation of skeletal muscle tissue development	0.317851	1	BP	MEF2C/MTM1/CYP26B1/HMGCR/ARNTL/DDX17/CDON
GO:0048701	embryonic cranial skeleton morphogenesis	0.317851	1	BP	MEF2C/WDR19/TGFB3/CHST11/EIF4A3/NDST1/TGFBR1
GO:0007059	chromosome segregation	0.318984	1	BP	AKAP8/CTCF/RIOK3/B9D2/CHMP1B/FBXW7/PUM2/KIF18B/SMARCAD1/CHMP2B/PLK1/RCC2/UBE2C/PRC1/INO80/CDC14A/RCC1/NCAPH/PDS5B/XPO1/FANCM/CCDC155/LATS1/POGZ/SKA3/KNSTRN/PUM1/EME2/RRS1/DDX11/RAD21/STAG1/KPNB1/CSNK2A1/STAG3/CDCA2/KATNB1/NUP43/SPDL1/CENPL/LCMT1/SYCE2/SRPK1/MKI67/CCNB1/CHMP7/SPAG5/CENPA/ESCO2/SETDB2
GO:0046822	regulation of nucleocytoplasmic transport	0.319095	1	BP	KEAP1/NUP62/PKIA/KANK1/SNAI2/NFKBIA/NFKBIE/DACT3/TGFB3/MDM2/CYLD/FZD1/MDFI/NFKBIL1/MXI1/PPM1B/XPO1/RGS19/HDAC3/NUP153/TMEM110/JUP/PKD1/PRKCD/C1QTNF3/DAB2IP/SMO/TGFBR1/SLC9A3R1/ANP32B
GO:0005790	smooth endoplasmic reticulum	0.319264	1	CC	HSPA5/DNAJC3/CALR/GBA2/PSEN1
GO:0044440	endosomal part	0.319288	1	CC	WIPI1/INPP5F/AP5S1/ANKRD27/PLEKHB2/PI4K2A/SCYL2/CHMP1B/SORT1/STX7/STX12/RRAGC/SLC9A6/MMD/CHMP2B/VPS18/RCC2/LRRK2/HLA-E/MYD88/EHD1/SLC30A3/CLEC16A/FIG4/TMEM165/RAP2A/STEAP2/ATP6V0D1/PLEKHM1/TGFBRAP1/PML/PIKFYVE/RAB11FIP5/SNX16/LAMP2/EPHB1/NPC1/SLC30A4/SCAMP5/ZFYVE28/EPS15/RHOV/TAB3/RAB11FIP4/RAP2B/CPTP/INPP5B/SNX2/MAP3K7/VPS37C/STARD3NL/VPS37A/WDR44/CAV1/RRAGA/EHD4/MVB12B/ACAP2/CHMP7/TICAM1/TRAF6/…
GO:0009416	response to light stimulus	0.319467	1	BP	ZBTB1/CASP9/CCND1/CRY1/UNC119/MAP2K7/USP28/CRY2/CDS1/ELOVL4/HMGCR/PER1/CREBBP/MDM2/ELK1/TP53INP1/TANC1/CLOCK/INO80/HMGCS1/CHEK1/PML/MECP2/NMT1/TIPIN/HUS1/MSH6/KRAS/CDKN2D/SCARA3/SPRTN/EP300/GRIN1/NPTN/IFT20/BAK1/FNTB/CRTC1/GRK4
GO:0008344	adult locomotory behavior	0.319688	1	BP	INPP5F/EPS8/HOXD10/OXR1/EFNB3/MECP2/PUM1/NR4A2/NPC1/GRIN1
GO:0009247	glycolipid biosynthetic process	0.319688	1	BP	DPM1/PIGW/PIGA/ST3GAL5/UGCG/B3GNT5/ST8SIA4/PIGO/ST6GALNAC4/PLAUR
GO:0033138	positive regulation of peptidyl-serine phosphorylation	0.319688	1	BP	STK4/FNIP1/PPP1R15A/LATS1/STOX1/GFRA2/ARAF/RIPK2/WNT5A/CAV1
GO:0001890	placenta development	0.319792	1	BP	ZFAT/ARID1A/HEY1/BPTF/STK4/TFEB/E2F8/SP3/SNAI1/PLK4/MDFI/GRB2/VDR/PKD1/PPARD/STK3/ADM/CUL7
GO:0031396	regulation of protein ubiquitination	0.320533	1	BP	HSPA1A/HSPA1B/HSPA5/CRY1/XIAP/FBXW7/PLK1/LRRK2/UBE2C/ABL1/CUL1/MALT1/PHF23/DCUN1D4/ZER1/PML/FEM1A/SPRTN/PELI1/NXN/RIPK2/DAXX/FBXO43/HERPUD1/UBXN1/FBXO4/ZYG11B/BMI1/CCNB1/WFS1/CAV1/TGFBR1/PSMD7/CTR9/FBXO5/UFL1/PSEN1/BCL10/TICAM1/TRAF6
GO:0071478	cellular response to radiation	0.320912	1	BP	ZBTB1/CASP9/CRY1/SNAI2/USP28/CRY2/CREBBP/MDM2/ELK1/TP53INP1/CLOCK/INO80/CHEK1/GRB2/NMT1/HUS1/SFRP1/TANK/EP300/FBXO4/BCL2L1/BAK1/FNTB/GRK4
GO:0006356	regulation of transcription from RNA polymerase I promoter	0.320932	1	BP	UBTF/PPP1R15A/POU4F1/NOL11/SMARCB1
GO:0021955	central nervous system neuron axonogenesis	0.320932	1	BP	TSKU/EPHB1/NR4A2/GLI2/CDH11
GO:0033119	negative regulation of RNA splicing	0.320932	1	BP	SRSF4/DYRK1A/SRSF6/U2AF2/SRSF10
GO:0033260	nuclear DNA replication	0.320932	1	BP	CDC7/INO80/TIPIN/SLBP/DNA2
GO:0046755	viral budding	0.320932	1	BP	CHMP1B/CHMP2B/VPS37C/VPS37A/CHMP7
GO:0060603	mammary gland duct morphogenesis	0.320932	1	BP	KDM5B/PML/VDR/GLI2/WNT5A
GO:0070266	necroptotic process	0.320932	1	BP	CFLAR/CYLD/FAS/CAV1/TICAM1
GO:0090200	positive regulation of release of cytochrome c from mitochondria	0.320932	1	BP	BBC3/BCL2L11/BMF/BAK1/PLAUR
GO:0097352	autophagosome maturation	0.320932	1	BP	CALCOCO2/CLEC16A/PHF23/RUBCN/SNAP29
GO:1902230	negative regulation of intrinsic apoptotic signaling pathway in response to DNA damage	0.320932	1	BP	SNAI2/SNAI1/CDKN2D/BCL2L12/BCL2L1
GO:1902590	multi-organism organelle organization	0.320932	1	BP	CHMP1B/CHMP2B/VPS37C/VPS37A/CHMP7
GO:1902592	multi-organism membrane budding	0.320932	1	BP	CHMP1B/CHMP2B/VPS37C/VPS37A/CHMP7
GO:0006397	mRNA processing	0.321905	1	BP	RBM23/SCAF8/HSPA1A/SRSF4/DYRK1A/SREK1/MBNL2/SRSF6/LUC7L2/RBM39/SNRNP48/CDK7/CSTF1/PCBP1/CPSF7/CSDC2/SRRM2/DHX16/PPP1R8/NSRP1/APOBEC4/CLP1/CDK12/POLDIP3/CRNKL1/GEMIN4/CWC22/TSEN34/ERN1/U2AF2/SRSF5/RBM22/SRSF10/PAN3/SCAF11/SNUPN/RBM26/EIF4A3/ZNF473/GEMIN8/CHTOP/MNAT1/THOC6/RAVER1/TSEN54/DGCR14/DHX35/SLU7/PUF60/CCNH/RBM41/CDC40/ZCCHC8/SAFB/PPIL1/USB1/TIA1/SLBP/RNMT/PAN2/SRPK1/KIN/SLTM/SNW1/SNRNP35/C…
GO:0022411	cellular component disassembly	0.322448	1	BP	H1F0/WIPI1/APAF1/PLEKHH2/NUP62/ARID1A/SNAI2/EXOC8/ARID2/CHMP1B/EPS8/TGFB3/FBXW7/MAP1LC3B/FRAT1/LMNA/SWAP70/MRPL27/KIF18B/CHMP2B/PLK1/STX5/FZD1/SYNJ1/ATG2B/MRPS18B/CLEC16A/ADAM15/DNAJC6/N6AMT1/CARMIL2/MAP6D1/MTRF1/NUP35/U2AF2/PYM1/SMARCD1/NUP153/ATG2A/LPIN1/OPTN/MRPS36/MRPL50/EIF5A2/NUP50/MID1IP1/SPTAN1/MRPL15/MRPL46/NUP205/KPNB1/SH3PXD2B/CCNB2/FRAT2/KAT2A/AMBRA1/KATNB1/PRKCD/NUP43/CASP7/MRPL45/CA…
GO:0004683	calmodulin-dependent protein kinase activity	0.322643	0.999999	MF	MKNK2/PHKG2/DAPK1/MKNK1/MAPKAPK2
GO:0032102	negative regulation of response to external stimulus	0.325059	1	BP	INPP5F/SEMA6C/TARBP2/SNAI2/WNT3/TRIB1/HMGCR/TRAF3IP1/SELENOS/RGMA/PLXNA3/PTPN2/NFKBIL1/PPM1B/FEM1A/SEMA4C/RABGEF1/PPARD/WNT5A/PRKCD/MVK/C1QTNF3/GRIN1/ALOX12/DUSP10/PLAUR
GO:0030203	glycosaminoglycan metabolic process	0.325883	1	BP	PIM1/B3GALT6/B3GNT2/CHST14/CHST11/VCAN/CHST3/SDC1/CHPF/GNS/DSE/GLCE/HPSE/CHST7/GPC2/NDST1/MKI67/CHPF2/HAS3/NDST3
GO:0016073	snRNA metabolic process	0.326143	1	BP	MEPCE/GTF2B/CDK7/ELL/INTS2/INTS6/ELL2/GTF2A1/SNAPC2/RPRD2/SP1/USB1/TAF13/EXOSC6/RPRD1B
GO:1901800	positive regulation of proteasomal protein catabolic process	0.326143	1	BP	KEAP1/FBXW7/TRIB1/PLK1/MDM2/LRRK2/AURKA/RNF114/TAF1/HERPUD1/BBS7/DAB2IP/CAV1/CSNK1D/PSEN1
GO:0051169	nuclear transport	0.327191	1	BP	NXF1/KEAP1/TNPO2/SRSF4/NUP62/PKIA/KANK1/SNAI2/NFKBIA/NFKBIE/DACT3/TGFB3/SRSF6/LMNA/SMG5/MDM2/CYLD/FZD1/CBLB/NSRP1/MDFI/MALT1/POLDIP3/NFKBIL1/GEMIN4/MXI1/PPM1B/NUP35/XPO1/U2AF2/SRSF5/RGS19/RBM22/PML/SRSF10/SNUPN/HDAC3/NUP153/EIF4A3/TMEM110/CHTOP/NUP50/THOC6/JUP/TOB1/SLU7/RRS1/CALR/NUP205/PKD1/KPNB1/CDC40/ATXN1/PRKCD/NUP43/C1QTNF3/SLBP/XPOT/DAB2IP/SMO/AGFG1/CPSF2/TGFBR1/SLC9A3R1/ANP32B/BUD13
GO:0022407	regulation of cell-cell adhesion	0.327334	1	BP	ZBTB1/PDPK1/CORO1A/GNRH1/CYP26B1/IL7/SWAP70/EPB41L5/PAG1/HLA-E/ABL1/EFNB3/PTPN2/TNFSF9/MALT1/PRNP/BTN2A2/ZNF703/GRB2/ITPKB/SOCS6/PELI1/RIPK2/CD59/GLI2/WNT5A/PRKCD/MAP3K14/MAP3K7/RDX/ALOX12/CAV1/MLST8/PAK3/BCL10/TRAF6
GO:0002260	lymphocyte homeostasis	0.328073	1	BP	MEF2C/CORO1A/ABL1/FAS/BCL2L11/CCNB2/BAK1/BCL10
GO:0000725	recombinational repair	0.329973	1	BP	AP5S1/CDC7/MCM9/SWSAP1/INO80/NBN/CHEK1/CCDC155/FBXO18/HUS1/MORF4L1/RAD51D/POLN/LIG3/PALB2/RBBP8
GO:0045667	regulation of osteoblast differentiation	0.329973	1	BP	MEF2C/SMAD1/CEBPD/SNAI2/RASSF2/HAND2/GLI1/JAG1/ACVR2B/TWSG1/TOB1/HDAC7/SFRP1/SUCO/ACVR2A/NOCT
GO:0016591	DNA-directed RNA polymerase II, holoenzyme	0.330089	1	CC	TBPL1/MED18/RTF1/CDK7/TAF7/INTS2/INTS6/GTF2A1/MNAT1/TRRAP/TAF1/CCNH/RPRD2/KAT2A/TAF13/CTR9/RPRD1B
GO:0032886	regulation of microtubule-based process	0.330929	1	BP	SENP6/CHMP1B/TRAF3IP1/CHMP2B/PLK1/CYLD/AURKA/PLK4/ABL1/KLHL42/NUBP1/MAP6D1/XPO1/CHEK1/CEP131/RASSF7/SKA3/MID1IP1/CFAP20/KATNB1/CEP76/CCSAP
GO:0008625	extrinsic apoptotic signaling pathway via death domain receptors	0.331952	1	BP	CFLAR/SORT1/STK4/DAPK1/FAS/KIAA0141/BAG3/SFRP1/STK3/DAXX/ATF3/DAB2IP
GO:0030641	regulation of cellular pH	0.331952	1	BP	ATP6V1A/SLC9A6/LRRK2/ATP6V1H/RAB20/TMEM165/ATP6V0D1/ATP6V1C1/SLC9A8/TM9SF4/ATP6V1D/ATP6V1B2
GO:0061351	neural precursor cell proliferation	0.333384	1	BP	TRIM71/VAX1/ARTN/NUMB/LRRK2/POU3F2/ZNF335/KDM2B/EPHB1/IGF2BP1/PSMG1/WNT5A/CDON/FOXO1/IFT20/SMO/DAGLA
GO:1903749	positive regulation of establishment of protein localization to mitochondrion	0.333384	1	BP	FBXW7/RNF31/DYNLL2/MICALL2/ZBED3/KCNN3/PRELID3A/PPP1R13B/CYB5R1/U2AF2/UGCG/NMT1/BCL2L11/NRG1/BMF/KAT2A/ELMOD1
GO:0035861	site of double-strand break	0.333703	1	CC	SMARCAD1/NBN/HUS1/SETMAR/SMARCAL1/ESCO2
GO:0005882	intermediate filament	0.333836	1	CC	LMNB1/LMNA/BFSP1/IFFO1/VMAC/NARF/JUP/IFFO2/LMNB2
GO:0007265	Ras protein signal transduction	0.335368	1	BP	CDC42EP3/FARP2/NUP62/KANK1/DLC1/SHOC2/USP28/EPS8/CYTH2/ALS2/CDC42EP2/PLEKHG2/ARHGEF16/CYTH3/ARHGEF10L/CYTH1/RAP2A/SETDB1/ABCA1/GRB2/ARHGEF39/PLEKHG3/ITPKB/FGD6/KRAS/DOK3/RABGEF1/NRG1/KPNB1/KITLG/RRAS2/MAPKAPK2/RREB1/RAP2B/RASAL2/TNFAIP1/CCNA2/RDX/SDCBP/DAB2IP/MCF2L2/ARHGEF26/RTKN/SHC1/RALA
GO:0006904	vesicle docking involved in exocytosis	0.335595	1	BP	RAB8B/EXOC8/STXBP1/VPS18/VAMP3/STX3
GO:0007595	lactation	0.335595	1	BP	CCND1/VDR/ATP7B/CAD/PPAT/CAV1
GO:0030835	negative regulation of actin filament depolymerization	0.335595	1	BP	PLEKHH2/EPS8/SWAP70/CARMIL2/SPTAN1/RDX
GO:0033572	transferrin transport	0.335595	1	BP	ATP6V1A/ATP6V1H/ATP6V0D1/ATP6V1C1/ATP6V1D/ATP6V1B2
GO:0043687	post-translational protein modification	0.335595	1	BP	P3H1/LCMT1/ARSK/ATG4A/AGTPBP1/ESCO2
GO:0044803	multi-organism membrane organization	0.335595	1	BP	CHMP1B/CHMP2B/VPS37C/NECTIN2/VPS37A/CHMP7
GO:0046426	negative regulation of JAK-STAT cascade	0.335595	1	BP	INPP5F/LRRC4/FLRT2/PTPN2/SOCS6/CAV1
GO:0048599	oocyte development	0.335595	1	BP	AURKA/PDE3A/CCNB1/RPS6KA2/FBXO5/PLD6
GO:0048806	genitalia development	0.335595	1	BP	LGR4/FOXF2/PKD1/ASB1/WNT5A/BAK1
GO:0050919	negative chemotaxis	0.335595	1	BP	SEMA6C/FLRT2/PLXNA3/SEMA4C/NRG1/WNT5A
GO:0061512	protein localization to cilium	0.335595	1	BP	EHD1/TTC21A/ARL6/ATP6V1D/IFT20/CSNK1D
GO:1904031	positive regulation of cyclin-dependent protein kinase activity	0.335595	1	BP	CCND1/MAPRE3/CCND3/STOX1/CCNH/PKD1
GO:1904893	negative regulation of STAT cascade	0.335595	1	BP	INPP5F/LRRC4/FLRT2/PTPN2/SOCS6/CAV1
GO:0001959	regulation of cytokine-mediated signaling pathway	0.336438	1	BP	PTPN1/HSPA1A/HSPA1B/RNF31/CREBRF/CYLD/STAT2/HPX/PTPN2/VRK2/NR1H2/RABGEF1/RIPK2/IFNAR1/WNT5A/TAX1BP1/IFNGR2/CAV1
GO:0006304	DNA modification	0.33678	1	BP	BEND3/CTCF/ATF7IP/MBD3/DNMT3B/DNMT3A/RLF/MUTYH/TET2/ALKBH2/MPHOSPH8/EXOSC6/PLD6
GO:0010906	regulation of glucose metabolic process	0.33678	1	BP	INPP5K/SESN2/SELENOS/PTPN2/PHKG2/KAT2A/FOXO1/PPP1R3F/LCMT1/C1QTNF3/NCOA2/SLC45A3/PGP
GO:2000241	regulation of reproductive process	0.33678	1	BP	GNRH1/STK4/AURKA/SNAI1/CALR/SFRP1/PDE3A/STK3/FBXO43/WNT5A/RPS6KA2/FBXO5/OVGP1
GO:0030867	rough endoplasmic reticulum membrane	0.33793	1	CC	GNRH1/ARL6IP1/DNAJC3/SUCO
GO:0015294	solute:cation symporter activity	0.338626	0.999999	MF	SLC17A5/SLC20A1/SLC2A12/SLC45A4/SLC12A2/SLC2A8/SLC35A5/SLC45A3/SLC35A2
GO:0019003	GDP binding	0.338626	0.999999	MF	RAB8B/GNAI1/RRAGC/TRIM23/SRP54/KRAS/RAP2B/RALA/RAB18
GO:0007169	transmembrane receptor protein tyrosine kinase signaling pathway	0.338661	1	BP	PTPN1/NUP62/EFNA3/PDPK1/KANK1/TRIM71/ERRFI1/SHOC2/INPP5K/RASSF2/EPS8/FBXW7/SORT1/ATP6V1A/EFNA1/SLC9A6/FLRT2/NCOA5/MTSS1/ELMO2/PAG1/SIK2/CBLB/ATP6V1H/PIK3C2A/ABL1/EFNB3/GAREM1/PPP2R5B/PTPN2/SHISA2/PDGFRL/FOXO4/CAMLG/ERBB3/ATP6V0D1/ATP6V1C1/BAIAP2/GRB2/ANKS1A/SLC2A8/FGF19/EPHB1/GFRA2/KRAS/CPNE3/RABGEF1/CYFIP2/NRG1/EFNA4/ZFYVE28/EPS15/MAPKAPK2/WNT5A/PRKCD/BAIAP2L1/FOXO1/KIAA1161/APH1B/CASP3/PHIP/TIA…
GO:0000132	establishment of mitotic spindle orientation	0.339446	1	BP	WDR43/NUMA1/SPDL1/CENPA
GO:0001573	ganglioside metabolic process	0.339446	1	BP	ST3GAL5/ST8SIA4/ST6GALNAC4/NEU1
GO:0001783	B cell apoptotic process	0.339446	1	BP	FNIP1/BCL2L11/BAK1/BCL10
GO:0019369	arachidonic acid metabolic process	0.339446	1	BP	CYP2U1/PNPLA8/ALOX12/DAGLA
GO:0033028	myeloid cell apoptotic process	0.339446	1	BP	MEF2C/SELENOS/ITPKB/KITLG
GO:0034694	response to prostaglandin	0.339446	1	BP	AKAP8/GNRH1/PTGFR/SFRP1
GO:0034698	response to gonadotropin	0.339446	1	BP	HMGCS1/PAPPA/CCNA2/NSMF
GO:0035308	negative regulation of protein dephosphorylation	0.339446	1	BP	CRY2/SWAP70/PPP1R15A/FKBP1B
GO:0043984	histone H4-K16 acetylation	0.339446	1	BP	MSL1/HCFC1/KANSL1/MCRS1
GO:0045736	negative regulation of cyclin-dependent protein serine/threonine kinase activity	0.339446	1	BP	TFAP4/PLK1/HEXIM2/LATS1
GO:0045742	positive regulation of epidermal growth factor receptor signaling pathway	0.339446	1	BP	NUP62/FBXW7/CBL/PLAUR
GO:0046037	GMP metabolic process	0.339446	1	BP	DLG2/MPP1/MAGI3/TJP2
GO:0046132	pyrimidine ribonucleoside biosynthetic process	0.339446	1	BP	UCK2/NME6/CTPS1/CAD
GO:0060330	regulation of response to interferon-gamma	0.339446	1	BP	HPX/PTPN2/NR1H2/IFNGR2
GO:0070584	mitochondrion morphogenesis	0.339446	1	BP	MTM1/OPA3/COL4A3BP/BCL2L1
GO:0071539	protein localization to centrosome	0.339446	1	BP	AURKA/CEP131/CSNK1D/SPAG5
GO:0090312	positive regulation of protein deacetylation	0.339446	1	BP	AKAP8/DYRK1A/CTBP1/JDP2
GO:1904030	negative regulation of cyclin-dependent protein kinase activity	0.339446	1	BP	TFAP4/PLK1/HEXIM2/LATS1
GO:1904886	beta-catenin destruction complex disassembly	0.339446	1	BP	FRAT1/FZD1/FRAT2/CAV1
GO:0016811	hydrolase activity, acting on carbon-nitrogen (but not peptide) bonds, in linear amides	0.339742	0.999999	MF	NACC2/GLS/MBD3/SAP30L/ARID4A/SAP30/SIRT7/HDAC3/ACER2/SIRT4/HDAC7/NADSYN1/NDST1
GO:0046578	regulation of Ras protein signal transduction	0.340358	1	BP	FARP2/NUP62/KANK1/DLC1/SHOC2/CYTH2/ALS2/PLEKHG2/ARHGEF16/CYTH3/ARHGEF10L/CYTH1/ABCA1/ARHGEF39/PLEKHG3/ITPKB/FGD6/KRAS/RABGEF1/NRG1/KITLG/RASAL2/TNFAIP1/RDX/DAB2IP/MCF2L2/ARHGEF26
GO:0030004	cellular monovalent inorganic cation homeostasis	0.340967	1	BP	ATP6V1A/SLC9A6/LRRK2/NEDD4L/ATP6V1H/RAB20/TMEM165/ATP6V0D1/ATP6V1C1/ATP1B2/SLC9A8/TM9SF4/ATP6V1D/ATP6V1B2
GO:0090101	negative regulation of transmembrane receptor protein serine/threonine kinase signaling pathway	0.340967	1	BP	HSPA5/PDPK1/TGFB3/CHST11/SPG20/FZD1/ABL1/TWSG1/TOB1/CER1/SFRP1/WNT5A/CAV1/TGFBR1
GO:0015298	solute:cation antiporter activity	0.341002	0.999999	MF	SLC9A6/SLC8B1/SLC9A8/SLC22A5
GO:0017025	TBP-class protein binding	0.341002	0.999999	MF	GTF2B/GTF2A1/TAF1/HNRNPF
GO:0030332	cyclin binding	0.341002	0.999999	MF	FBXW7/CDK12/HDAC3/POLN
GO:1902911	protein kinase complex	0.341496	1	CC	CCND1/CDK7/TAF7/SESN2/CCND3/CDK12/PHKG2/ERN1/MNAT1/PUF60/CCNH/CCNE1/MAP3K7/SNW1/TGFBR1
GO:1903037	regulation of leukocyte cell-cell adhesion	0.34184	1	BP	ZBTB1/PDPK1/CORO1A/GNRH1/CYP26B1/IL7/PAG1/HLA-E/EFNB3/PTPN2/TNFSF9/MALT1/PRNP/BTN2A2/GRB2/ITPKB/SOCS6/PELI1/RIPK2/CD59/GLI2/MAP3K14/MAP3K7/CAV1/MLST8/PAK3/BCL10/TRAF6
GO:0050839	cell adhesion molecule binding	0.342252	0.999999	MF	PTPN1/HSPA1A/HSPA5/ARFIP1/F11R/HCFC1/SWAP70/DDX6/CHMP2B/IDH1/STX5/PCBP1/NUMB/PPME1/ARHGEF16/EHD1/PAK6/ADAM15/PTPN2/SNX9/ICAM3/CAMLG/DNAJB1/TBC1D10A/BAIAP2/FMNL2/VASP/PDXDC1/JUP/GAPVD1/H1FX/SPTAN1/CALR/BAG3/ICAM5/PUF60/NRG1/ARHGAP18/CCNB2/EPS15/TMPO/TMEM2/P2RX4/NECTIN3/AHNAK/BAIAP2L1/SNX2/MPP7/GIPC1/NECTIN2/RDX/FSCN1/NPTN/EFHD2/LARP1/SDCBP/DAB2IP/CBL/EHD4/CSNK1D/TBC1D2/PSEN1/TJP2/UNC45A/SH3GLB2
GO:0040029	regulation of gene expression, epigenetic	0.34238	1	BP	BEND3/SUV39H1/CTCF/SMAD1/TARBP2/TRIM71/ARID1A/UHRF1/MBD3/PUM2/DNMT3B/H3F3B/ARID4A/ELOF1/AJUBA/BAZ1B/ZNF335/CLP1/BAHCC1/PHF2/DNMT3A/CHEK1/SETDB1/SMARCD1/RLIM/MECP2/PHF19/PUM1/MORF4L1/SIRT4/EP300/TAF1D/TRIM27/KAT2A/TNRC18/ARID1B/KLF2/BMI1/DOT1L/EXOSC10
GO:0014031	mesenchymal cell development	0.342818	1	BP	SEMA6C/SNAI2/HAND2/CORO1C/JAG1/SEMA4C/FGF19/NRG1/KITLG/SMO
GO:0019724	B cell mediated immunity	0.342818	1	BP	IL27RA/SWAP70/HPX/NBN/FAS/MSH6/PRKCD/NECTIN2/EXOSC6/BCL10
GO:0032680	regulation of tumor necrosis factor production	0.342818	1	BP	AKAP8/ERRFI1/HLA-E/SELENOS/NFKBIL1/TBC1D23/MAPKAPK2/TRIM27/RIPK2/TICAM1
GO:0060998	regulation of dendritic spine development	0.342818	1	BP	MEF2C/EFNA1/LRRK2/DNM3/CAPRIN1/BAIAP2/ZMYND8/NRG1/PSEN1/PAK3
GO:0061053	somite development	0.342818	1	BP	WDR19/EPB41L5/RGS19/SFRP1/EP300/KAT2A/WNT5A/SMO/PALB2/PSEN1
GO:1903555	regulation of tumor necrosis factor superfamily cytokine production	0.342818	1	BP	AKAP8/ERRFI1/HLA-E/SELENOS/NFKBIL1/TBC1D23/MAPKAPK2/TRIM27/RIPK2/TICAM1
GO:0045596	negative regulation of cell differentiation	0.345156	1	BP	ABCG1/CCND1/INPP5F/SEMA6C/KANK1/TRIM62/CTDSP1/SNAI2/NFKBIA/DACT3/WNT3/SRSF6/CFLAR/SORT1/TRIB1/GNRH1/VAX1/NPHP3/BBS12/DDX6/INSIG1/EFNA1/SPG20/RCC2/MDM2/HAND2/CORO1C/SNAI1/ARNTL/DNM3/RGMA/PLXNA3/HMG20A/PTPN2/LINGO1/ASXL1/NR1H2/FOXO4/CBFA2T2/NKX2-2/JAG1/ABCA1/GABPA/TWSG1/ITPKB/SEMA4C/TOB1/KRAS/CALR/SOX6/HDAC7/NRG1/SFRP1/PPARD/DDIT3/GLI2/WNT5A/MESP1/FOXO1/RNF6/DAB2IP/NOCT/SMO/DUSP10/CAV1/TGFBR1/GDF11…
GO:0008173	RNA methyltransferase activity	0.345413	0.999999	MF	MEPCE/TRMO/BMT2/MRM1/METTL16/LCMT2/FDXACB1/METTL1/RNMT/THUMPD3
GO:0007264	small GTPase mediated signal transduction	0.346199	1	BP	CDC42EP3/RAB8B/RAB43/FARP2/RHEBL1/NUP62/RALGAPA2/KANK1/DLC1/ARL13B/SHOC2/USP28/ARL4D/RHOH/EPS8/CYTH2/ARHGAP31/RRAGC/ALS2/CDC42EP2/ARHGAP39/LRRK2/RAB33B/PLEKHG2/RND1/ARHGEF16/TRIM23/RAB20/SH2D3A/RAB40B/CYTH3/ARHGEF10L/CYTH1/RAP2A/RGS19/ARHGAP11A/SETDB1/ABCA1/RAB3A/GRB2/ARHGEF39/PLEKHG3/ITPKB/FGD6/RAB3D/KRAS/SYDE1/DOK3/RABGEF1/NRG1/KPNB1/ARHGAP18/ARL4C/RAB6A/KITLG/RRAS2/MAPKAPK2/RHOV/RREB1/RAB24/RA…
GO:0006213	pyrimidine nucleoside metabolic process	0.346303	1	BP	UCK2/NME6/ENTPD4/CTPS1/DHFR2/PUDP/CAD
GO:0051058	negative regulation of small GTPase mediated signal transduction	0.346303	1	BP	NUP62/KANK1/DLC1/RABGEF1/RASAL2/TNFAIP1/DAB2IP
GO:0006869	lipid transport	0.346797	1	BP	ABCG1/PLEKHA8/CRY1/CHKA/SLC27A1/KDM5B/NFKBIA/PCTP/STARD4/STX12/OSBP/PRELID3A/NR1H2/ACSL1/OSBPL6/ATP8A1/ABCA1/ACSL3/PLEKHA8P1/COL4A3BP/OSBPL2/NPC1/PLA2G12A/PPARD/CPTP/P2RX4/PRKCD/ATP8B2/NCOA2/PNPLA8/CAV1/SLC9A3R1
GO:0051260	protein homooligomerization	0.346797	1	BP	ZBTB1/NACC2/APAF1/GLS/ALAD/KCNA2/SMARCAD1/KCTD15/KCTD9/EHD1/TYSND1/CTH/PRNP/TOR1B/VASP/FAS/KCNV1/BCL2L11/KCTD5/BMF/PEX5/SPAG9/KCTD10/PEX11B/P2RX4/TNFAIP1/USP16/PPAT/CAV1/EHD4/CRTC1/BCL10
GO:0019900	kinase binding	0.347102	0.999999	MF	PTPN1/CASP9/TOM1L2/CCND1/BTG1/MAPK8IP1/CRY1/PDPK1/SMAD1/DLG2/PKIA/MICALCL/ERRFI1/FIZ1/MAP2K7/DACT3/ZC3HC1/TRIB1/CCNYL1/STXBP1/PER1/PLK1/RCC2/CYLD/ELMO2/AURKA/CCND3/PPME1/SNAI1/PAG1/CBLB/ARHGEF16/PPP1R15A/ABL1/FEZ1/ATF7/PRC1/PTPN2/VRK2/MAP2K3/TRIM5/SRSF5/TOLLIP/RGS19/SLC12A2/GTF2I/ACSL3/DNAJC3/LATS1/GRB2/FAS/KIF20A/CEP68/JUP/MAP3K2/TOB1/CDKN2D/CPNE3/HDAC7/NRG1/PKD1/SPAG9/CCNE1/DAXX/DGKQ/KIZ/RPS6KA…
GO:0031902	late endosome membrane	0.34735	1	CC	AP5S1/CHMP1B/MMD/CHMP2B/VPS18/SLC30A3/FIG4/TMEM165/PIKFYVE/SNX16/LAMP2/NPC1/SLC30A4/VPS37C/STARD3NL/VPS37A/MVB12B
GO:0030674	protein binding, bridging	0.347785	0.999999	MF	EPS8/FBXW7/FLRT2/VPS18/PAG1/SH2D3A/TRIM5/BAIAP2/GRB2/OPTN/TRDN/TOB1/RUSC1/BAIAP2L1/COL19A1/FSCN1/SDCBP/CAV1/SHC1/TJP2/GRB10
GO:0052689	carboxylic ester hydrolase activity	0.347862	0.999999	MF	PLA2G15/CHKA/NCEH1/ACHE/PPME1/FAM135A/PNPLA2/PAFAH2/ABHD2/LIPA/PLA2G12A/PNPLA8/DAGLA/LIPH/MRPL58
GO:0043154	negative regulation of cysteine-type endopeptidase activity involved in apoptotic process	0.348318	1	BP	XIAP/MDM2/FNIP1/ARL6IP1/RPS6KA1/CDKN2D/BCL2L12/CSNK2A1/HERPUD1/RPS6KA3/PLAUR
GO:0050671	positive regulation of lymphocyte proliferation	0.348318	1	BP	MEF2C/CORO1A/IL7/HLA-E/ZNF335/TNFSF9/PELI1/RIPK2/CD59/TICAM1/TRAF6
GO:0002757	immune response-activating signal transduction	0.348673	1	BP	HSPA1A/HSPA1B/MEF2C/PDPK1/XIAP/NFKBIA/RNF31/PUM2/THEMIS2/CREBBP/CYLD/ELMO2/PAG1/MYD88/ABL1/CUL1/PTPN2/MALT1/NFKBIL1/PRNP/TRIM5/ICAM3/BAIAP2/PIK3C3/GRB2/LGR4/PUM1/KRAS/RABGEF1/CYFIP2/TANK/EP300/PELI1/MAPKAPK2/TAB3/RIPK2/ELF1/RPS6KA3/PRKCD/MAP3K7/HSP90B1/RSAD2/DAB2IP/CAV1/PSMD7/MAP3K1/PSEN1/PAK3/BCL10/TICAM1/TRAF6
GO:0048469	cell maturation	0.350726	1	BP	FARP2/SOX18/LRRK2/AURKA/RND1/ABHD2/NRCAM/MECP2/ANKS1A/NR4A2/PDE3A/KLF2/CCNB1/GDF11/RPS6KA2/FBXO5/PLD6
GO:0019199	transmembrane receptor protein kinase activity	0.35107	0.999999	MF	EFNA3/EFNB3/PDGFRL/ACVR2B/EPHB1/EFNA4/TRIM27/ACVR2A/NPTN/FLT4/TGFBR1
GO:0005902	microvillus	0.352217	1	CC	ATP6V1A/LRRK2/TBC1D10A/RDX/FSCN1/IFT20/ATP6V1B2/SLC9A3R1
GO:0048667	cell morphogenesis involved in neuron differentiation	0.35276	1	BP	ADNP/BCL11B/MEF2C/EFNA3/SEMA6C/ANKRD27/CDKL5/B3GNT2/TNFRSF12A/WNT3/SLITRK4/VAX1/ARTN/LRFN4/STXBP1/EFNA1/ALS2/SLC9A6/FLRT2/SPG20/KIF5C/NUMB/LRRK2/POU3F2/FEZF1/ZNF280D/ABL1/FEZ1/LZTS1/EFNB3/DNM3/CELSR3/PLXNA3/KIDINS220/RAP2A/LINGO1/SLITRK3/CAPRIN1/BAIAP2/NRCAM/RAB3A/GRB2/VASP/TSKU/SEMA4C/EPHB1/NR4A2/SPTAN1/KRAS/NRG1/EFNA4/APBB2/UNK/POU4F1/GLI2/KIF5A/WNT5A/MAP2/CDH11/GRIN1/RNF6/CUL7/NSMF/SLC9A3R1/PS…
GO:0006694	steroid biosynthetic process	0.353283	1	BP	ABCG1/SNAI2/STARD4/CYP46A1/HMGCR/IDI1/INSIG1/SQLE/SNAI1/HMGCS1/CYB5R1/LSS/FGF19/VDR/MSMO1/ADM/MVK/FDFT1
GO:0008234	cysteine-type peptidase activity	0.353745	0.999999	MF	CASP9/PGPEP1/SENP6/USP28/USP53/CFLAR/VCPIP1/ANKZF1/CYLD/USP20/USP22/MALT1/CAPN5/USP38/USP51/SENP1/SFRP1/TANK/CASP7/CASP3/USP16/USP13/ATG4A/OTUD4
GO:0003203	endocardial cushion morphogenesis	0.355848	1	BP	SNAI2/HEY1/MDM2/SNAI1/TGFBR1
GO:0006376	mRNA splice site selection	0.355848	1	BP	SRSF6/LUC7L2/SRSF5/SRSF10/SLU7
GO:0006929	substrate-dependent cell migration	0.355848	1	BP	SNAI2/TNFRSF12A/EPB41L5/ANKS1A/SDCBP
GO:0007019	microtubule depolymerization	0.355848	1	BP	KIF18B/MAP6D1/MID1IP1/KATNB1/CCSAP
GO:0010458	exit from mitosis	0.355848	1	BP	EPS8/UBE2C/CDC14A/SIRT7/CHMP7
GO:0010907	positive regulation of glucose metabolic process	0.355848	1	BP	PTPN2/PHKG2/KAT2A/FOXO1/SLC45A3
GO:0030262	apoptotic nuclear changes	0.355848	1	BP	H1F0/APAF1/KPNB1/CASP3/BLCAP
GO:0031297	replication fork processing	0.355848	1	BP	FANCM/FBXO18/EME2/SETMAR/SMARCAL1
GO:0032008	positive regulation of TOR signaling	0.355848	1	BP	RRAGC/HDAC3/GOLPH3/RRAGA/MLST8
GO:0032365	intracellular lipid transport	0.355848	1	BP	ABCG1/PLEKHA8/STARD4/ABCA1/COL4A3BP
GO:0032459	regulation of protein oligomerization	0.355848	1	BP	SNX9/FAS/BCL2L11/BMF/PEX5
GO:0032924	activin receptor signaling pathway	0.355848	1	BP	TGIF2/ACVR2B/CER1/ACVR2A/TGFBR1
GO:0051569	regulation of histone H3-K4 methylation	0.355848	1	BP	RTF1/DNMT3B/ZNF335/SNW1/CTR9
GO:0060338	regulation of type I interferon-mediated signaling pathway	0.355848	1	BP	PTPN1/STAT2/PTPN2/IFNAR1/WNT5A
GO:1903036	positive regulation of response to wounding	0.355848	1	BP	KANK1/PPARD/RREB1/FKBP1B/HPSE
GO:2000008	regulation of protein localization to cell surface	0.355848	1	BP	NEDD4L/RAB11FIP5/NRG1/TM9SF4/STX3
GO:0004407	histone deacetylase activity	0.35683	0.999999	MF	NACC2/MBD3/SAP30L/ARID4A/SAP30/SIRT7/HDAC3/HDAC7
GO:0033558	protein deacetylase activity	0.35683	0.999999	MF	NACC2/MBD3/SAP30L/ARID4A/SAP30/SIRT7/HDAC3/HDAC7
GO:0051261	protein depolymerization	0.356923	1	BP	PLEKHH2/EPS8/SWAP70/KIF18B/SYNJ1/DNAJC6/CARMIL2/MAP6D1/MID1IP1/SPTAN1/KATNB1/RDX/CCSAP
GO:0045927	positive regulation of growth	0.357387	1	BP	ADNP/MEF2C/CDKL5/MTM1/TNFRSF12A/WNT3/IL7/PLS1/H3F3B/POU3F2/NEDD4L/OSBP/INO80/N6AMT1/KDM2B/RPS6KA1/ZNF639/NRG1/SFRP1/CSNK2A1/PPARD/H3F3C/RPS6KA3/SDCBP/ALOX12/CCNB1/SMO/WFS1/TGFBR1/CDKN2AIP
GO:0030307	positive regulation of cell growth	0.357639	1	BP	ADNP/CDKL5/TNFRSF12A/WNT3/H3F3B/NEDD4L/INO80/N6AMT1/KDM2B/RPS6KA1/ZNF639/NRG1/SFRP1/CSNK2A1/H3F3C/RPS6KA3/SDCBP/ALOX12/TGFBR1/CDKN2AIP
GO:0008200	ion channel inhibitor activity	0.357657	0.999999	MF	STX7/NEDD4L/KCNV1/FKBP1B/CAV1
GO:0030544	Hsp70 protein binding	0.357657	0.999999	MF	NUP62/ERN1/DNAJB1/METTL21A/SACS
GO:0030545	receptor regulator activity	0.357657	0.999999	MF	WNT3/BAZ1B/NRG1/WNT5A/NCOA2
GO:0035035	histone acetyltransferase binding	0.357657	0.999999	MF	TAF7/ZBTB7A/TRIM68/SP1/KANSL1
GO:0005881	cytoplasmic microtubule	0.358521	1	CC	HID1/KIF18B/CYLD/SELENOS/RGS19/RAB3D/NUMA1/CCSAP/BCL10
GO:0031301	integral component of organelle membrane	0.35872	1	CC	SLC8B1/ENTPD4/ARMCX3/QSOX1/TVP23A/ST3GAL5/STEAP2/ST8SIA4/ACER2/PEX11A/PCSK7/PEX12/PEX11B/P2RX4/PEX16/PEX13/MAN1C1/TBC1D20/FUNDC1/BAK1/PEX3/UNC50/SGMS2
GO:0042575	DNA polymerase complex	0.359528	1	CC	CHRAC1/POLE2/DNA2
GO:0044322	endoplasmic reticulum quality control compartment	0.359528	1	CC	SEL1L/EDEM3/ERLEC1
GO:0001948	glycoprotein binding	0.359965	0.999999	MF	HSPA5/LRRK2/SDC1/RGMA/BBC3/CALR/HPSE/ERLEC1/MAP2/GPC2/FOXRED2/SDCBP/CSNK1D
GO:0007498	mesoderm development	0.360345	1	BP	SMAD1/WNT3/EPB41L5/SNAI1/ACVR2B/TWSG1/CER1/POU4F1/WNT5A/MESP1/ACVR2A/SMO/PALB2/GDF11
GO:0050866	negative regulation of cell activation	0.360345	1	BP	MICA/GNRH1/PAG1/PTPN2/PRNP/BTN2A2/RHBDD3/FAS/SOCS6/RABGEF1/SFRP1/PELI1/PRKCD/ALOX12
GO:0006241	CTP biosynthetic process	0.360857	1	BP	UCK2/NME6/CTPS1
GO:0006474	N-terminal protein amino acid acetylation	0.360857	1	BP	CREBBP/EP300/NAA25
GO:0006516	glycoprotein catabolic process	0.360857	1	BP	EDEM3/HPSE/MGEA5
GO:0030823	regulation of cGMP metabolic process	0.360857	1	BP	ADNP/WNT5A/GUCY1A3
GO:0030947	regulation of vascular endothelial growth factor receptor signaling pathway	0.360857	1	BP	PTPN1/DAB2IP/GRB10
GO:0031125	rRNA 3'-end processing	0.360857	1	BP	ERI2/ERI1/EXOSC6
GO:0032366	intracellular sterol transport	0.360857	1	BP	ABCG1/STARD4/ABCA1
GO:0032486	Rap protein signal transduction	0.360857	1	BP	RAP2A/RAP2B/RDX
GO:0032495	response to muramyl dipeptide	0.360857	1	BP	NFKBIA/JAG1/RIPK2
GO:0032515	negative regulation of phosphoprotein phosphatase activity	0.360857	1	BP	CRY2/PPP1R15A/FKBP1B
GO:0034616	response to laminar fluid shear stress	0.360857	1	BP	TGFB3/ABCA1/KLF2
GO:0035024	negative regulation of Rho protein signal transduction	0.360857	1	BP	KANK1/DLC1/TNFAIP1
GO:0035902	response to immobilization stress	0.360857	1	BP	MDM2/FOXO4/BRD1
GO:0036507	protein demannosylation	0.360857	1	BP	SEL1L/EDEM3/MAN1C1
GO:0036508	protein alpha-1,2-demannosylation	0.360857	1	BP	SEL1L/EDEM3/MAN1C1
GO:0043651	linoleic acid metabolic process	0.360857	1	BP	ACSL1/PNPLA8/ALOX12
GO:0045332	phospholipid translocation	0.360857	1	BP	ATP8A1/ABCA1/ATP8B2
GO:0045956	positive regulation of calcium ion-dependent exocytosis	0.360857	1	BP	STXBP1/SCAMP5/CACNA1I
GO:0046006	regulation of activated T cell proliferation	0.360857	1	BP	TNFSF9/PRNP/BTN2A2
GO:0046036	CTP metabolic process	0.360857	1	BP	UCK2/NME6/CTPS1
GO:0048070	regulation of developmental pigmentation	0.360857	1	BP	ZEB2/BCL2L11/KITLG
GO:0048261	negative regulation of receptor-mediated endocytosis	0.360857	1	BP	UNC119/RABGEF1/SDCBP
GO:0050996	positive regulation of lipid catabolic process	0.360857	1	BP	SPTLC2/PNPLA2/PRKCD
GO:0055012	ventricular cardiac muscle cell differentiation	0.360857	1	BP	MEF2C/LMNA/CCNB1
GO:0060973	cell migration involved in heart development	0.360857	1	BP	SNAI2/HAND2/MESP1
GO:0061003	positive regulation of dendritic spine morphogenesis	0.360857	1	BP	CAPRIN1/BAIAP2/PAK3
GO:0061037	negative regulation of cartilage development	0.360857	1	BP	SNAI2/GLI2/TGFBR1
GO:0061082	myeloid leukocyte cytokine production	0.360857	1	BP	TGFB3/WNT5A/BCL10
GO:0070525	tRNA threonylcarbamoyladenosine metabolic process	0.360857	1	BP	PUS1/OSGEPL1/TP53RK
GO:0070570	regulation of neuron projection regeneration	0.360857	1	BP	INPP5F/RGMA/FKBP1B
GO:0070884	regulation of calcineurin-NFAT signaling cascade	0.360857	1	BP	PRNP/ERBB3/NRG1
GO:0072273	metanephric nephron morphogenesis	0.360857	1	BP	LGR4/PKD1/SMO
GO:0090281	negative regulation of calcium ion import	0.360857	1	BP	TRDN/TRIM27/FKBP1B
GO:0097503	sialylation	0.360857	1	BP	ST3GAL5/ST8SIA4/ST6GALNAC4
GO:0098659	inorganic cation import into cell	0.360857	1	BP	SLC31A1/SLC9A6/STEAP2
GO:0099587	inorganic ion import into cell	0.360857	1	BP	SLC31A1/SLC9A6/STEAP2
GO:1902170	cellular response to reactive nitrogen species	0.360857	1	BP	GUCY1B3/CCNA2/FOXO1
GO:1904294	positive regulation of ERAD pathway	0.360857	1	BP	HERPUD1/USP13/CAV1
GO:2000765	regulation of cytoplasmic translation	0.360857	1	BP	YTHDF2/CPEB2/UNK
GO:0070613	regulation of protein processing	0.360966	1	BP	GAS1/XIAP/MDM2/LRRK2/BCL2L12/SIRT4/CD59/INPP5B/RPS6KA2
GO:0090398	cellular senescence	0.360966	1	BP	ABL1/ARNTL/PML/KRAS/CALR/BCL2L12/ZNF277/PRKCD/PRMT6
GO:1903317	regulation of protein maturation	0.360966	1	BP	GAS1/XIAP/MDM2/LRRK2/BCL2L12/SIRT4/CD59/INPP5B/RPS6KA2
GO:0043903	regulation of symbiosis, encompassing mutualism through parasitism	0.361648	1	BP	C9orf69/TFAP4/TMEM229A/GTF2B/TARBP2/TRIM62/INPP5K/TRIM13/PUM2/TRAF3IP1/CHMP2B/OSBP/ATP6V1H/PPM1B/TRIM5/PML/TRIM26/PUM1/BCL2L11/ZNF639/EP300/TRIM27/CHD1/ILF3/SP1/NECTIN2/SRPK1/RSAD2/TBC1D20/SNW1/LARP1/CAV1/MVB12B/C19orf66/SMARCB1
GO:0004623	phospholipase A2 activity	0.362218	0.999999	MF	PLA2G15/PLA2G12A/PNPLA8
GO:0005227	calcium activated cation channel activity	0.362218	0.999999	MF	KCNN3/TMEM38A/ANO10
GO:0008157	protein phosphatase 1 binding	0.362218	0.999999	MF	SHOC2/PPP1R15A/CDC5L
GO:0008373	sialyltransferase activity	0.362218	0.999999	MF	ST3GAL5/ST8SIA4/ST6GALNAC4
GO:0016854	racemase and epimerase activity	0.362218	0.999999	MF	DSE/GLCE/GALE
GO:0032794	GTPase activating protein binding	0.362218	0.999999	MF	GNAI1/GAPVD1/TUBB
GO:0035198	miRNA binding	0.362218	0.999999	MF	MEF2C/TARBP2/TRIM71
GO:0070742	C2H2 zinc finger domain binding	0.362218	0.999999	MF	SRRM2/U2AF2/THAP7
GO:0071837	HMG box domain binding	0.362218	0.999999	MF	MEF2C/ALX4/SP1
GO:0010876	lipid localization	0.362331	1	BP	ABCG1/PLEKHA8/CRY1/CHKA/SLC27A1/KDM5B/NFKBIA/PCTP/FBXW7/STARD4/STX12/OSBP/PNPLA2/EHD1/PTPN2/PRELID3A/NR1H2/ACSL1/OSBPL6/ATP8A1/ABCA1/ACSL3/PLEKHA8P1/COL4A3BP/OSBPL2/NPC1/PLA2G12A/PPARD/CPTP/P2RX4/PRKCD/ATP8B2/NCOA2/PNPLA8/CAV1/SLC9A3R1
GO:0043296	apical junction complex	0.362604	1	CC	CCND1/F11R/MICALL2/LIN7B/VASP/JUP/OCLN/RAP2B/NECTIN3/MPP7/NECTIN2/MAGI3/PARD6A/TGFBR1/AMOTL2/TJP2
GO:0008064	regulation of actin polymerization or depolymerization	0.362732	1	BP	CDC42EP3/PLEKHH2/KANK1/ARFIP1/CORO1A/EPS8/SWAP70/SPIRE1/CDC42EP2/FCHSD1/CARMIL2/BAIAP2/LATS1/GRB2/VASP/SPTAN1/ARHGAP18/TRIM27/PRKCD/BAIAP2L1/RDX/MLST8/PAK3
GO:0035303	regulation of dephosphorylation	0.362732	1	BP	MEF2C/DLG2/DLC1/INPP5K/CRY2/ZFYVE1/SWAP70/SMG5/ELL/PPME1/PPP1R15A/PPP2R5B/PPP2R1B/RBM26/PPP1R2/PCIF1/FKBP1B/CDCA2/CSRNP2/PRKCD/CNEP1R1/HSP90B1/NSMF
GO:0034249	negative regulation of cellular amide metabolic process	0.365413	1	BP	SMAD1/TARBP2/TRIM71/PAIP2B/PUM2/DAPK3/SESN2/CNOT2/AJUBA/CPEB2/CAPRIN1/DAPK1/ZNF540/EIF4A3/PUM1/TOB1/CALR/IGF2BP1/UNK/CNOT3/ILF3/C8orf88/TIA1/EIF4E2/SYNCRIP
GO:0002377	immunoglobulin production	0.366211	1	BP	IL27RA/SWAP70/NIPAL3/HPX/HLA-E/NBN/FAS/MSH6/EXOSC6/TRAF6
GO:0030510	regulation of BMP signaling pathway	0.366211	1	BP	XIAP/SPG20/FZD1/ABL1/TWSG1/TOB1/CER1/SFRP1/WNT5A/ACVR2A
GO:0048864	stem cell development	0.366211	1	BP	SEMA6C/SNAI2/HAND2/CORO1C/JAG1/SEMA4C/FGF19/NRG1/KITLG/SMO
GO:0051963	regulation of synapse assembly	0.366211	1	BP	ADNP/MEF2C/SLITRK4/FLRT2/SLITRK3/MECP2/EPHB1/CLSTN3/WNT5A/GRIN1
GO:0071479	cellular response to ionizing radiation	0.366211	1	BP	SNAI2/ELK1/CLOCK/INO80/GRB2/HUS1/SFRP1/TANK/FBXO4/BCL2L1
GO:1902749	regulation of cell cycle G2/M phase transition	0.366211	1	BP	CCND1/PKIA/CDC7/PLK1/RCC2/FOXO4/NBN/STOX1/HUS1/CCNA2
GO:0032611	interleukin-1 beta production	0.366961	1	BP	ERRFI1/PML/ABCA1/IFNAR1/WNT5A/CARD8
GO:0035058	nonmotile primary cilium assembly	0.366961	1	BP	ARL13B/MAK/MKS1/BBS7/CSNK1D/TMEM17
GO:0090662	ATP hydrolysis coupled transmembrane transport	0.366961	1	BP	ATP6V1A/ATP6V1H/ATP6V0D1/ATP6V1C1/ATP1B2/ATP6V1B2
GO:2000242	negative regulation of reproductive process	0.366961	1	BP	SNAI1/FBXO43/WNT5A/RPS6KA2/FBXO5/OVGP1
GO:0048568	embryonic organ development	0.367647	1	BP	IFT57/MEF2C/ZFAT/ARL13B/ARID1A/MBD3/WDR19/TGFB3/HOXD10/CHST11/HEY1/NPHP3/TRAF3IP1/SOX18/BPTF/INSIG1/STK4/EFNA1/TFEB/HAND2/E2F8/SP3/SNAI1/PLK4/GLI1/MDFI/KDM2B/EIF4A3/GRB2/MKS1/STOX1/FOXF2/PKD1/ALX4/KITLG/STK3/ADM/GLI2/WNT5A/MESP1/NDST1/BBS7/SMO/TGFBR1/PALB2/SLC9A3R1/PSEN1/SETDB2
GO:0002250	adaptive immune response	0.367659	1	BP	ZBTB1/MEF2C/MICA/STX7/IL27RA/SWAP70/TFEB/HPX/PAG1/HLA-E/MALT1/NBN/JAG1/FAS/MSH6/NFKB2/TRIM27/RIPK2/PRKCD/MAP3K7/NECTIN2/RSAD2/DUSP10/EXOSC6/BCL10/TRAF6/BTN3A3
GO:0050808	synapse organization	0.368646	1	BP	ADNP/MEF2C/LRRC4/SLITRK4/PCDHB5/ACHE/ALS2/SLC9A6/FLRT2/LRRK2/FZD1/DRP2/DNM3/SLITRK3/NRCAM/MECP2/RAB3A/EPHB1/ZMYND8/NRG1/POU4F1/CLSTN3/WNT5A/GRIN1/NPTN/DAB2IP/CACNB1/PAK3
GO:0032813	tumor necrosis factor receptor superfamily binding	0.368992	0.999999	MF	CFLAR/MYD88/TNFSF9/CASP3/DAB2IP/TRAF6
GO:0045182	translation regulator activity	0.368992	0.999999	MF	TRIM71/PAIP2B/CPEB2/ZNF540/IGF2BP1/LARP1
GO:0009314	response to radiation	0.369418	1	BP	ZBTB1/CASP9/CCND1/CRY1/UNC119/F11R/SNAI2/MAP2K7/ALAD/USP28/CRY2/TRIM13/CDS1/ELOVL4/HMGCR/KAT5/DNMT3B/PER1/NHEJ1/CREBBP/MDM2/ELK1/TP53INP1/TANC1/CLOCK/INO80/DNMT3A/HMGCS1/CHEK1/PML/MECP2/GRB2/NMT1/TIPIN/HUS1/MSH6/KRAS/CDKN2D/SCARA3/SPRTN/SFRP1/TANK/EP300/AEN/RAD51D/IKBIP/INIP/FBXO4/CASP3/BCL2L1/GRIN1/NPTN/IFT20/BAK1/FNTB/CRTC1/GRK4
GO:0003007	heart morphogenesis	0.369553	1	BP	IFT57/MEF2C/DLC1/ARL13B/SNAI2/HEY1/NPHP3/SOX18/EFNA1/FLRT2/MDM2/HAND2/FZD1/SNAI1/BAZ1B/ADAM15/ASXL1/JAG1/COL4A3BP/NRG1/POU4F1/WNT5A/MESP1/BBS7/SMO/TGFBR1/PSEN1/SAV1/SETDB2
GO:0044772	mitotic cell cycle phase transition	0.370169	1	BP	MEPCE/KDM8/JADE1/NACC2/CCND1/ORC4/PKIA/CDC7/TRIM71/WEE1/CTDSP1/EPS8/NPAT/CDK7/KAT14/PLK1/RCC2/MDM2/AURKA/PLK4/UBE2C/CNOT2/AJUBA/LZTS1/CUL1/INO80/CDC14A/RCC1/CNTRL/FOXO4/SIRT7/NBN/CHEK1/CEP131/PML/LATS1/OPTN/MNAT1/STOX1/HUS1/HAUS3/CDKN2D/MCM5/CCNH/EP300/PKD1/CSNK2A1/CCNB2/PCNT/MDM4/CNOT3/HINFP/POLE2/CCNE1/CCNA2/MCM7/CDK10/PIM2/CDK3/CACUL1/LCMT1/RDX/PPAT/TUBA4A/CEP76/TUBB/CCNB1/CSNK1D/CHMP7/RBBP8/F…
GO:0051402	neuron apoptotic process	0.370387	1	BP	ADNP/CASP9/APAF1/MEF2C/PDPK1/CORO1A/TGFB3/FBXW7/STXBP1/OXR1/ABL1/MAX/KDM2B/ERBB3/MECP2/FAS/BCL2L11/NR4A2/KRAS/POU4F1/AMBRA1/DDIT3/CASP3/BCL2L1/AKT1S1/GRIN1/WFS1/NSMF/PSEN1/PAK3
GO:0032946	positive regulation of mononuclear cell proliferation	0.370542	1	BP	MEF2C/CORO1A/IL7/HLA-E/ZNF335/TNFSF9/PELI1/RIPK2/CD59/TICAM1/TRAF6
GO:0051099	positive regulation of binding	0.373749	1	BP	MEF2C/MAPRE3/EPB41L5/STK4/LRRK2/HAND2/ABL1/PLCL1/EP300/PKD1/CEBPG/STK3/KAT2A/HERPUD1/WNT5A/AKTIP/CAV1/PLAUR/TICAM1/TRAF6
GO:0051701	interaction with host	0.373749	1	BP	HSPA1A/HSPA1B/F11R/TRIM62/VPS18/EFNB3/TRIM5/NUP153/TRIM26/BCL2L11/ZNF639/NPC1/KPNB1/EPS15/NECTIN2/BCL2L1/GUCY1A3/SLC22A5/CAV1/RRAGA
GO:0042991	transcription factor import into nucleus	0.374173	1	BP	KEAP1/NFKBIA/NFKBIE/CYLD/MDFI/NFKBIL1/MXI1/PPM1B/HDAC3/TMEM110/PKD1/C1QTNF3
GO:0007080	mitotic metaphase plate congression	0.375021	1	BP	CHMP1B/CHMP2B/RRS1/KPNB1/SPDL1/CCNB1/CHMP7
GO:0007632	visual behavior	0.375021	1	BP	HMGCR/TANC1/MECP2/KRAS/GRIN1/NPTN/IFT20
GO:0031294	lymphocyte costimulation	0.375021	1	BP	PDPK1/EFNB3/GRB2/MAP3K14/CAV1/MLST8/PAK3
GO:0031295	T cell costimulation	0.375021	1	BP	PDPK1/EFNB3/GRB2/MAP3K14/CAV1/MLST8/PAK3
GO:0051452	intracellular pH reduction	0.375021	1	BP	ATP6V1A/ATP6V1H/RAB20/ATP6V0D1/ATP6V1C1/ATP6V1D/ATP6V1B2
GO:0060997	dendritic spine morphogenesis	0.375021	1	BP	EFNA1/LRRK2/DNM3/CAPRIN1/BAIAP2/EPHB1/PAK3
GO:0070830	bicellular tight junction assembly	0.375021	1	BP	F11R/SNAI2/MICALL2/SNAI1/OCLN/MPP7/PARD6A
GO:0090199	regulation of release of cytochrome c from mitochondria	0.375021	1	BP	LMNA/BBC3/BCL2L11/BMF/BCL2L1/BAK1/PLAUR
GO:0051170	nuclear import	0.375502	1	BP	KEAP1/TNPO2/NUP62/PKIA/KANK1/SNAI2/NFKBIA/NFKBIE/DACT3/TGFB3/LMNA/CYLD/FZD1/CBLB/MDFI/NFKBIL1/GEMIN4/MXI1/PPM1B/NUP35/RGS19/RBM22/PML/SNUPN/HDAC3/NUP153/TMEM110/NUP50/JUP/TOB1/NUP205/PKD1/KPNB1/PRKCD/C1QTNF3/DAB2IP/SMO/TGFBR1/SLC9A3R1
GO:0072372	primary cilium	0.375511	1	CC	IFT57/KIF3A/ARL13B/RP2/TTBK2/B9D2/WDR19/DYNLL2/NPHP3/TRAF3IP1/MAK/GLI1/CEP131/PDE6D/MKS1/INPP5E/PKD1/GLI2/ARL6/BBS7/IFT20/SMO/CCSAP/TMEM17/GRK4
GO:0004197	cysteine-type endopeptidase activity	0.377149	0.999999	MF	CASP9/CFLAR/USP20/MALT1/CAPN5/SENP1/SFRP1/CASP7/CASP3/USP16/USP13/ATG4A
GO:0030832	regulation of actin filament length	0.377727	1	BP	CDC42EP3/PLEKHH2/KANK1/ARFIP1/CORO1A/EPS8/SWAP70/SPIRE1/CDC42EP2/FCHSD1/CARMIL2/BAIAP2/LATS1/GRB2/VASP/SPTAN1/ARHGAP18/TRIM27/PRKCD/BAIAP2L1/RDX/MLST8/PAK3
GO:0005891	voltage-gated calcium channel complex	0.378009	1	CC	TRDN/CACNA1I/NOS1AP/CACNB1
GO:0007281	germ cell development	0.378805	1	BP	TBPL1/HOOK1/PYGO1/TARBP2/H3F3B/SIX5/AURKA/ABHD2/PAQR8/CCDC155/PDE3A/RFX2/TSSK6/NECTIN3/NECTIN2/BCL2L1/SRPK1/TBC1D20/SMARCA2/CCNB1/AGFG1/RPS6KA2/FBXO5/PLD6
GO:0006895	Golgi to endosome transport	0.379618	1	BP	WIPI1/SORT1/EPS15/CORO7
GO:0009220	pyrimidine ribonucleotide biosynthetic process	0.379618	1	BP	UCK2/NME6/CTPS1/CAD
GO:0009950	dorsal/ventral axis specification	0.379618	1	BP	WNT3/MDFI/RGS19/SFRP1
GO:0010894	negative regulation of steroid biosynthetic process	0.379618	1	BP	SNAI2/INSIG1/SNAI1/FGF19
GO:0042312	regulation of vasodilation	0.379618	1	BP	HMGCR/PPARD/ADM/ALOX12
GO:0045939	negative regulation of steroid metabolic process	0.379618	1	BP	SNAI2/INSIG1/SNAI1/FGF19
GO:0048854	brain morphogenesis	0.379618	1	BP	ZNF335/WNT5A/SMO/PSEN1
GO:0086064	cell communication by electrical coupling involved in cardiac conduction	0.379618	1	BP	TRDN/FKBP1B/ATP1B2/CAV1
GO:1901186	positive regulation of ERBB signaling pathway	0.379618	1	BP	NUP62/FBXW7/CBL/PLAUR
GO:1901796	regulation of signal transduction by p53 class mediator	0.380669	1	BP	RRM2B/DYRK1A/SNAI2/MBD3/ING5/KAT5/MDM2/AURKA/SNAI1/TP53INP1/BANP/PPP1R13B/NBN/CHEK1/PML/HUS1/TAF1/BCL2L12/EP300/CSNK2A1/MDM4/POU4F1/TAF13/RBBP8/TP53RK/DNA2
GO:0002066	columnar/cuboidal epithelial cell development	0.381137	1	BP	PDPK1/ARNTL/KLF5/CLOCK/NKX2-2/WNT5A/SMO/SLC9A3R1
GO:0007029	endoplasmic reticulum organization	0.381137	1	BP	BNIP1/TOR1AIP2/ARL6IP1/TOR1B/COL4A3BP/TRDN/SEC16A/RAB18
GO:0022029	telencephalon cell migration	0.381137	1	BP	ARL13B/LRRK2/POU3F2/EFHC1/NRG1/PEX13/DAB2IP/PSEN1
GO:0046847	filopodium assembly	0.381137	1	BP	TGFB3/DNM3/FGD6/ZMYND8/PRKCD/FSCN1/TGFBR1/RALA
GO:0005086	ARF guanyl-nucleotide exchange factor activity	0.381266	0.999999	MF	CYTH2/HERC1/CYTH3/CYTH1
GO:0070405	ammonium ion binding	0.381266	0.999999	MF	CHKA/PCTP/ACHE/SLC18A3
GO:0043523	regulation of neuron apoptotic process	0.381475	1	BP	ADNP/CASP9/MEF2C/PDPK1/CORO1A/TGFB3/FBXW7/STXBP1/OXR1/ABL1/KDM2B/ERBB3/MECP2/BCL2L11/NR4A2/KRAS/POU4F1/AMBRA1/DDIT3/CASP3/BCL2L1/AKT1S1/GRIN1/WFS1/NSMF/PSEN1/PAK3
GO:0010008	endosome membrane	0.381719	1	CC	WIPI1/INPP5F/AP5S1/PLEKHB2/PI4K2A/SCYL2/CHMP1B/SORT1/STX7/STX12/SLC9A6/MMD/CHMP2B/VPS18/RCC2/HLA-E/MYD88/EHD1/SLC30A3/CLEC16A/FIG4/TMEM165/RAP2A/STEAP2/ATP6V0D1/PLEKHM1/PML/PIKFYVE/RAB11FIP5/SNX16/LAMP2/EPHB1/NPC1/SLC30A4/SCAMP5/ZFYVE28/EPS15/RHOV/TAB3/RAB11FIP4/RAP2B/CPTP/INPP5B/SNX2/MAP3K7/VPS37C/STARD3NL/VPS37A/WDR44/CAV1/EHD4/MVB12B/ACAP2/CHMP7/TICAM1/TRAF6/STEAP1
GO:0045216	cell-cell junction organization	0.382875	1	BP	RAB8B/PDPK1/DLC1/F11R/SNAI2/TGFB3/EPB41L5/DAPK3/RCC2/MICALL2/NUMB/CORO1C/SNAI1/AJUBA/ZNF703/JUP/OCLN/HDAC7/SFRP1/TESK2/NECTIN3/MPP7/CDH11/NECTIN2/RDX/FSCN1/PARD6A/CAV1/TGFBR1
GO:0016667	oxidoreductase activity, acting on a sulfur group of donors	0.383552	0.999999	MF	ERO1B/IFI30/PCYOX1/MSRB1/SESN2/QSOX1/GLRX/NXN
GO:0015931	nucleobase-containing compound transport	0.384034	1	BP	NXF1/SRSF4/NUP62/SRSF6/SMG5/KIF5C/POLDIP3/NUP35/XPO1/U2AF2/SRSF5/SRSF10/SNUPN/NUP153/EIF4A3/CHTOP/EIF5A2/NUP50/THOC6/SLU7/NUP205/IGF2BP1/CDC40/NUP43/SLBP/XPOT/AGFG1/CPSF2/SLC25A42/BUD13/SLC35A2
GO:0006403	RNA localization	0.384537	1	BP	NXF1/SRSF4/NUP62/SRSF6/SMG5/KIF5C/POLDIP3/NUP35/XPO1/U2AF2/SRSF5/SRSF10/SNUPN/NUP153/EIF4A3/CHTOP/EIF5A2/NUP50/THOC6/SHQ1/MTHFSD/SLU7/NUP205/IGF2BP1/CDC40/NUP43/SLBP/XPOT/AGFG1/CPSF2/EXOSC10/BUD13
GO:0031490	chromatin DNA binding	0.385555	0.999999	MF	H1F0/GRHL1/CTCF/MBD3/VAX1/HR/H3F3B/PER1/ZIC2/CLOCK/RCC1/EP300/H3F3C/SMARCB1/CENPA
GO:0008306	associative learning	0.38593	1	BP	HMGCR/ABL1/TANC1/MECP2/EIF4A3/KRAS/GRIN1/NPTN/IFT20
GO:0071214	cellular response to abiotic stimulus	0.386128	1	BP	SLC2A4/ZBTB1/CASP9/CRY1/ERRFI1/SNAI2/USP28/CRY2/CREBBP/MDM2/ELK1/TP53INP1/MYD88/CLOCK/INO80/CHEK1/RAB11FIP5/GRB2/NMT1/FAS/MAP3K2/HUS1/SCARA3/BAG3/SFRP1/TANK/EP300/MAP3K14/FBXO4/BCL2L1/BAK1/FNTB/MAP3K1/NSMF/BCL10/GRK4
GO:0072686	mitotic spindle	0.387101	1	CC	RCC2/AURKA/MAK/CDC14A/EFHC1/KNSTRN/KAT2A/NUMA1/CCSAP/SPAG5
GO:0000803	sex chromosome	0.389043	1	CC	H3F3B/PLK4/DNMT3A/SMARCB1/ESCO2
GO:0006360	transcription from RNA polymerase I promoter	0.389777	1	BP	UBTF/PTRF/CDK7/PPP1R15A/MNAT1/CCNH/TAF1D/POU4F1/NOL11/SMARCB1
GO:0008589	regulation of smoothened signaling pathway	0.389777	1	BP	GAS1/TRAF3IP1/CREBBP/GLI1/ANKMY2/MKS1/SFRP1/GLI2/ARL6/SMO
GO:0032640	tumor necrosis factor production	0.389777	1	BP	AKAP8/ERRFI1/HLA-E/SELENOS/NFKBIL1/TBC1D23/MAPKAPK2/TRIM27/RIPK2/TICAM1
GO:0007088	regulation of mitotic nuclear division	0.389975	1	BP	TOM1L2/CHMP1B/CHMP2B/NME6/PLK1/DAPK3/AURKA/UBE2C/CDC14A/RCC1/CHEK1/CSNK2A1/FBXO43/LCMT1/PHIP/MKI67/CUL7/CCNB1/CCSAP/FBXO5
GO:1903311	regulation of mRNA metabolic process	0.389975	1	BP	HSPA1A/SRSF4/DYRK1A/SREK1/MBNL2/SRSF6/NSRP1/PRR5L/CWC22/U2AF2/SRSF10/TOB1/SECISBP2/SAFB/TIA1/SRPK1/SLTM/SNW1/CCNB1/CTR9
GO:0016234	inclusion body	0.390099	1	CC	NXF1/HSPA1A/HSPA1B/LRRK2/NBN/NUP153/MECOM/EPS15/ATXN1/HERPUD1/PSEN1
GO:0021983	pituitary gland development	0.390889	1	BP	POU3F2/GLI1/PITX1/GLI2/WNT5A
GO:0031341	regulation of cell killing	0.390889	1	BP	MICA/STX7/HLA-E/BCL2L11/NECTIN2
GO:0035850	epithelial cell differentiation involved in kidney development	0.390889	1	BP	MEF2C/MTSS1/JAG1/KLF15/SMO
GO:0045744	negative regulation of G-protein coupled receptor protein signaling pathway	0.390889	1	BP	CRY1/GIPR/ADM/RGS4/GRK4
GO:0046164	alcohol catabolic process	0.390889	1	BP	INPP5K/CYP46A1/SYNJ1/INPP5E/GK
GO:1902808	positive regulation of cell cycle G1/S phase transition	0.390889	1	BP	MEPCE/MDM2/PAGR1/CDK10/RDX
GO:0016248	channel inhibitor activity	0.39278	0.999999	MF	STX7/NEDD4L/KCNV1/FKBP1B/CAV1
GO:0016538	cyclin-dependent protein serine/threonine kinase regulator activity	0.39278	0.999999	MF	CCND1/HEXIM2/CDKN2D/CCNH/CCNE1
GO:0032266	phosphatidylinositol-3-phosphate binding	0.39278	0.999999	MF	WIPI1/LANCL2/ZFYVE28/SH3PXD2B/DAB2IP
GO:0007162	negative regulation of cell adhesion	0.392823	1	BP	KANK1/DLC1/SNAI2/GNRH1/SWAP70/EPB41L5/RCC2/CORO1C/PAG1/RND1/ABL1/ADAM15/PTPN2/PRNP/BTN2A2/ERBB3/ZNF703/ACER2/SOCS6/PELI1/PRKCD/RDX/ALOX12
GO:0010822	positive regulation of mitochondrion organization	0.393574	1	BP	NSUN4/FBXW7/RNF31/DYNLL2/MICALL2/ZBED3/KCNN3/PRELID3A/MPV17L2/PPP1R13B/CYB5R1/U2AF2/UGCG/NMT1/BBC3/BCL2L11/NRG1/BMF/KAT2A/AMBRA1/BAK1/ELMOD1/PLAUR/PLD6
GO:0006643	membrane lipid metabolic process	0.395377	1	BP	PLA2G15/DPM1/ELOVL4/SPTLC2/PIGW/TEX2/PIGA/ST3GAL5/KDELC2/UGCG/B3GNT5/COL4A3BP/ST8SIA4/ACER2/PIGO/NSMAF/CPTP/SPTSSA/PRKCD/GLA/KDELC1/ST6GALNAC4/GBA2/ARSK/NEU1/SGMS2/PLAUR
GO:0006885	regulation of pH	0.39553	1	BP	ATP6V1A/SLC9A6/LRRK2/ATP6V1H/RAB20/TMEM165/ATP6V0D1/ATP6V1C1/SLC9A8/TM9SF4/ATP6V1D/ATP6V1B2
GO:0009301	snRNA transcription	0.39553	1	BP	GTF2B/CDK7/ELL/INTS2/INTS6/ELL2/GTF2A1/SNAPC2/RPRD2/SP1/TAF13/RPRD1B
GO:0030183	B cell differentiation	0.39553	1	BP	ZBTB1/NHEJ1/SP3/FNIP1/ABL1/PTPN2/MALT1/SFRP1/EP300/CEBPG/DCAF1/BAK1
GO:0042795	snRNA transcription from RNA polymerase II promoter	0.39553	1	BP	GTF2B/CDK7/ELL/INTS2/INTS6/ELL2/GTF2A1/SNAPC2/RPRD2/SP1/TAF13/RPRD1B
GO:1903955	positive regulation of protein targeting to mitochondrion	0.39553	1	BP	FBXW7/RNF31/MICALL2/ZBED3/KCNN3/PRELID3A/CYB5R1/U2AF2/UGCG/NRG1/KAT2A/ELMOD1
GO:0044454	nuclear chromosome part	0.396099	1	CC	H1F0/BEND3/NACC2/MXD1/ORC4/CALCOCO1/KMT5B/TOX4/ARID1A/UHRF1/SNAI2/MBD3/KAT5/SOX18/H3F3B/SMARCAD1/PLK1/CREBBP/HAND2/AURKA/CBX7/KDM4C/BAZ1B/CHRAC1/INO80/FAM60A/RCC1/ASXL1/ASF1B/DNMT3A/SIRT7/NBN/SAP130/CCDC155/PML/GABPA/POGZ/NCOA3/TIPIN/THOC6/TRRAP/HUS1/MSH6/EME2/POLR3D/MORF4L1/MCM5/DDX11/RAD21/CSNK2A1/PPARD/H3F3C/STAG3/RAD51D/POU4F1/KAT2A/POLE2/INO80B/SMARCAL1/SP1/MCM7/LRIF1/SYCE2/MCRS1/SMARCA2/MPH…
GO:0030315	T-tubule	0.396384	1	CC	SLC2A4/TGFB3/RTN2/AHNAK/RDX/NOS1AP
GO:0017156	calcium ion regulated exocytosis	0.397717	1	BP	STXBP1/LRRK2/SYNJ1/RAB3A/SNAP23/RIMS3/VAMP3/SCAMP5/CACNA1I/SNAP29/STX3/SEPT5/PSEN1
GO:0046834	lipid phosphorylation	0.397717	1	BP	FAM126A/PI4K2A/PIK3C2A/EFR3B/ERBB3/PIKFYVE/PIK3C3/GRB2/FGF19/NRG1/KITLG/DGKQ/EFR3A
GO:0007409	axonogenesis	0.398258	1	BP	ADNP/BCL11B/EFNA3/SEMA6C/CDKL5/B3GNT2/TNFRSF12A/WNT3/SLITRK4/VAX1/ARTN/LRFN4/STXBP1/EFNA1/ALS2/SLC9A6/FLRT2/SPG20/KIF5C/NUMB/POU3F2/FEZF1/ZNF280D/ABL1/FEZ1/EFNB3/CELSR3/PLXNA3/LINGO1/SLITRK3/BAIAP2/NRCAM/RAB3A/GRB2/VASP/TSKU/SEMA4C/EPHB1/NR4A2/SPTAN1/KRAS/NRG1/EFNA4/APBB2/POU4F1/GLI2/KIF5A/WNT5A/CDH11/GRIN1/RNF6/PSEN1/PAK3
GO:0003170	heart valve development	0.39844	1	BP	MEF2C/ZBTB14/HEY1/EFNA1/MDM2/JAG1
GO:0006362	transcription elongation from RNA polymerase I promoter	0.39844	1	BP	UBTF/CDK7/MNAT1/CCNH/TAF1D/POU4F1
GO:0006363	termination of RNA polymerase I transcription	0.39844	1	BP	UBTF/PTRF/CDK7/MNAT1/CCNH/TAF1D
GO:0009994	oocyte differentiation	0.39844	1	BP	AURKA/PDE3A/CCNB1/RPS6KA2/FBXO5/PLD6
GO:0032755	positive regulation of interleukin-6 production	0.39844	1	BP	MYD88/TBC1D23/RIPK2/WNT5A/TICAM1/TRAF6
GO:0045428	regulation of nitric oxide biosynthetic process	0.39844	1	BP	P2RX4/KLF2/GLA/NOS1AP/CAV1/TICAM1
GO:0043900	regulation of multi-organism process	0.398671	1	BP	C9orf69/TFAP4/TMEM229A/GTF2B/TARBP2/TRIM62/INPP5K/TRIM13/TRIB1/PUM2/TRAF3IP1/CHMP2B/AURKA/OSBP/ATP6V1H/NFKBIL1/PPM1B/TRIM5/PML/TRIM26/PUM1/BCL2L11/ZNF639/EP300/PDE3A/TRIM27/CHD1/RIPK2/ILF3/SP1/NECTIN2/SRPK1/RSAD2/TBC1D20/SNW1/LARP1/CAV1/MVB12B/C19orf66/SMARCB1/OVGP1/TRAF6
GO:0005548	phospholipid transporter activity	0.400547	0.999999	MF	ABCG1/PRELID3A/ATP8A1/ABCA1/CPTP/ATP8B2
GO:0043028	cysteine-type endopeptidase regulator activity involved in apoptotic process	0.400547	0.999999	MF	APAF1/XIAP/RPS6KA1/RPS6KA3/CASP3/CARD8
GO:0030136	clathrin-coated vesicle	0.402384	1	CC	SLC2A4/WIPI1/INPP5F/FAM109A/CLTCL1/SCYL2/SORT1/VPS18/NUMB/AFTPH/PIK3C2A/SNX9/STEAP2/RGS19/RAB3A/VAMP3/EPS15/STX6/WNT5A/SLC18A3
GO:0022612	gland morphogenesis	0.402497	1	BP	KDM5B/SNAI2/TGFB3/FBXW7/GLI1/RPS6KA1/PML/TWSG1/TET2/VDR/SFRP1/PLAG1/GLI2/WNT5A/CAV1/SLC9A3R1
GO:0016579	protein deubiquitination	0.403661	1	BP	USP28/USP53/VCPIP1/CYLD/USP20/USP22/ASXL1/USP38/ATXN7L3/USP51/TRRAP/TANK/KAT2A/UBXN1/USP16/USP13/OTUD4
GO:0034332	adherens junction organization	0.403661	1	BP	RAB8B/PDPK1/DLC1/EPB41L5/DAPK3/RCC2/NUMB/CORO1C/AJUBA/ZNF703/JUP/SFRP1/TESK2/NECTIN3/CDH11/NECTIN2/RDX
GO:0006270	DNA replication initiation	0.403842	1	BP	ORC4/CDC7/NBN/MCM5/POLE2/CCNE1/MCM7
GO:0016574	histone ubiquitination	0.403842	1	BP	UHRF1/DTX3L/USP22/PCGF1/KDM2B/CTR9/WAC
GO:0045851	pH reduction	0.403842	1	BP	ATP6V1A/ATP6V1H/RAB20/ATP6V0D1/ATP6V1C1/ATP6V1D/ATP6V1B2
GO:0016798	hydrolase activity, acting on glycosyl bonds	0.404584	0.999999	MF	USF3/MUTYH/NAGPA/ACER2/EDEM3/MANBA/HPSE/MGEA5/GLA/KIAA1161/MAN1C1/GBA2/NEU1/OVGP1/GANC
GO:0051100	negative regulation of binding	0.405536	1	BP	MEPCE/ADNP/TFAP4/HSPA5/NFKBIA/HEY1/EPB41L5/LRRK2/HAND2/AURKA/ADAM15/MDFI/EIF4A3/FBXO18/SPAG9/DDIT3/PRKCD/SMO/CAV1
GO:0005070	SH3/SH2 adaptor activity	0.406143	0.999999	MF	EPS8/PAG1/SH2D3A/GRB2/TOB1/RUSC1/GRB10
GO:0022409	positive regulation of cell-cell adhesion	0.406942	1	BP	ZBTB1/PDPK1/CORO1A/IL7/HLA-E/EFNB3/TNFSF9/MALT1/GRB2/ITPKB/RIPK2/CD59/GLI2/WNT5A/MAP3K14/MAP3K7/CAV1/MLST8/PAK3/BCL10/TRAF6
GO:0030897	HOPS complex	0.407381	1	CC	HOOK1/VPS18/AKTIP
GO:0031011	Ino80 complex	0.407381	1	CC	INO80/INO80B/MCRS1
GO:0031083	BLOC-1 complex	0.407381	1	CC	PI4K2A/STX12/BLOC1S3
GO:0033202	DNA helicase complex	0.407381	1	CC	INO80/INO80B/MCRS1
GO:0033276	transcription factor TFTC complex	0.407381	1	CC	TAF7/TRRAP/KAT2A
GO:0034358	plasma lipoprotein particle	0.407381	1	CC	PCYOX1/SELENOS/ABCA1
GO:1990777	lipoprotein particle	0.407381	1	CC	PCYOX1/SELENOS/ABCA1
GO:0030855	epithelial cell differentiation	0.407588	1	BP	KEAP1/BCL11B/CCND1/MEF2C/BTG1/PDPK1/F11R/ERRFI1/KDM5B/SRSF6/CYP26B1/HEY1/MCIDAS/MYCL/EPB41L5/SOX18/STK4/MTSS1/NUMB/FZD1/E2F8/ARNTL/ARID4A/KLF5/SDC1/GLI1/CLOCK/MAFF/CBFA2T2/TOLLIP/NKX2-2/ATOH8/JAG1/ACVR2B/ZNF703/LATS1/NCOA3/VDR/KIAA1109/NRG1/NUMA1/KLF2/WNT5A/MESP1/CASP3/RDX/KLF15/TBC1D20/ALOX12/SMO/ARHGEF26/CAV1/EXPH5/SLC9A3R1/TJP2/SAV1
GO:0021885	forebrain cell migration	0.407877	1	BP	ARL13B/LRRK2/POU3F2/EFHC1/NRG1/PEX13/DAB2IP/PSEN1
GO:0030301	cholesterol transport	0.407877	1	BP	ABCG1/NFKBIA/STARD4/STX12/NR1H2/ABCA1/NPC1/CAV1
GO:0001669	acrosomal vesicle	0.408398	1	CC	ADAM15/ABHD2/CEP131/RAB3A/CALR/BMF/SPAG9/IQUB/CAV1
GO:0002715	regulation of natural killer cell mediated immunity	0.408797	1	BP	MICA/HLA-E/NECTIN2
GO:0006658	phosphatidylserine metabolic process	0.408797	1	BP	SLC27A1/PLA2G12A/PTDSS1
GO:0006699	bile acid biosynthetic process	0.408797	1	BP	STARD4/CYP46A1/FGF19
GO:0007026	negative regulation of microtubule depolymerization	0.408797	1	BP	MAP6D1/MID1IP1/KATNB1
GO:0007220	Notch receptor processing	0.408797	1	BP	JAG1/APH1B/PSEN1
GO:0007274	neuromuscular synaptic transmission	0.408797	1	BP	STXBP1/FCHSD1/RAB3A
GO:0009620	response to fungus	0.408797	1	BP	MALT1/BAK1/BCL10
GO:0032148	activation of protein kinase B activity	0.408797	1	BP	PDPK1/NRG1/WNT5A
GO:0032309	icosanoid secretion	0.408797	1	BP	PLA2G12A/P2RX4/PNPLA8
GO:0033145	positive regulation of intracellular steroid hormone receptor signaling pathway	0.408797	1	BP	PAGR1/DDX17/PPP5C
GO:0034123	positive regulation of toll-like receptor signaling pathway	0.408797	1	BP	PELI1/RSAD2/CAV1
GO:0034204	lipid translocation	0.408797	1	BP	ATP8A1/ABCA1/ATP8B2
GO:0034695	response to prostaglandin E	0.408797	1	BP	AKAP8/GNRH1/SFRP1
GO:0035162	embryonic hemopoiesis	0.408797	1	BP	STK4/KITLG/STK3
GO:0035886	vascular smooth muscle cell differentiation	0.408797	1	BP	CTH/ADM/MESP1
GO:0042269	regulation of natural killer cell mediated cytotoxicity	0.408797	1	BP	MICA/HLA-E/NECTIN2
GO:0045909	positive regulation of vasodilation	0.408797	1	BP	PPARD/ADM/ALOX12
GO:0048532	anatomical structure arrangement	0.408797	1	BP	HSPA5/KCNA2/PLXNA3
GO:0050860	negative regulation of T cell receptor signaling pathway	0.408797	1	BP	PTPN2/PRNP/ELF1
GO:0051382	kinetochore assembly	0.408797	1	BP	SENP6/POGZ/CENPA
GO:0070193	synaptonemal complex organization	0.408797	1	BP	PLK1/STAG3/SYCE2
GO:0071025	RNA surveillance	0.408797	1	BP	PELO/EXOSC10/EXOSC6
GO:1900745	positive regulation of p38MAPK cascade	0.408797	1	BP	MAP3K3/GADD45B/HAND2
GO:1903055	positive regulation of extracellular matrix organization	0.408797	1	BP	ABL1/CARMIL2/FSCN1
GO:1903830	magnesium ion transmembrane transport	0.408797	1	BP	NIPAL3/NIPAL1/CNNM4
GO:2000369	regulation of clathrin-dependent endocytosis	0.408797	1	BP	UNC119/SCYL2/DNAJC6
GO:1903320	regulation of protein modification by small protein conjugation or removal	0.409822	1	BP	HSPA1A/HSPA1B/HSPA5/CRY1/XIAP/FBXW7/PLK1/LRRK2/UBE2C/ABL1/CUL1/MALT1/PHF23/DCUN1D4/TOLLIP/ZER1/PML/FEM1A/SPRTN/TANK/PELI1/NXN/RIPK2/DAXX/FBXO43/HERPUD1/UBXN1/FBXO4/ZYG11B/BMI1/CCNB1/WFS1/CAV1/TGFBR1/PSMD7/CTR9/FBXO5/UFL1/PSEN1/BCL10/TICAM1/TRAF6
GO:0007420	brain development	0.410021	1	BP	BCL11B/APAF1/ROGDI/MEF2C/HSPA5/POMK/SMAD1/SMAD9/DLC1/ARL13B/ARID1A/MBD3/VAX1/BPTF/H3F3B/HERC1/NUMB/LRRK2/POU3F2/FZD1/TMEM57/FEZF1/ZIC2/ABL1/MCPH1/GLI1/ZNF335/CLP1/PLXNA3/PITX1/PCDH18/HMGCS1/KDM2B/NKX2-2/ATP6V0D1/ACSL3/B3GNT5/MECP2/TWSG1/TSKU/FAS/EFHC1/SEMA4C/MNAT1/BCL2L11/NR4A2/NCOA6/KRAS/SECISBP2/POU6F1/BAG3/NRG1/SFRP1/IGF2BP1/NR2C2/PSMG1/TACC1/POU4F1/KAT2A/SYNGR3/GLI2/WNT5A/ARL6/CDON/PEX13/CASP…
GO:0043010	camera-type eye development	0.410148	1	BP	BCL11B/ARID1A/KDM5B/WDR19/PKNOX1/VAX1/TRAF3IP1/ACHE/SIX5/SP3/TGIF2/MAX/KDM2B/JAG1/ACVR2B/TWSG1/TSKU/EPHB1/FOXF2/SLC25A25/RAB11FIP4/NECTIN3/WNT5A/ARL6/CDON/FJX1/ATP2B1/TBC1D20/BAK1/TGFBR1/GDF11/PSEN1/CLCN2
GO:0004559	alpha-mannosidase activity	0.410246	0.999999	MF	USF3/EDEM3/MAN1C1
GO:0015095	magnesium ion transmembrane transporter activity	0.410246	0.999999	MF	NIPAL3/NIPAL1/CNNM4
GO:0031489	myosin V binding	0.410246	0.999999	MF	RAB3A/RAB3D/RAB6A
GO:0051183	vitamin transporter activity	0.410246	0.999999	MF	SLC2A3/SLC19A1/SLC19A2
GO:0071260	cellular response to mechanical stimulus	0.410983	1	BP	MYD88/CHEK1/FAS/MAP3K2/BAG3/MAP3K14/BAK1/MAP3K1/BCL10
GO:1901992	positive regulation of mitotic cell cycle phase transition	0.410983	1	BP	MEPCE/CCND1/CDC7/RCC2/MDM2/UBE2C/STOX1/CDK10/RDX
GO:0005657	replication fork	0.412498	1	CC	UHRF1/SMARCAD1/BAZ1B/CHRAC1/NBN/CHEK1/TIPIN/RAD51D/POLE2/SMARCAL1/CDC5L
GO:1901216	positive regulation of neuron death	0.413428	1	BP	CASP9/FBXW7/ELK1/ABL1/PPP1R13B/BCL2L11/DAXX/DDIT3/CASP3/PAK3
GO:0051250	negative regulation of lymphocyte activation	0.415382	1	BP	MICA/GNRH1/PAG1/PTPN2/PRNP/BTN2A2/RHBDD3/FAS/SOCS6/SFRP1/PELI1
GO:2000117	negative regulation of cysteine-type endopeptidase activity	0.415382	1	BP	XIAP/MDM2/FNIP1/ARL6IP1/RPS6KA1/CDKN2D/BCL2L12/CSNK2A1/HERPUD1/RPS6KA3/PLAUR
GO:0000731	DNA synthesis involved in DNA repair	0.416963	1	BP	ZBTB1/KAT5/NBN/CDKN2D/SPRTN/RAD51D/POLE2/POLN/PALB2/UBE2L6/RBBP8/DNA2
GO:0072163	mesonephric epithelium development	0.416963	1	BP	SMAD1/SMAD9/GZF1/SDC1/SIM1/HOXD11/LGR4/CER1/SFRP1/PKD1/SMO/GDF11
GO:0072164	mesonephric tubule development	0.416963	1	BP	SMAD1/SMAD9/GZF1/SDC1/SIM1/HOXD11/LGR4/CER1/SFRP1/PKD1/SMO/GDF11
GO:0001775	cell activation	0.417428	1	BP	PATZ1/ZBTB1/BCL11B/MEF2C/PDPK1/CORO1A/PI4K2A/RHOH/PKNOX1/MICA/GNRH1/CYP26B1/IL7/IL27RA/SWAP70/STXBP1/NHEJ1/SP3/CCND3/PAG1/FNIP1/HLA-E/ABL1/EFNB3/ZNF335/PTPN2/TNFSF9/MALT1/PRNP/BTN2A2/RPS6KA1/NBN/TOLLIP/RHBDD3/GRB2/CTPS1/FAS/ITPKB/SOCS6/EPHB1/SNAP23/ULBP1/MSH6/ELF4/RABGEF1/SFRP1/EP300/CEBPG/NFKB2/PELI1/FKBP1B/RIPK2/RAP2B/ULBP2/CD59/DGKQ/GLI2/P2RX4/IFNAR1/WNT5A/PRKCD/TXLNA/MAP3K14/MAP3K7/DCAF1/DHRS…
GO:0007423	sensory organ development	0.417555	1	BP	BCL11B/CEBPD/ARID1A/KDM5B/WDR19/TGFB3/PKNOX1/CYP26B1/VAX1/MYCL/TRAF3IP1/ACHE/INSIG1/SIX5/HAND2/SP3/TGIF2/MAX/KDM2B/JAG1/ACVR2B/TWSG1/TSKU/MKS1/STOX1/EPHB1/BCL2L11/FOXF2/SH3PXD2B/MAPKAPK2/SLC25A25/RAB11FIP4/GLI2/NECTIN3/WNT5A/ARL6/CDON/SALL2/CCNA2/FJX1/BBS7/ATP2B1/IFT20/TBC1D20/BAK1/TGFBR1/BLOC1S3/GDF11/SLC9A3R1/ANP32B/PSEN1/AGTPBP1/ATF6/CLCN2/RAB18
GO:0005814	centriole	0.417847	1	CC	HSPA1A/HSPA1B/STARD9/TUBGCP3/RP2/TTBK2/AURKA/PLK4/NUBP1/MKS1/PCNT/CFAP20/CEP104/CEP76/IFT20/CCSAP/SDCCAG8
GO:0098793	presynapse	0.417897	1	CC	SLC17A5/TPRG1L/PI4K2A/STXBP1/KCNA2/LRRK2/SYNJ1/SLC30A3/LIN7B/ATP6V0D1/RAB3A/SLC2A8/SEMA4C/TRAPPC4/SNAP23/RIMS3/VAMP1/CAD/SCAMP5/STX6/SYNGR3/P2RX4/PRSS12/SNAP29/STX3/GIPC1/SEPT5/BCL2L1/GRIN1/NPTN/PSEN1/SLC18A3
GO:0050807	regulation of synapse organization	0.418253	1	BP	ADNP/MEF2C/LRRC4/SLITRK4/FLRT2/SLITRK3/MECP2/EPHB1/ZMYND8/CLSTN3/WNT5A/GRIN1/DAB2IP
GO:2001237	negative regulation of extrinsic apoptotic signaling pathway	0.418253	1	BP	HSPA1A/HSPA1B/SNAI2/ZC3HC1/CFLAR/LMNA/IL7/DAPK1/FAS/ZMYND11/PHIP/BCL2L1/TGFBR1
GO:0001191	transcriptional repressor activity, RNA polymerase II transcription factor binding	0.418339	0.999999	MF	JADE1/CREBBP/POU3F2/CLOCK/PITX1/ZMYND8/SOX12/TCERG1/CTBP1/SMARCA2/RBBP8
GO:0031300	intrinsic component of organelle membrane	0.418968	1	CC	SLC8B1/ENTPD4/ARMCX3/QSOX1/TVP23A/ST3GAL5/STEAP2/ST8SIA4/ACER2/PEX11A/PCSK7/PEX12/PEX11B/P2RX4/PEX16/PEX13/MAN1C1/TBC1D20/FUNDC1/BAK1/PEX3/UNC50/SGMS2
GO:0003272	endocardial cushion formation	0.419512	1	BP	SNAI2/HEY1/SNAI1/TGFBR1
GO:0006607	NLS-bearing protein import into nucleus	0.419512	1	BP	TNPO2/CBLB/NUP35/KPNB1
GO:0007143	female meiotic division	0.419512	1	BP	SPIRE1/PLK1/AURKA/FBXO5
GO:0007184	SMAD protein import into nucleus	0.419512	1	BP	TGFB3/PML/TOB1/TGFBR1
GO:0010800	positive regulation of peptidyl-threonine phosphorylation	0.419512	1	BP	PLK1/STOX1/RIPK2/WNT5A
GO:0018198	peptidyl-cysteine modification	0.419512	1	BP	MAP6D1/RAB3D/RAB6A/NOS1AP
GO:0030857	negative regulation of epithelial cell differentiation	0.419512	1	BP	CCND1/SRSF6/SMO/CAV1
GO:0043628	ncRNA 3'-end processing	0.419512	1	BP	ERI2/ERI1/USB1/EXOSC6
GO:0044818	mitotic G2/M transition checkpoint	0.419512	1	BP	FOXO4/NBN/HUS1/CCNA2
GO:0045616	regulation of keratinocyte differentiation	0.419512	1	BP	ERRFI1/SRSF6/NCOA3/VDR
GO:0045992	negative regulation of embryonic development	0.419512	1	BP	TRAF3IP1/SNAI1/WNT5A/MESP1
GO:0046068	cGMP metabolic process	0.419512	1	BP	ADNP/GUCY1B3/WNT5A/GUCY1A3
GO:0046189	phenol-containing compound biosynthetic process	0.419512	1	BP	ZEB2/HAND2/NR4A2/WNT5A
GO:0051181	cofactor transport	0.419512	1	BP	HPX/SLC19A1/SLC19A2/SLC25A42
GO:0060765	regulation of androgen receptor signaling pathway	0.419512	1	BP	TRIM68/SFRP1/EP300/RNF6
GO:0060964	regulation of gene silencing by miRNA	0.419512	1	BP	TRIM71/PUM2/AJUBA/PUM1
GO:0090303	positive regulation of wound healing	0.419512	1	BP	KANK1/PPARD/RREB1/HPSE
GO:1902692	regulation of neuroblast proliferation	0.419512	1	BP	VAX1/LRRK2/ZNF335/SMO
GO:1902745	positive regulation of lamellipodium organization	0.419512	1	BP	CORO1C/CARMIL2/RREB1/FSCN1
GO:0045995	regulation of embryonic development	0.42018	1	BP	NPHP3/TRAF3IP1/STK4/FZD1/SNAI1/TGIF2/MKS1/STOX1/SFRP1/NR2C2/STK3/WNT5A/MESP1/NOCT/CCSAP
GO:0055067	monovalent inorganic cation homeostasis	0.42018	1	BP	SCNN1G/ATP6V1A/SLC9A6/LRRK2/NEDD4L/ATP6V1H/RAB20/TMEM165/ATP6V0D1/ATP6V1C1/ATP1B2/SLC9A8/TM9SF4/ATP6V1D/ATP6V1B2
GO:0071482	cellular response to light stimulus	0.42018	1	BP	ZBTB1/CASP9/CRY1/USP28/CRY2/CREBBP/MDM2/TP53INP1/INO80/CHEK1/NMT1/EP300/BAK1/FNTB/GRK4
GO:0002262	myeloid cell homeostasis	0.420896	1	BP	PKNOX1/SP3/ARID4A/PTPN2/ZNF16/ITPKB/SENP1/BCL2L11/SOX6/CEBPG/KITLG/KLF2/ACVR2A/CASP3/BAK1/DYRK3
GO:0001106	RNA polymerase II transcription corepressor activity	0.421234	0.999999	MF	ZMYND8/TCERG1/CTBP1/RBBP8
GO:0005154	epidermal growth factor receptor binding	0.421234	0.999999	MF	LINGO1/GRB2/SNX2/SHC1
GO:0030371	translation repressor activity	0.421234	0.999999	MF	TRIM71/PAIP2B/CPEB2/ZNF540
GO:0035250	UDP-galactosyltransferase activity	0.421234	0.999999	MF	B3GALT6/B3GNT2/COLGALT2/B3GNT5
GO:0008094	DNA-dependent ATPase activity	0.421489	0.999999	MF	BPTF/CDK7/NBN/FBXO18/MNAT1/DDX11/CCNH/RAD51D/CHD1/SMARCAL1/MCM7/SMARCA2/DNA2
GO:0060759	regulation of response to cytokine stimulus	0.421963	1	BP	PTPN1/HSPA1A/HSPA1B/RNF31/CREBRF/CYLD/STAT2/HPX/PTPN2/VRK2/NR1H2/RABGEF1/RIPK2/IFNAR1/WNT5A/TAX1BP1/IFNGR2/CAV1
GO:0043241	protein complex disassembly	0.422104	1	BP	PLEKHH2/ARID1A/ARID2/CHMP1B/EPS8/FRAT1/SWAP70/MRPL27/KIF18B/CHMP2B/FZD1/SYNJ1/MRPS18B/DNAJC6/N6AMT1/CARMIL2/MAP6D1/MTRF1/PYM1/SMARCD1/MRPS36/MRPL50/EIF5A2/MID1IP1/SPTAN1/MRPL15/MRPL46/FRAT2/KATNB1/MRPL45/RDX/CAV1/CCSAP/CHMP7/SMARCB1/MRPS27/MRPL58
GO:0042770	signal transduction in response to DNA damage	0.422351	1	BP	TFAP4/CASP9/DYRK1A/SNAI2/KAT5/MDM2/SESN2/AURKA/SNAI1/CNOT2/ABL1/NBN/PML/GRB2/EP300/MDM4/CNOT3/CCNB1/CDC5L
GO:0043112	receptor metabolic process	0.422662	1	BP	PTPN1/INPP5F/FAM109A/SCYL2/ACHE/ALS2/DNM3/MYLIP/CAMLG/GRB2/OPTN/VAMP3/NRG1/EPS15/TBC1D16/ADM/SDCBP/CAV1/PSEN1/GRK4
GO:0010948	negative regulation of cell cycle process	0.422801	1	BP	JADE1/TFAP4/NACC2/TOM1L2/CCND1/CTDSP1/FBXW7/NME6/PLK1/MDM2/E2F8/AURKA/CNOT2/PPP2R5B/FOXO4/NUBP1/NBN/CHEK1/PML/HUS1/SETMAR/EP300/CSNK2A1/MDM4/CNOT3/FBXO43/CCNA2/LCMT1/CCNB1/DAB2IP/CDC5L/RPS6KA2/FBXO5
GO:0044242	cellular lipid catabolic process	0.423225	1	BP	INPP5F/PLA2G15/CYP26B1/SPTLC2/IDH1/SESN2/PNPLA2/TYSND1/GDE1/ABHD2/GCDH/LPIN3/LPIN1/PPARD/PRKCD/GLA/MMAA/PEX13/ACOX1/GBA2/PNPLA8/NEU1/DAGLA
GO:0043123	positive regulation of I-kappaB kinase/NF-kappaB signaling	0.423315	1	BP	MAP3K3/NUP62/TRIM62/SLC20A1/TRIM13/CFLAR/RNF31/TNFRSF19/MYD88/ABL1/AJUBA/CTH/MALT1/TRIM5/PELI1/RIPK2/MAP3K14/MAP3K7/PIM2/PPP5C/TMEM101/BCL10/TICAM1/TRAF6
GO:0007411	axon guidance	0.423327	1	BP	BCL11B/EFNA3/SEMA6C/B3GNT2/WNT3/VAX1/ARTN/EFNA1/FLRT2/KIF5C/FEZF1/ZNF280D/FEZ1/EFNB3/CELSR3/PLXNA3/NRCAM/GRB2/VASP/SEMA4C/EPHB1/SPTAN1/KRAS/EFNA4/APBB2/GLI2/KIF5A/WNT5A
GO:0016705	oxidoreductase activity, acting on paired donors, with incorporation or reduction of molecular oxygen	0.424509	0.999999	MF	KDM8/KDM5B/CYP26B1/P3H1/CYP46A1/COQ7/SQLE/KDM2B/CYP2U1/TET2/CYP20A1/P4HA3/MSMO1/HMOX2/ALKBH2/DOHH
GO:0002204	somatic recombination of immunoglobulin genes involved in immune response	0.425775	1	BP	IL27RA/SWAP70/NBN/MSH6/EXOSC6
GO:0002208	somatic diversification of immunoglobulins involved in immune response	0.425775	1	BP	IL27RA/SWAP70/NBN/MSH6/EXOSC6
GO:0002381	immunoglobulin production involved in immunoglobulin mediated immune response	0.425775	1	BP	IL27RA/SWAP70/NBN/MSH6/EXOSC6
GO:0007189	adenylate cyclase-activating G-protein coupled receptor signaling pathway	0.425775	1	BP	ADRA1D/PTGFR/ADCY9/ADM2/SLC9A3R1
GO:0032651	regulation of interleukin-1 beta production	0.425775	1	BP	ERRFI1/PML/IFNAR1/WNT5A/CARD8
GO:0045190	isotype switching	0.425775	1	BP	IL27RA/SWAP70/NBN/MSH6/EXOSC6
GO:0048048	embryonic eye morphogenesis	0.425775	1	BP	ARID1A/SP3/KDM2B/FOXF2/WNT5A
GO:1900739	regulation of protein insertion into mitochondrial membrane involved in apoptotic signaling pathway	0.425775	1	BP	DYNLL2/PPP1R13B/NMT1/BCL2L11/BMF
GO:1900740	positive regulation of protein insertion into mitochondrial membrane involved in apoptotic signaling pathway	0.425775	1	BP	DYNLL2/PPP1R13B/NMT1/BCL2L11/BMF
GO:1904292	regulation of ERAD pathway	0.425775	1	BP	ERLEC1/HERPUD1/UBXN1/USP13/CAV1
GO:0061564	axon development	0.426599	1	BP	ADNP/BCL11B/INPP5F/EFNA3/SEMA6C/CDKL5/B3GNT2/TNFRSF12A/WNT3/SLITRK4/VAX1/ARTN/LRFN4/STXBP1/EFNA1/ALS2/SLC9A6/FLRT2/SPG20/KIF5C/SPRY3/NUMB/POU3F2/FEZF1/ZNF280D/ABL1/FEZ1/EFNB3/CELSR3/RGMA/PLXNA3/LINGO1/SLITRK3/BAIAP2/NRCAM/RAB3A/GRB2/VASP/TSKU/SEMA4C/EPHB1/NR4A2/SPTAN1/KRAS/NRG1/EFNA4/APBB2/FKBP1B/POU4F1/GLI2/KIF5A/WNT5A/CDH11/GRIN1/RNF6/PSEN1/PAK3
GO:0036442	hydrogen-exporting ATPase activity	0.427733	0.999999	MF	ATP6V1A/ATP6V1H/ATP6V0D1/ATP6V1C1/ATP6V1B2
GO:0007389	pattern specification process	0.428859	1	BP	IFT57/MEF2C/SMAD1/ARL13B/WDR19/WNT3/HOXD10/CYP26B1/NPHP3/EPB41L5/TRAF3IP1/SOX18/BPTF/STK4/HAND2/AURKA/SNAI1/FEZF1/GLI1/MDFI/HOXD11/HOXC8/KDM2B/NKX2-2/RGS19/ACVR2B/MKS1/CER1/PBX2/SFRP1/EP300/ALX4/KAT2A/DDIT3/GLI2/WNT5A/ARL6/CDON/MESP1/ACVR2A/PAX7/BBS7/BAK1/BMI1/SMO/TGFBR1/PALB2/GDF11/PSEN1/PLD6/SETDB2
GO:0009409	response to cold	0.429828	1	BP	SLC27A1/NFKBIA/DNAJC3/ADM/FOXO1/ATP2B1
GO:0010718	positive regulation of epithelial to mesenchymal transition	0.429828	1	BP	TGFB3/EPB41L5/SNAI1/ZNF703/SDCBP/TGFBR1
GO:0019432	triglyceride biosynthetic process	0.429828	1	BP	FBXW7/NR1H2/LPIN3/LPIN1/CNEP1R1/GK
GO:0021545	cranial nerve development	0.429828	1	BP	KCNA2/PLXNA3/NKX2-2/ERBB3/EPHB1/POU4F1
GO:0032648	regulation of interferon-beta production	0.429828	1	BP	TRAF3IP1/PPM1B/POLR3D/RIPK2/IFNAR1/TICAM1
GO:0035307	positive regulation of protein dephosphorylation	0.429828	1	BP	DLC1/PPP1R15A/CDCA2/PRKCD/CNEP1R1/NSMF
GO:0045582	positive regulation of T cell differentiation	0.429828	1	BP	ZBTB1/IL7/TNFSF9/ITPKB/RIPK2/GLI2
GO:0046677	response to antibiotic	0.429828	1	BP	CASP9/MEF2C/HSPA5/HID1/MDM2/CASP3
GO:0060443	mammary gland morphogenesis	0.429828	1	BP	KDM5B/PML/VDR/GLI2/WNT5A/CAV1
GO:0060999	positive regulation of dendritic spine development	0.429828	1	BP	CAPRIN1/BAIAP2/ZMYND8/NRG1/PSEN1/PAK3
[truncated: 4,019 more rows]

## Sheet: Enrichment_GO_24h
ID	Description	pvalue	p.adjust	ontology	geneID
GO:0043601	nuclear replisome	2.68871e-06	0.00131856	CC	MCM3/TONSL/POLD3/CHRAC1/POLD4/RPA3/POLE3/RPA2/POLE/POLE2/POLE4/POLD1
GO:0043202	lysosomal lumen	5.30844e-06	0.00131856	CC	VCAN/IFI30/PSAP/CSPG5/SDC1/HPSE/MANBA/CTSF/GNS/NEU1/MAN2B1/LAMP2/FMOD/CTSL/SMPD1/GPC2/ARSB/CTSK/GM2A/RNASET2/PPT1
GO:0005775	vacuolar lumen	7.07635e-06	0.00131856	CC	VCAN/IFI30/PSAP/CSPG5/SDC1/HPSE/MANBA/CTSF/GNS/NEU1/MAN2B1/LAMP2/FMOD/CTSL/SMPD1/AP4B1/DAPK2/GPC2/ARSB/CTSK/GM2A/RNASET2/PPT1
GO:0030894	replisome	1.16102e-05	0.00138596	CC	MCM3/TONSL/POLD3/CHRAC1/POLD4/RPA3/POLE3/RPA2/POLE/POLE2/POLE4/POLD1
GO:0042575	DNA polymerase complex	1.23968e-05	0.00138596	CC	POLD3/CHRAC1/POLD4/POLE3/POLE/POLE2/POLE4/POLD1
GO:1901565	organonitrogen compound catabolic process	1.47278e-05	0.0652589	BP	VCAN/SAT1/ALDH6A1/DDAH2/UNG/CSPG5/BLVRB/ENOSF1/HYKK/PDE3A/SDC1/GPX1/CTH/CHAC1/HPSE/HIBADH/FAH/ALDH5A1/XDH/HMGCL/LTA4H/NUDT3/RNPEPL1/GNS/DDAH1/ASL/DTD1/BCKDHB/NEU1/NUDT15/MAOA/ASRGL1/FMOD/CHP1/SMPD1/LYVE1/IVD/AASS/GPC2/SMUG1/HINT1/ITPA/GLS/ARSB/AHCY/GM2A/PPT1
GO:0043596	nuclear replication fork	1.76816e-05	0.00164733	CC	MCM3/TONSL/POLD3/CHRAC1/POLD4/CDC45/RPA3/POLE3/RPA2/GINS2/POLE/POLE2/POLE4/POLD1
GO:0005657	replication fork	3.9233e-05	0.00313304	CC	MCM3/CHEK1/TONSL/POLD3/CHRAC1/POLD4/UHRF1/CDC45/RFC2/RPA3/TP53/POLE3/RPA2/GINS2/POLE/POLE2/POLE4/POLD1
GO:0006297	nucleotide-excision repair, DNA gap filling	5.52917e-05	0.122499	BP	LIG4/LIG1/POLD3/POLD4/LIG3/RFC2/RPA3/RPA2/POLE/POLD1
GO:0005200	structural constituent of cytoskeleton	0.000110384	0.0877553	MF	EPB41/TUBB2B/VIM/PLS1/TUBA1A/TUBB3/SPTBN4/TUBA4A/EPB41L5/BFSP1/EPB41L2/GFAP/SPTBN2/TUBB4A/TLN2/TUBGCP5/EPB41L3/TUBA1B/TUBB2A
GO:0007016	cytoskeletal anchoring at plasma membrane	0.000204979	0.227066	BP	JUP/SPTBN4/DAG1/SHANK1/TLN2/EPB41L3
GO:0051954	positive regulation of amine transport	0.000204979	0.227066	BP	CHRNB2/OXTR/ARL6IP1/GRK2/PINK1/RAB3B
GO:0000109	nucleotide-excision repair complex	0.000260508	0.018203	CC	CHRAC1/CETN2/POLE3/POLE/POLE2/POLE4/POLD1
GO:0001948	glycoprotein binding	0.000286114	0.10638	MF	LGALS1/CNTN1/VIM/SDC1/COL5A3/FOXRED2/MAP2/HPSE/SDCBP/IGF2R/ITGA3/GFAP/DAG1/CTSL/EDEM2/GPC2/CTSK/RGMA
GO:0009063	cellular amino acid catabolic process	0.000361631	0.320477	BP	ALDH6A1/DDAH2/ENOSF1/HYKK/HIBADH/FAH/ALDH5A1/HMGCL/DDAH1/ASL/DTD1/ASRGL1/IVD/AASS/GLS
GO:0009986	cell surface	0.00038137	0.0236873	CC	SCNN1G/SSH1/CD79A/MFGE8/HLA-E/LGALS1/ADAM9/ANXA1/NRCAM/TGFB3/CAPN5/LAYN/TNS1/ABCG1/IL6R/ITGA7/MYLK/RAB11FIP4/EPHA4/LRFN4/IL12RB2/ABCA1/CSPG5/CD24/CLU/ENPP1/RHOC/ITGAV/SDC1/SLC2A4/CHRNB2/TNFRSF12A/ADAM15/FSD1/ACHE/TNFRSF13C/DCTN3/SPA17/SORT1/PITPNM1/SFRP1/PCSK9/ITGA5/ENG/IGF2R/CLSTN3/FERMT2/ITGA3/EPCAM/CXADR/IQGAP2/SLITRK6/FUT4/GRIN1/SLC7A11/PAM/SERPINE2/PLK4/ARSB/SLC1A3/ABCA7/RAMP2
GO:0034061	DNA polymerase activity	0.000401435	0.10638	MF	POLD3/CHRAC1/POLD4/TERT/POLE3/POLE/DKC1/POLE2/POLE4/MYBBP1A/POLD1
GO:0009200	deoxyribonucleoside triphosphate metabolic process	0.000448654	0.331331	BP	TYMS/RRM2B/DTYMK/TBPL1/NUDT15/AK9/ITPA
GO:0009897	external side of plasma membrane	0.000605653	0.033856	CC	SCNN1G/CD79A/MFGE8/ADAM9/ANXA1/NRCAM/ABCG1/IL12RB2/ABCA1/CD24/ITGAV/SDC1/SLC2A4/CHRNB2/TNFRSF13C/SPA17/PCSK9/ITGA5/ENG/ITGA3/SERPINE2
GO:0015949	nucleobase-containing small molecule interconversion	0.000706494	0.35371	BP	RRM2B/DTYMK/CTPS1/GMPR/NME4/NME2/TXNRD1/AK9/AK7
GO:0030990	intraciliary transport particle	0.00071499	0.0363345	CC	IFT57/IFT88/TTC30B/TTC30A/IFT43/IFT80/TTC21A/WDR19/IFT140/KIF17
GO:0030198	extracellular matrix organization	0.000786234	0.35371	BP	VCAN/GSN/CPB2/ITGA7/FN1/PLOD3/ITGAV/COL5A3/GPX1/FSCN1/FLRT2/ADAM15/HPSE/ELN/COL9A3/RECK/JAM2/LRP1/LAMB3/CREB3L1/ITGA5/ENG/MFAP4/CYR61/ITGA3/GFAP/LAMC1/FGFR4/FMOD/DAG1/CTSL/TNC/ECM2/COL1A1/CTSK/RAMP2/NPHP3
GO:0007270	neuron-neuron synaptic transmission	0.000818096	0.35371	BP	ALS2/HAP1/GRM2/STXBP1/PLCL1/DNM1/CHRNB2/SLC6A9/OXTR/MEF2C/CLSTN3/GRIN1/SERPINE2/KRAS/UNC13B/PINK1/DGKI/RAB3B
GO:0043062	extracellular structure organization	0.000863755	0.35371	BP	VCAN/GSN/CPB2/ITGA7/FN1/PLOD3/ITGAV/COL5A3/GPX1/FSCN1/FLRT2/ADAM15/HPSE/ELN/COL9A3/RECK/JAM2/LRP1/LAMB3/CREB3L1/ITGA5/ENG/MFAP4/CYR61/ITGA3/GFAP/LAMC1/FGFR4/FMOD/DAG1/CTSL/TNC/ECM2/COL1A1/CTSK/RAMP2/NPHP3
GO:0030203	glycosaminoglycan metabolic process	0.000954475	0.35371	BP	VCAN/CSPG5/CHST11/SDC1/DSEL/B4GALT2/HPSE/SLC35D1/CHST14/CLN6/GNS/NDST1/HS6ST2/FMOD/B4GALT5/CHP1/LYVE1/GPC2/DSE/MKI67/CHPF/ARSB/EGF
GO:0003887	DNA-directed DNA polymerase activity	0.000991593	0.197079	MF	POLD3/CHRAC1/POLD4/POLE3/POLE/POLE2/POLE4/MYBBP1A/POLD1
GO:0051129	negative regulation of cellular component organization	0.000997558	0.35371	BP	VAT1/LGALS1/DNM3/FEZ1/GSN/EPHA4/TMEM67/SEMA6C/PLEKHH2/VIM/CLU/SACS/DUSP1/CORO1A/GPX1/FEZ2/ARHGEF1/CARMIL1/EVI5L/HMGA1/SEMA6D/PPIF/SPTBN4/DLC1/SCAMP5/H3F3B/LRP1/TMEM59/CHEK1/LMNA/FBXO43/SDCBP/ASAP1/GBP1/PICALM/RTN4/ITGA3/LINGO1/H2AFY/RBM14/LIG3/GFAP/EPS8/CLEC16A/SMARCB1/SPTBN2/GFI1/CHMP2A/SHANK1/TOM1L2/EML2/TMSB10/SIRT4/SEMA4F/INSIG1/GDI1/ASF1A/SEMA6B/GMFB/PINK1/PRKAR1A/CTBP1/ITM2C/INPP5F/SWAP70/C…
GO:1903510	mucopolysaccharide metabolic process	0.00113089	0.35371	BP	VCAN/CSPG5/CHST11/DSEL/B4GALT2/SLC35D1/CHST14/GNS/NDST1/FMOD/B4GALT5/CHP1/LYVE1/DSE/MKI67/CHPF/ARSB/EGF
GO:0031960	response to corticosteroid	0.00118167	0.35371	BP	ADM/ADAM9/ANXA1/TYMS/HEY1/FOXO1/DUSP1/SDC1/ATP2B1/KLF9/CASP9/ENG/CREBRF/TFAP4/SMYD3/PAM/KRAS/COL1A1/PPARGC1B/ERRFI1
GO:1903019	negative regulation of glycoprotein metabolic process	0.00126323	0.35371	BP	TMEM59/ITM2B/ITM2A/ITM2C/ABCA7/PTX3
GO:0045599	negative regulation of fat cell differentiation	0.00127722	0.35371	BP	DDIT3/FOXO1/ENPP1/ARNTL/SORT1/MSX2/E2F1/INSIG1/WWTR1/TRIB3
GO:0006022	aminoglycan metabolic process	0.00159037	0.364076	BP	VCAN/CSPG5/CHST11/SDC1/DSEL/B4GALT2/HPSE/SLC35D1/CHST14/CLN6/GNS/NDST1/HS6ST2/FMOD/B4GALT5/CHP1/LYVE1/GPC2/DSE/MKI67/CHPF/ARSB/EGF
GO:0000722	telomere maintenance via recombination	0.00166049	0.364076	BP	LIG1/POLD3/POLD4/RFC2/RPA3/RAD51/RPA2/POLE/POLE2/POLD1
GO:0071385	cellular response to glucocorticoid stimulus	0.00166049	0.364076	BP	ANXA1/HEY1/FOXO1/ATP2B1/KLF9/CASP9/CREBRF/TFAP4/SMYD3/ERRFI1
GO:0009148	pyrimidine nucleoside triphosphate biosynthetic process	0.00166577	0.364076	BP	TYMS/DTYMK/CTPS1/TBPL1/NME4/NME2/UCK2
GO:0051384	response to glucocorticoid	0.00178772	0.364076	BP	ADM/ADAM9/ANXA1/TYMS/HEY1/FOXO1/DUSP1/SDC1/ATP2B1/KLF9/CASP9/CREBRF/TFAP4/SMYD3/PAM/KRAS/PPARGC1B/ERRFI1
GO:0051952	regulation of amine transport	0.00180764	0.364076	BP	CHRNB2/OXTR/KCNA2/PER2/ARL6IP1/GRK2/PINK1/RAB3B
GO:0007611	learning or memory	0.00189166	0.364432	BP	ATP8A1/PJA2/CHRNB2/B4GALT2/OXTR/DEAF1/MEF2C/ITGA5/HIF1A/PPP1R1B/ITGA3/TANC1/NQO2/KMT2B/SHANK1/GRIN1/PRKAR2B/KRAS/ITPR3/GMFB/JPH4/POMK/ABCA7/GM2A/DGKI/PPT1
GO:0003779	actin binding	0.00208564	0.331617	MF	SSH1/MYO19/MARCKS/GSN/TNS1/KLHL5/MYO1B/MYLK/EPB41/PLEKHH2/PLS1/CORO1A/FSCN1/FMNL2/SSFA2/SPTBN4/RP2/BAIAP2L1/VASP/GBP1/MSRB1/COTL1/HOOK1/PPP1R18/EPB41L2/CAP1/EPS8/SPTBN2/IQGAP2/CTNNAL1/DSTN/MSRB2/DAG1/PALLD/TMSB10/PLS3/TLN2/NEB/GMFB/EPB41L3/STK38L/CGN/BCL7B/COBLL1/MIB2/AJUBA
GO:0050651	dermatan sulfate proteoglycan biosynthetic process	0.00214388	0.37069	BP	VCAN/CSPG5/DSEL/CHST14/DSE
GO:0050877	neurological system process	0.00220114	0.37069	BP	SCNN1G/LOXHD1/NRCAM/ZIC2/FIG4/ATP8A1/PJA2/GPR155/DNM1/GPX1/CHRNB2/B4GALT2/TUB/RP1/OXTR/KCNA2/HMCN1/EPHB1/DEAF1/NIPSNAP1/FAM65B/SPTBN4/MEF2C/SCN9A/SNAI2/AGTPBP1/RP2/CACNA1I/CLN6/ITGA5/HIF1A/PPP1R1B/ITGA3/TANC1/TNFRSF21/NQO2/KMT2B/GJA3/TMEM100/KCNQ4/SLITRK6/ASIC2/RGS9BP/SHANK1/GRIN1/PRKAR2B/EML2/SERPINE2/KRAS/ITPR3/GMFB/PDE6D/WDR19/JPH4/SCN4A/FKBP1B/GLS/COL1A1/POMK/TIMM13/SLC1A3/ABCA7/BEST1/BBS9/GM…
GO:0051606	detection of stimulus	0.00231628	0.37069	BP	LOXHD1/TGFB3/ABCG1/RP1/JUP/EPHB1/OPN3/PITPNM1/TIMELESS/POLD3/POLD4/MRPS26/GRK4/ASIC2/RFC2/RGS9BP/RPA3/SERPINE2/RPA2/BEST1/FNTB/DNAJA1/CDS1/POLD1
GO:1990391	DNA repair complex	0.00232421	0.104901	CC	LIG4/CHRAC1/CETN2/ATP23/C9orf142/POLE3/POLE/POLE2/POLE4/POLD1/NHEJ1
GO:0042982	amyloid precursor protein metabolic process	0.00234243	0.37069	BP	HAP1/ABCG1/CLU/ACHE/PICALM/ITM2B/ITM2A/ITM2C/ABCA7
GO:0044273	sulfur compound catabolic process	0.00234243	0.37069	BP	VCAN/CSPG5/CTH/CHAC1/HPSE/GNS/FMOD/ARSB/AHCY
GO:0030864	cortical actin cytoskeleton	0.00243956	0.104901	CC	GSN/EPB41/PLEKHH2/PLS1/CORO1A/LANCL2/SPTBN4/DLC1/EPB41L2/CAP1/SPTBN2/DSTN
GO:0015837	amine transport	0.00246209	0.37619	BP	CHRNB2/OXTR/KCNA2/PER2/ARL6IP1/GRK2/PINK1/RAB3B
GO:0071384	cellular response to corticosteroid stimulus	0.00270497	0.399524	BP	ANXA1/HEY1/FOXO1/ATP2B1/KLF9/CASP9/CREBRF/TFAP4/SMYD3/ERRFI1
GO:0005671	Ada2/Gcn5/Ada3 transcription activator complex	0.0030287	0.120932	CC	KAT2A/HCFC1/SGF29/WDR5/POLE3/POLE4
GO:0015923	mannosidase activity	0.00308249	0.384678	MF	MANBA/MAN1A1/MAN2A2/MAN2B1/MAN1C1/EDEM2
GO:0008154	actin polymerization or depolymerization	0.00316792	0.429741	BP	CDC42EP3/SSH1/GSN/PLEKHH2/PAK3/ARFIP1/CORO1A/CARMIL1/FCHSD1/SPTBN4/BAIAP2L1/VASP/MSRB1/FER/CAP1/EPS8/SPTBN2/IQGAP2/DSTN/MSRB2/TMSB10/LATS1/GMFB/SWAP70/SH3BGRL3/MLST8/COBLL1
GO:0009147	pyrimidine nucleoside triphosphate metabolic process	0.00335488	0.429741	BP	TYMS/DTYMK/CTPS1/TBPL1/NME4/NME2/UCK2
GO:0005154	epidermal growth factor receptor binding	0.0033871	0.384678	MF	SHC1/ITGA5/LINGO1/FER/ERBB4/EGF/SNX2
GO:0042555	MCM complex	0.00356041	0.132685	CC	MCM5/MCM4/MCM3/TONSL/MCM6
GO:0002029	desensitization of G-protein coupled receptor protein signaling pathway	0.00358845	0.429741	BP	ADM/DNM1/GIPR/GRK2/GRK4
GO:0010561	negative regulation of glycoprotein biosynthetic process	0.00358845	0.429741	BP	TMEM59/ITM2B/ITM2A/ITM2C/ABCA7
GO:0022401	negative adaptation of signaling pathway	0.00358845	0.429741	BP	ADM/DNM1/GIPR/GRK2/GRK4
GO:0045717	negative regulation of fatty acid biosynthetic process	0.00358845	0.429741	BP	ERLIN2/ACADVL/WDTC1/INSIG1/TRIB3
GO:0050655	dermatan sulfate proteoglycan metabolic process	0.00358845	0.429741	BP	VCAN/CSPG5/DSEL/CHST14/DSE
GO:0031667	response to nutrient levels	0.00370632	0.432177	BP	ADM/RALB/ABCA1/TYMS/GCN1/BRIP1/DDIT3/FOXO1/SLC38A2/GIPR/KAT2A/ATF3/ATP2B1/EIF2AK2/G6PD/ADRB1/MEF2C/HMGCL/SFRP1/SNAI2/ACSL3/PCSK9/MBD3/PCSK1N/DAD1/OXCT1/FADS1/TP53/RB1CC1/GAS2L1/TNC/ZFYVE1/ACSL4/RRAGA/FKBP1B/AQP3/BCAS3/COL1A1/ARSB/AHCY/AACS/MYBBP1A
GO:0031345	negative regulation of cell projection organization	0.00396774	0.44883	BP	LGALS1/DNM3/EPHA4/SEMA6C/VIM/ARHGEF1/EVI5L/SEMA6D/LRP1/ASAP1/RTN4/ITGA3/LINGO1/GFAP/GFI1/SEMA4F/GDI1/SEMA6B/ITM2C/INPP5F/RGMA/RAP1GAP
GO:0044708	single-organism behavior	0.00405173	0.44883	BP	ALS2/EPHA4/ATP8A1/PJA2/DNM1/CHRNB2/B4GALT2/OXTR/KCNA2/DEAF1/SPTBN4/MEF2C/SCN9A/ITGA5/NPHP1/HIF1A/PPP1R1B/ITGA3/TANC1/ASIP/NQO2/KMT2B/EPS8/SPTBN2/SLITRK6/SHANK1/GRIN1/PRKAR2B/SERPINE2/KRAS/ITPR3/GMFB/JPH4/INPP5F/POMK/SLC1A3/ABCA7/GM2A/DGKI/PPT1
GO:0006475	internal protein amino acid acetylation	0.0043634	0.459062	BP	BRPF3/KAT2A/HCFC1/SRCAP/TRRAP/SNAI2/CHEK1/MED24/JADE1/SGF29/WDR5/MBD3/ASL/SMARCB1/KANSL3/ING5/MSL1/CREBBP/TAF5L/EP400/POLE3/CTBP1/BEND3/JADE2/POLE4
GO:0016573	histone acetylation	0.00440646	0.459062	BP	BRPF3/KAT2A/HCFC1/SRCAP/TRRAP/SNAI2/CHEK1/MED24/JADE1/SGF29/WDR5/MBD3/SMARCB1/KANSL3/ING5/MSL1/CREBBP/TAF5L/EP400/POLE3/CTBP1/BEND3/JADE2/POLE4
GO:0045922	negative regulation of fatty acid metabolic process	0.0044549	0.459062	BP	ERLIN2/ACADVL/WDTC1/SIRT4/INSIG1/TRIB3
GO:0033687	osteoblast proliferation	0.00457716	0.46094	BP	OSR2/ITGAV/EIF2AK2/HPSE/SFRP1/CYR61/NELL1
GO:0030832	regulation of actin filament length	0.00487478	0.480003	BP	CDC42EP3/SSH1/GSN/PLEKHH2/PAK3/ARFIP1/CORO1A/CARMIL1/FCHSD1/SPTBN4/BAIAP2L1/VASP/FER/EPS8/SPTBN2/IQGAP2/DSTN/TMSB10/LATS1/NEB/GMFB/SWAP70/SH3BGRL3/MLST8
GO:0002576	platelet degranulation	0.00500941	0.482537	BP	TGFB3/QSOX1/BRPF3/STXBP1/PSAP/FN1/CLU/CDC37L1/TUBA4A/LAMP2/LGALS3BP/HABP4/EGF
GO:0043392	negative regulation of DNA binding	0.00518994	0.486726	BP	DDIT3/HEY1/PER2/MSX2/TFAP4/MDFI/SUMO1/E2F1/HABP4/CTNNBIP1
GO:0009991	response to extracellular stimulus	0.0054185	0.486726	BP	ADM/RALB/ABCA1/TYMS/GCN1/BRIP1/DDIT3/FOXO1/SLC38A2/GIPR/KAT2A/ATF3/ATP2B1/EIF2AK2/G6PD/ADRB1/MEF2C/HMGCL/SFRP1/SNAI2/ACSL3/PCSK9/MBD3/PCSK1N/AES/DAD1/NUDT15/OXCT1/FADS1/TP53/RB1CC1/GAS2L1/TNC/ZFYVE1/ACSL4/RRAGA/FKBP1B/AQP3/BCAS3/COL1A1/ARSB/AHCY/AACS/MYBBP1A
GO:1901136	carbohydrate derivative catabolic process	0.00544432	0.486726	BP	VCAN/UNG/CSPG5/PDE3A/SDC1/HPSE/NUDT3/GNS/GALT/NEU1/NUDT15/FMOD/CHP1/LYVE1/EDEM2/GPC2/SMUG1/MGEA5/HINT1/ITPA/ARSB/AHCY/GM2A
GO:0006260	DNA replication	0.00549228	0.486726	BP	TGFB3/TSPYL2/SHC1/BRIP1/HMGA1/CDC25A/MCM5/RRM2B/MCM4/ACHE/MCM3/ALYREF/RBBP8/TIMELESS/CHEK1/LIG1/E2F8/TONSL/POLD3/POLD4/GINS1/RBM14/DTD1/NFIC/LIG3/CDC45/HUS1/RFC2/RPA3/ING5/RAD51/POLE3/CLSPN/RPA2/MCM6/GINS2/CDK2AP1/POLE/EGF/POLE2/POLD1
GO:0023058	adaptation of signaling pathway	0.00561798	0.488103	BP	ADM/DNM1/GIPR/GRK2/GRK4
GO:0018393	internal peptidyl-lysine acetylation	0.00593617	0.496433	BP	BRPF3/KAT2A/HCFC1/SRCAP/TRRAP/SNAI2/CHEK1/MED24/JADE1/SGF29/WDR5/MBD3/SMARCB1/KANSL3/ING5/MSL1/CREBBP/TAF5L/EP400/POLE3/CTBP1/BEND3/JADE2/POLE4
GO:0051932	synaptic transmission, GABAergic	0.00610719	0.496433	BP	HAP1/STXBP1/PLCL1/DNM1/OXTR/CLSTN3/KRAS
GO:0060317	cardiac epithelial to mesenchymal transition	0.00610719	0.496433	BP	HEY1/ADAM15/SNAI2/ENG/MSX2/RTN4/TMEM100
GO:0030036	actin cytoskeleton organization	0.00617287	0.496433	BP	CCDC155/CDC42EP3/SSH1/ANXA1/GSN/TGFB3/MYO1B/SHC1/EPB41/TNIK/PLEKHH2/PAK3/ARFIP1/PLS1/S100A10/CORO1A/FSCN1/FMNL2/CARMIL1/FCHSD1/SPTBN4/DLC1/MEF2C/EPB41L5/LRP1/SFRP1/SDCBP/BAIAP2L1/VASP/MSRB1/NPHP1/FGD6/RND3/EPB41L2/FER/CAP1/EPS8/CXADR/SPTBN2/IQGAP2/DSTN/MSRB2/PALLD/SHANK1/TMSB10/PAM/LATS1/PLS3/NEB/KRAS/GMFB/PRKAR1A/SWAP70/CFLAR/EPB41L3/PTK7/SH3BGRL3/BCAS3/MLST8/COBLL1/PPARGC1B
GO:0030206	chondroitin sulfate biosynthetic process	0.00627403	0.496433	BP	VCAN/CSPG5/CHST11/SLC35D1/DSE/CHPF
GO:0009582	detection of abiotic stimulus	0.00642109	0.499155	BP	LOXHD1/RP1/JUP/EPHB1/OPN3/PITPNM1/TIMELESS/GRK4/ASIC2/RGS9BP/SERPINE2/BEST1/FNTB/CDS1
GO:0031589	cell-substrate adhesion	0.00675064	0.515726	BP	LGALS1/ADAM9/ITGA7/FN1/S100A10/ITGAV/CORO1A/COL5A3/TNFRSF12A/CARMIL1/ADAM15/HPSE/EPHB1/EPDR1/RELL2/DLC1/EPB41L5/SGCE/SFRP1/GBP1/ITGA5/FREM1/FERMT2/CYR61/ITGA3/CDK6/FER/LAMC1/DAG1/RAB1A/LYVE1/ECM2/BCAS3/COL1A1/AJUBA
GO:0050890	cognition	0.00725747	0.530334	BP	ATP8A1/PJA2/GPR155/CHRNB2/B4GALT2/OXTR/DEAF1/MEF2C/ITGA5/HIF1A/PPP1R1B/ITGA3/TANC1/NQO2/KMT2B/SHANK1/GRIN1/PRKAR2B/KRAS/ITPR3/GMFB/JPH4/POMK/ABCA7/GM2A/DGKI/PPT1
GO:0044089	positive regulation of cellular component biogenesis	0.00726086	0.530334	BP	CDC42EP3/HAP1/DNM3/GSN/TGFB3/RALB/ARFIP1/S100A10/CLU/CORO1A/SDC1/FNBP1L/FSCN1/FLRT2/CARMIL1/OXTR/MPP7/AMIGO2/EPHB1/EPB41L5/SFRP1/SDCBP/BAIAP2L1/VASP/BID/CLSTN3/NPHP1/FER/SUMO1/IQGAP2/SLITRK6/ASIC2/DAG1/RPA3/SLITRK4/TP53/GMFB/TRABD2A/UNC13B/PLK4/PINK1/RPA2/TPPP/SWAP70/BCAS3/MLST8/PSMC4/AJUBA/MITF
GO:0042594	response to starvation	0.00752051	0.530334	BP	ADM/RALB/GCN1/DDIT3/FOXO1/SLC38A2/ATF3/EIF2AK2/HMGCL/SFRP1/PCSK9/OXCT1/FADS1/TP53/RB1CC1/GAS2L1/ZFYVE1/RRAGA/BCAS3/AACS/MYBBP1A
GO:0010977	negative regulation of neuron projection development	0.00755988	0.530334	BP	LGALS1/DNM3/EPHA4/SEMA6C/VIM/ARHGEF1/SEMA6D/LRP1/ASAP1/RTN4/LINGO1/GFAP/GFI1/SEMA4F/GDI1/SEMA6B/ITM2C/INPP5F/RGMA
GO:0006027	glycosaminoglycan catabolic process	0.00765347	0.530334	BP	VCAN/CSPG5/SDC1/HPSE/GNS/FMOD/CHP1/LYVE1/GPC2/ARSB
GO:0090066	regulation of anatomical structure size	0.00765998	0.530334	BP	ADM/CDC42EP3/SSH1/ALS2/NRCAM/GSN/DOCK4/SEMA6C/FN1/PLEKHH2/PLOD3/PAK3/ARFIP1/PLS1/CORO1A/GPX1/SCPEP1/TNFRSF12A/CARMIL1/OXTR/FCHSD1/SEMA6D/SPTBN4/ADRB1/PER2/BAIAP2L1/VASP/RTN4/FER/EPS8/SPTBN2/IQGAP2/DSTN/WDTC1/ASIC2/TMSB10/RB1CC1/LATS1/SEMA4F/NEB/CDKL5/SEMA6B/GMFB/SWAP70/SH3BGRL3/AQP3/MLST8/RAB3B
GO:0032993	protein-DNA complex	0.00823637	0.287758	CC	DDIT3/H1F0/JUP/MCM3/H3F3B/TONSL/POLD3/CHRAC1/POLD4/GINS1/H2AFY/CDC45/TERT/RPA3/POLE3/RPA2/HIST1H2AB/GINS2/POLE/HIST2H2BE/POLE2/H3F3C/POLE4/POLD1/HIST2H3D
GO:0043966	histone H3 acetylation	0.00846721	0.548751	BP	BRPF3/KAT2A/CHEK1/JADE1/SGF29/WDR5/SMARCB1/ING5/TAF5L/POLE3/JADE2/POLE4
GO:0051963	regulation of synapse assembly	0.00846721	0.548751	BP	CHRNB2/FLRT2/OXTR/AMIGO2/EPHB1/MEF2C/CLSTN3/SLITRK6/ASIC2/GRIN1/SLITRK4/NECTIN1
GO:0009065	glutamine family amino acid catabolic process	0.00857816	0.548751	BP	DDAH2/FAH/DDAH1/ASL/ASRGL1/GLS
GO:0033688	regulation of osteoblast proliferation	0.00857816	0.548751	BP	ITGAV/EIF2AK2/HPSE/SFRP1/CYR61/NELL1
GO:0008064	regulation of actin polymerization or depolymerization	0.00884732	0.548751	BP	CDC42EP3/SSH1/GSN/PLEKHH2/PAK3/ARFIP1/CORO1A/CARMIL1/FCHSD1/SPTBN4/BAIAP2L1/VASP/FER/EPS8/SPTBN2/IQGAP2/DSTN/TMSB10/LATS1/GMFB/SWAP70/SH3BGRL3/MLST8
GO:0030204	chondroitin sulfate metabolic process	0.00889199	0.548751	BP	VCAN/CSPG5/CHST11/DSEL/SLC35D1/DSE/CHPF/ARSB
GO:0050848	regulation of calcium-mediated signaling	0.00889729	0.548751	BP	HAP1/P2RX5/ERBB3/GBP1/TRDN/TMEM100/CHP1/GSTM2/HINT1/JPH4/FKBP1B
GO:0001933	negative regulation of protein phosphorylation	0.00903767	0.548751	BP	RASSF2/MECOM/FOXO1/DUSP1/ENPP1/ATF3/FLRT2/GFRA2/RGS4/KIRREL2/LRRC4/MAPK8IP1/ZBED3/XDH/SFRP1/GBP1/DUSP7/ENG/CBLB/PPP1R15A/PPP1R1B/H2AFY/TRIB1/TFAP4/DUSP26/SMYD3/DAG1/CHP1/PRKAR2B/NDRG2/SMPD1/LATS1/FOXM1/TARBP2/CDK5RAP3/IGBP1/GMFB/DUSP16/PINK1/DDIT4/PRKAR1A/INPP5F/DNAJA1/WWTR1/TRIB3/ERRFI1
GO:0006023	aminoglycan biosynthetic process	0.00916443	0.548751	BP	VCAN/CSPG5/CHST11/SDC1/DSEL/B4GALT2/SLC35D1/CHST14/NDST1/HS6ST2/FMOD/B4GALT5/GPC2/DSE/CHPF/EGF
GO:0006024	glycosaminoglycan biosynthetic process	0.00916443	0.548751	BP	VCAN/CSPG5/CHST11/SDC1/DSEL/B4GALT2/SLC35D1/CHST14/NDST1/HS6ST2/FMOD/B4GALT5/GPC2/DSE/CHPF/EGF
GO:0030029	actin filament-based process	0.00929635	0.549228	BP	CCDC155/CDC42EP3/SSH1/ANXA1/NEDD4L/GSN/TGFB3/MYO1B/SHC1/EPB41/TNIK/PLEKHH2/PAK3/VIM/ARFIP1/PLS1/S100A10/CORO1A/FNBP1L/FSCN1/FMNL2/CARMIL1/JUP/FCHSD1/SPTBN4/DLC1/MEF2C/EPB41L5/LRP1/SFRP1/SDCBP/BAIAP2L1/VASP/MSRB1/NPHP1/FGD6/RND3/EPB41L2/FER/CAP1/EPS8/CXADR/SUMO1/SPTBN2/IQGAP2/DSTN/MSRB2/PALLD/SHANK1/TMSB10/PAM/LATS1/PLS3/NEB/KRAS/GMFB/PRKAR1A/SWAP70/CFLAR/EPB41L3/PTK7/SH3BGRL3/BCAS3/MLST8/COBLL1/P…
GO:0044272	sulfur compound biosynthetic process	0.00967395	0.564017	BP	VCAN/PDP1/ACSF2/CSPG5/CHST11/PAPSS1/DSEL/B4GALT2/CTH/CHAC1/PDK3/SLC35D1/CHST14/ACSL3/NDST1/GSTM3/HS6ST2/FMOD/B4GALT5/GSTM2/FASN/ACSL4/DSE/CHPF/AHCY/PPT1
GO:0098552	side of membrane	0.00973642	0.299156	CC	SCNN1G/CD79A/MFGE8/HLA-E/GEM/ADAM9/ANXA1/NRCAM/GNAI1/ABCG1/IL12RB2/BDH1/ABCA1/CD24/ITGAV/SDC1/SLC2A4/CHRNB2/ATP2B1/G6PD/JUP/TNFRSF13C/SPA17/PCSK9/ITGA5/ENG/FERMT2/ITGA3/FER/GFAP/SERPINE2/KRAS/TRAF3/DNAJA1/GM2A/ERRFI1/GNAZ
GO:0005776	autophagosome	0.00994596	0.299156	CC	HAP1/WIPI1/FTL/RALB/CALCOCO2/OPTN/TP53INP1/TM9SF1/LAMP2/VMP1/TP53INP2/ZFYVE1/DAPK2/FTH1/NBR1
GO:0032956	regulation of actin cytoskeleton organization	0.0100896	0.580609	BP	CDC42EP3/SSH1/GSN/TGFB3/PLEKHH2/PAK3/ARFIP1/S100A10/CORO1A/FSCN1/CARMIL1/FCHSD1/SPTBN4/DLC1/MEF2C/LRP1/SFRP1/BAIAP2L1/VASP/FER/EPS8/SPTBN2/IQGAP2/DSTN/SHANK1/TMSB10/PAM/LATS1/NEB/GMFB/SWAP70/SH3BGRL3/BCAS3/MLST8
GO:0032391	photoreceptor connecting cilium	0.0101681	0.299156	CC	IFT57/RP1/NPHP1/CETN2/WDR19/IFT140/KIF17
GO:0018394	peptidyl-lysine acetylation	0.0103186	0.586175	BP	BRPF3/KAT2A/HCFC1/SRCAP/TRRAP/SNAI2/CHEK1/MED24/JADE1/SGF29/WDR5/MBD3/SMARCB1/KANSL3/ING5/MSL1/CREBBP/TAF5L/EP400/POLE3/CTBP1/BEND3/JADE2/POLE4
GO:0009262	deoxyribonucleotide metabolic process	0.0110215	0.595012	BP	UNG/TYMS/RRM2B/DTYMK/TBPL1/NUDT15/AK9/SMUG1
GO:0050654	chondroitin sulfate proteoglycan metabolic process	0.0110215	0.595012	BP	VCAN/CSPG5/CHST11/DSEL/SLC35D1/DSE/CHPF/ARSB
GO:0005578	proteinaceous extracellular matrix	0.011054	0.301729	CC	VCAN/LGALS1/FRAS1/FN1/COL5A3/FLRT2/HPSE/HMCN1/ELN/COL9A3/RELL2/ACHE/LAMB3/SFRP1/APLP1/MFAP4/FREM1/CYR61/AMBN/ADAMTS6/LAMC1/LGALS3BP/TFPI2/FMOD/DAG1/TNC/GPC2/ECM2/COL1A1/SLC1A3
GO:0005518	collagen binding	0.0110558	0.727699	MF	ADAM9/FN1/COL5A3/RELL2/ADGRG6/ACHE/ITGA3/CTSL/ECM2/CTSK
GO:0016667	oxidoreductase activity, acting on a sulfur group of donors	0.0110558	0.727699	MF	IFI30/QSOX1/MSRB3/SRXN1/MSRB1/MSRB2/TXNRD1/NXN/SH3BGRL3/PTGES2
GO:0050840	extracellular matrix binding	0.0111291	0.727699	MF	LGALS1/ADAM9/ITGAV/ADGRG6/ACHE/CYR61/ITGA3/DAG1
GO:0007632	visual behavior	0.011169	0.595012	BP	CHRNB2/B4GALT2/DEAF1/NPHP1/HIF1A/PPP1R1B/TANC1/GRIN1/KRAS
GO:0009583	detection of light stimulus	0.011169	0.595012	BP	RP1/OPN3/PITPNM1/GRK4/ASIC2/RGS9BP/BEST1/FNTB/CDS1
GO:0030834	regulation of actin filament depolymerization	0.011169	0.595012	BP	GSN/PLEKHH2/CARMIL1/SPTBN4/EPS8/SPTBN2/DSTN/SWAP70/SH3BGRL3
GO:0030992	intraciliary transport particle B	0.0113351	0.301729	CC	IFT57/IFT88/TTC30B/TTC30A/IFT80/KIF17
GO:0071295	cellular response to vitamin	0.0114305	0.595012	BP	BRIP1/ATP2B1/SFRP1/SNAI2/TNC/COL1A1
GO:0010563	negative regulation of phosphorus metabolic process	0.0115484	0.595012	BP	RASSF2/GRM2/MECOM/FOXO1/DUSP1/ENPP1/SLC27A1/CSRNP3/ATF3/FLRT2/GFRA2/RGS4/PPIF/KIRREL2/LRRC4/MAPK8IP1/ZBED3/XDH/SFRP1/APLP1/GBP1/DUSP7/ENG/CBLB/PPP1R15A/PPP1R1B/H2AFY/TRIB1/TFAP4/PKMYT1/DUSP26/SMYD3/DAG1/CHP1/PRKAR2B/NDRG2/SMPD1/LATS1/FOXM1/TARBP2/CDK5RAP3/IGBP1/ZFYVE1/GMFB/DUSP16/PINK1/DDIT4/PRKAR1A/INPP5F/SWAP70/FKBP1B/SH3RF2/DNAJA1/WWTR1/TRIB3/AJUBA/ERRFI1
GO:0045936	negative regulation of phosphate metabolic process	0.0115484	0.595012	BP	RASSF2/GRM2/MECOM/FOXO1/DUSP1/ENPP1/SLC27A1/CSRNP3/ATF3/FLRT2/GFRA2/RGS4/PPIF/KIRREL2/LRRC4/MAPK8IP1/ZBED3/XDH/SFRP1/APLP1/GBP1/DUSP7/ENG/CBLB/PPP1R15A/PPP1R1B/H2AFY/TRIB1/TFAP4/PKMYT1/DUSP26/SMYD3/DAG1/CHP1/PRKAR2B/NDRG2/SMPD1/LATS1/FOXM1/TARBP2/CDK5RAP3/IGBP1/ZFYVE1/GMFB/DUSP16/PINK1/DDIT4/PRKAR1A/INPP5F/SWAP70/FKBP1B/SH3RF2/DNAJA1/WWTR1/TRIB3/AJUBA/ERRFI1
GO:0050433	regulation of catecholamine secretion	0.0118545	0.597637	BP	CHRNB2/OXTR/KCNA2/GRK2/PINK1
GO:0001649	osteoblast differentiation	0.0118885	0.597637	BP	VCAN/RASSF2/IL6R/CEBPD/ACHE/ALYREF/IGFBP5/MEF2C/H3F3B/SFRP1/SNAI2/IFT80/CREB3L1/MSX2/CYR61/CDK6/NELL1/TP53INP2/FASN/TNC/ASF1A/COL1A1/SND1/WWTR1/MYBBP1A/CTNNBIP1/NBR1
GO:0004559	alpha-mannosidase activity	0.0119377	0.727699	MF	MAN1A1/MAN2A2/MAN2B1/MAN1C1/EDEM2
GO:0042326	negative regulation of phosphorylation	0.012004	0.597637	BP	RASSF2/MECOM/FOXO1/DUSP1/ENPP1/ATF3/FLRT2/GFRA2/RGS4/PPIF/KIRREL2/LRRC4/MAPK8IP1/ZBED3/XDH/SFRP1/GBP1/DUSP7/ENG/CBLB/PPP1R15A/PPP1R1B/H2AFY/TRIB1/TFAP4/DUSP26/SMYD3/DAG1/CHP1/PRKAR2B/NDRG2/SMPD1/LATS1/FOXM1/TARBP2/CDK5RAP3/IGBP1/GMFB/DUSP16/PINK1/DDIT4/PRKAR1A/INPP5F/DNAJA1/WWTR1/TRIB3/AJUBA/ERRFI1
GO:0051046	regulation of secretion	0.0123696	0.608998	BP	HAP1/HLA-E/ADAM9/ANXA1/MARCKS/KDM5B/RAB3D/TGFB3/CPB2/STXBP1/RALB/RAB8B/FN1/ARFIP1/SLC30A1/SDC1/GIPR/CHRNB2/ARNTL/OXTR/KCNA2/ACHE/SCAMP5/MEF2C/PER2/SFRP1/CACNA1I/SDCBP/ACSL3/ERBB3/GBP1/HIF1A/TNFRSF21/GAB2/IRF3/FER/GRK2/NCS1/DNAJC1/CHMP2A/RHBDD3/OXCT1/PAM/SIRT4/ITPR3/SEPT5/UNC13B/PINK1/FKBP1B/RFX3/EGF/AACS/RSAD2/RAB3B
GO:0007584	response to nutrient	0.0125258	0.60991	BP	ABCA1/TYMS/BRIP1/GIPR/ATP2B1/MEF2C/HMGCL/SFRP1/SNAI2/ACSL3/DAD1/OXCT1/TNC/ACSL4/FKBP1B/AQP3/COL1A1/ARSB/AHCY/AACS
GO:0003924	GTPase activity	0.0127468	0.727699	MF	DNM3/GEM/GNAI1/RAB3D/TUBB2B/RALB/RAB8B/TUBA1A/TUBB3/DNM1/RRAS/SEPT4/TUBA4A/GBP1/RND3/RAB31/TUBB4A/RAB1A/RAB43/KRAS/RAN/SEPT5/ATL3/SRP54/RRAGA/RAB6A/TUBA1B/TUBB2A/RAP1GAP/RAB3B/GNAZ
GO:0006026	aminoglycan catabolic process	0.0129246	0.614638	BP	VCAN/CSPG5/SDC1/HPSE/GNS/FMOD/CHP1/LYVE1/GPC2/ARSB
GO:0006312	mitotic recombination	0.0129246	0.614638	BP	LIG1/POLD3/POLD4/RFC2/RPA3/RAD51/RPA2/POLE/POLE2/POLD1
GO:0031344	regulation of cell projection organization	0.0131249	0.614638	BP	CDC42EP3/SSH1/HAP1/LGALS1/DNM3/CNTN1/FEZ1/NRCAM/NEDD4L/TGFB3/EPHA4/SEMA6C/FIG4/RAB8B/FN1/TNIK/PAK3/VIM/PLS1/FNBP1L/IFT88/KAT2A/CHRNB2/ARHGEF1/FSCN1/TNFRSF12A/CARMIL1/EVI5L/KIF13B/SEMA6D/MEF2C/LRP1/SFRP1/ASAP1/RTN4/ITGA3/LINGO1/FER/NME2/GFAP/NCS1/GFI1/SHANK1/KIDINS220/GRIN1/SEMA4F/CDKL5/GDI1/SEMA6B/ITM2C/INPP5F/PTK7/IFT140/FKBP1B/BCAS3/ARSB/RGMA/METRN/RAP1GAP
GO:0007613	memory	0.0131777	0.614638	BP	PJA2/CHRNB2/B4GALT2/OXTR/ITGA5/ITGA3/NQO2/KMT2B/SHANK1/GRIN1/ITPR3/ABCA7
GO:0006473	protein acetylation	0.0133919	0.618121	BP	BRPF3/FOXO1/KAT2A/HCFC1/SRCAP/TRRAP/SNAI2/CHEK1/MED24/JADE1/SGF29/WDR5/MBD3/ASL/SMARCB1/KANSL3/ING5/MSL1/CREBBP/TAF5L/EP400/POLE3/CTBP1/BEND3/JADE2/POLE4
GO:0005525	GTP binding	0.0137339	0.727699	MF	DNM3/GEM/GNAI1/RHOBTB2/RAB3D/TUBB2B/RALB/RAB8B/TUBA1A/TUBB3/SEPT3/RHOC/DNM1/RRAS/GUCY1B3/LANCL2/SEPT4/TUBA4A/URGCP/RP2/GBP1/GTPBP6/RND3/RAB31/TUBB4A/RAB1A/RABL6/RHEBL1/EHD3/RAB43/KRAS/RAN/SEPT5/ATL3/SRP54/RRAGA/RAB20/RAB6A/RHOBTB1/TUBA1B/TUBB2A/RAB3B/GNAZ
GO:0009581	detection of external stimulus	0.01383	0.626473	BP	LOXHD1/RP1/JUP/EPHB1/OPN3/PITPNM1/GRK4/ASIC2/RGS9BP/SERPINE2/BEST1/FNTB/CDS1
GO:0007015	actin filament organization	0.0138556	0.626473	BP	CCDC155/CDC42EP3/SSH1/GSN/TGFB3/MYO1B/PLEKHH2/PAK3/ARFIP1/PLS1/S100A10/CORO1A/FSCN1/CARMIL1/FCHSD1/SPTBN4/DLC1/SFRP1/BAIAP2L1/VASP/MSRB1/FER/CAP1/EPS8/SPTBN2/IQGAP2/DSTN/MSRB2/SHANK1/TMSB10/LATS1/PLS3/GMFB/SWAP70/SH3BGRL3/MLST8/COBLL1/PPARGC1B
GO:0000323	lytic vacuole	0.0141307	0.343439	CC	VCAN/IFI30/SLC17A5/HAP1/ANXA1/GNAI1/DPP7/FTL/LIPA/PSAP/STS/CSPG5/TPCN1/ENPP1/SDC1/NPC2/ATP6V1A/HPSE/EPDR1/MANBA/SORT1/STX7/LRP1/TMEM59/PCSK9/CTSF/GNS/IGF2R/TM9SF1/NEU1/MAN2B1/GFAP/CLEC16A/LAMP2/FMOD/CTSL/SMPD1/SPG11/ATP6V0D1/PEBP4/AP5B1/MARCH2/GPC2/FTH1/ITM2C/RRAGA/VPS36/ARSB/EGF/SIAE/CTSK/GM2A/RAMP2/HLA-DMB/RNASET2/NBR1/CD68/PPT1
GO:0005764	lysosome	0.0141307	0.343439	CC	VCAN/IFI30/SLC17A5/HAP1/ANXA1/GNAI1/DPP7/FTL/LIPA/PSAP/STS/CSPG5/TPCN1/ENPP1/SDC1/NPC2/ATP6V1A/HPSE/EPDR1/MANBA/SORT1/STX7/LRP1/TMEM59/PCSK9/CTSF/GNS/IGF2R/TM9SF1/NEU1/MAN2B1/GFAP/CLEC16A/LAMP2/FMOD/CTSL/SMPD1/SPG11/ATP6V0D1/PEBP4/AP5B1/MARCH2/GPC2/FTH1/ITM2C/RRAGA/VPS36/ARSB/EGF/SIAE/CTSK/GM2A/RAMP2/HLA-DMB/RNASET2/NBR1/CD68/PPT1
GO:0050900	leukocyte migration	0.0143186	0.633792	BP	ARTN/ANXA1/IL6R/SHC1/FN1/ITGAV/CORO1A/SIRPA/JAM2/LYST/CREB3/PGF/SCG2/ITGA5/ITGA3/FER/EPS8/GRB14/CXADR/SLC7A11/KRAS/ATP1B2/DAPK2/NUP85/SWAP70/COL1A1/STK10/MITF
GO:0036003	positive regulation of transcription from RNA polymerase II promoter in response to stress	0.0148916	0.633792	BP	GCN1/DDIT3/ATF3/CREB3L1/HIF1A/TP53
GO:0034330	cell junction organization	0.0150601	0.633792	BP	TGFB3/TNS1/RAB8B/FN1/S100A10/RHOC/FSCN1/MPP7/JUP/DLC1/EPB41L5/LAMB3/SFRP1/SNAI2/CDH24/VASP/ITGA5/NPHP1/FERMT2/CDH6/LAMC1/CXADR/VMP1/AFDN/TLN2/NECTIN1/EPB41L3/BCAS3/RAMP2/AJUBA
GO:0031623	receptor internalization	0.0151256	0.633792	BP	ADM/DNM3/DNM1/ACHE/SDCBP/PCSK9/PICALM/GRK2/RAB31/GRK4/SCYL2/RAMP2
GO:0043967	histone H4 acetylation	0.0151256	0.633792	BP	KAT2A/HCFC1/TRRAP/JADE1/WDR5/SMARCB1/KANSL3/MSL1/EP400/CTBP1/BEND3/JADE2
GO:0030166	proteoglycan biosynthetic process	0.0151779	0.633792	BP	VCAN/CSPG5/CHST11/DSEL/SLC35D1/CHST14/NDST1/HS6ST2/DSE/CHPF
GO:0030027	lamellipodium	0.0154181	0.350397	CC	SSH1/ALS2/MYLK/PLEKHH2/ITGAV/CORO1A/FSCN1/CARMIL1/KCNA2/VASP/FGD6/SPATA13/FERMT2/FER/NME2/ARHGAP31/IQGAP2/DAG1/PALLD/RAB3IP/SWAP70/SH3BGRL3/AJUBA/SNX2
GO:0016442	RISC complex	0.0156707	0.350397	CC	TARBP2/AGO3/SND1/AGO2
GO:0009313	oligosaccharide catabolic process	0.0157679	0.633792	BP	MANBA/NEU1/MAN2B1/GM2A
GO:1902991	regulation of amyloid precursor protein catabolic process	0.0157679	0.633792	BP	HAP1/CLU/PICALM/ABCA7
GO:1990440	positive regulation of transcription from RNA polymerase II promoter in response to endoplasmic reticulum stress	0.0157679	0.633792	BP	DDIT3/ATF3/CREB3L1/TP53
GO:0051258	protein polymerization	0.0157995	0.633792	BP	CDC42EP3/DNM3/GSN/PAK3/ARFIP1/CORO1A/DNM1/CARMIL1/FCHSD1/SPTBN4/BAIAP2L1/VASP/MSRB1/FER/EPS8/SPTBN2/IQGAP2/MSRB2/CHMP2A/EML2/TMSB10/LATS1/GMFB/TUBGCP5/PINK1/TPPP/MLST8/COBLL1/UBE2C
GO:0015924	mannosyl-oligosaccharide mannosidase activity	0.0158603	0.727699	MF	MAN1A1/MAN2A2/MAN1C1/EDEM2
GO:0009394	2'-deoxyribonucleotide metabolic process	0.0161677	0.633792	BP	UNG/TYMS/DTYMK/TBPL1/NUDT15/AK9/SMUG1
GO:0003198	epithelial to mesenchymal transition involved in endocardial cushion formation	0.0162536	0.633792	BP	HEY1/SNAI2/ENG/MSX2/TMEM100
GO:0010874	regulation of cholesterol efflux	0.0162536	0.633792	BP	ABCG1/ABCA1/LRP1/EGF/ABCA7
GO:0008146	sulfotransferase activity	0.0163077	0.727699	MF	CHST11/DSEL/CHST14/CHST10/NDST1/HS6ST2/TPST1
GO:0031252	cell leading edge	0.016323	0.350945	CC	SSH1/ALS2/LAYN/MYLK/PLEKHH2/VIM/ITGAV/CORO1A/FSCN1/TNFRSF12A/ATP2B1/CARMIL1/KCNA2/DLC1/EPB41L5/SGCE/ARHGEF4/VASP/ITGA5/FGD6/SPATA13/FERMT2/CDK6/FER/NME2/EPS8/ARHGAP31/IQGAP2/DAG1/PALLD/TLN2/CDKL5/KSR1/RAB3IP/SWAP70/EPB41L3/SH3BGRL3/BCAS3/RINL/ABCA7/AJUBA/SNX2
GO:0031434	mitogen-activated protein kinase kinase binding	0.0163653	0.727699	MF	MAPK8IP1/TRIB1/IGBP1/KSR1/TRIB3
GO:0006261	DNA-dependent DNA replication	0.0169377	0.633792	BP	HMGA1/MCM5/RRM2B/MCM4/MCM3/ALYREF/LIG1/E2F8/TONSL/POLD3/POLD4/GINS1/LIG3/CDC45/RFC2/RAD51/MCM6/GINS2/CDK2AP1/POLE/POLE2/POLD1
GO:0010639	negative regulation of organelle organization	0.017123	0.633792	BP	VAT1/FEZ1/GSN/TMEM67/PLEKHH2/DUSP1/CORO1A/GPX1/FEZ2/CARMIL1/EVI5L/PPIF/SPTBN4/DLC1/H3F3B/CHEK1/LMNA/FBXO43/RBM14/LIG3/EPS8/CLEC16A/SPTBN2/CHMP2A/SHANK1/TOM1L2/EML2/TMSB10/SIRT4/INSIG1/GMFB/PINK1/PRKAR1A/SWAP70
GO:0032970	regulation of actin filament-based process	0.0174107	0.633792	BP	CDC42EP3/SSH1/GSN/TGFB3/PLEKHH2/PAK3/ARFIP1/S100A10/CORO1A/FSCN1/CARMIL1/JUP/FCHSD1/SPTBN4/DLC1/MEF2C/LRP1/SFRP1/BAIAP2L1/VASP/FER/EPS8/SUMO1/SPTBN2/IQGAP2/DSTN/SHANK1/TMSB10/PAM/LATS1/NEB/GMFB/SWAP70/SH3BGRL3/BCAS3/MLST8
GO:0032535	regulation of cellular component size	0.0176412	0.633792	BP	CDC42EP3/SSH1/ALS2/NRCAM/GSN/SEMA6C/FN1/PLEKHH2/PAK3/ARFIP1/PLS1/CORO1A/TNFRSF12A/CARMIL1/FCHSD1/SEMA6D/SPTBN4/BAIAP2L1/VASP/RTN4/FER/EPS8/SPTBN2/IQGAP2/DSTN/WDTC1/TMSB10/RB1CC1/LATS1/SEMA4F/NEB/CDKL5/SEMA6B/GMFB/SWAP70/SH3BGRL3/AQP3/MLST8/RAB3B
GO:0043112	receptor metabolic process	0.0181174	0.633792	BP	ADM/ALS2/DNM3/ITGAV/DNM1/ACHE/OPTN/SDCBP/PCSK9/PICALM/HIF1A/MYLIP/GRK2/RAB31/GRK4/EHD3/SCYL2/INPP5F/EPS15/RAMP2
GO:0006749	glutathione metabolic process	0.0188394	0.633792	BP	GPX1/CHAC1/G6PD/ALDH5A1/MMACHC/IDH1/GSTM3/GDAP1/GSTM2
GO:0030042	actin filament depolymerization	0.0188394	0.633792	BP	GSN/PLEKHH2/CARMIL1/SPTBN4/EPS8/SPTBN2/DSTN/SWAP70/SH3BGRL3
GO:0044319	wound healing, spreading of cells	0.0190173	0.633792	BP	GSN/RHOC/ITGA5/MSX2/CYR61/AJUBA
GO:0050650	chondroitin sulfate proteoglycan biosynthetic process	0.0190173	0.633792	BP	VCAN/CSPG5/CHST11/SLC35D1/DSE/CHPF
GO:0050850	positive regulation of calcium-mediated signaling	0.0190173	0.633792	BP	HAP1/P2RX5/ERBB3/TRDN/GSTM2/HINT1
GO:0051937	catecholamine transport	0.0190173	0.633792	BP	CHRNB2/OXTR/KCNA2/GRK2/PINK1/RAB3B
GO:0090505	epiboly involved in wound healing	0.0190173	0.633792	BP	GSN/RHOC/ITGA5/MSX2/CYR61/AJUBA
GO:1900087	positive regulation of G1/S transition of mitotic cell cycle	0.0190173	0.633792	BP	ANXA1/MEPCE/CDC45/TERT/UBE2E2/LSM11
GO:0007416	synapse assembly	0.0195935	0.633792	BP	DNM3/NRCAM/CHRNB2/DNER/FLRT2/OXTR/AMIGO2/EPHB1/ACHE/MEF2C/CLSTN3/SPTBN2/SLITRK6/ASIC2/GRIN1/SLITRK4/NECTIN1
GO:0000123	histone acetyltransferase complex	0.0196465	0.403293	CC	BRPF3/KAT2A/HCFC1/TRRAP/JADE1/SGF29/WDR5/KANSL3/ING5/MSL1/CREBBP/TAF5L/EP400/POLE3/JADE2/POLE4
GO:0008542	visual learning	0.0196563	0.633792	BP	CHRNB2/B4GALT2/DEAF1/HIF1A/PPP1R1B/TANC1/GRIN1/KRAS
GO:0090342	regulation of cell aging	0.0196563	0.633792	BP	ARNTL/HMGA1/LMNA/ZNF277/CDK6/TERT/FOXM1/KRAS
GO:1903018	regulation of glycoprotein metabolic process	0.0196563	0.633792	BP	TMEM59/ITM2B/RAB1A/CHP1/ITM2A/ITM2C/ABCA7/PTX3
GO:0007600	sensory perception	0.0196915	0.633792	BP	SCNN1G/LOXHD1/ZIC2/DNM1/GPX1/CHRNB2/TUB/RP1/KCNA2/HMCN1/EPHB1/NIPSNAP1/FAM65B/SPTBN4/SCN9A/SNAI2/RP2/CLN6/GJA3/TMEM100/KCNQ4/SLITRK6/ASIC2/RGS9BP/SHANK1/GRIN1/EML2/SERPINE2/ITPR3/PDE6D/COL1A1/POMK/TIMM13/SLC1A3/BEST1/BBS9/PPT1
GO:1903530	regulation of secretion by cell	0.0197975	0.633792	BP	HAP1/HLA-E/ADAM9/ANXA1/MARCKS/RAB3D/TGFB3/CPB2/STXBP1/RALB/RAB8B/FN1/ARFIP1/SLC30A1/SDC1/GIPR/CHRNB2/ARNTL/OXTR/KCNA2/ACHE/SCAMP5/MEF2C/PER2/SFRP1/CACNA1I/SDCBP/GBP1/HIF1A/TNFRSF21/GAB2/IRF3/FER/GRK2/NCS1/DNAJC1/CHMP2A/RHBDD3/OXCT1/PAM/SIRT4/ITPR3/SEPT5/UNC13B/PINK1/FKBP1B/RFX3/AACS/RSAD2/RAB3B
GO:0001881	receptor recycling	0.019877	0.633792	BP	ALS2/ACHE/OPTN/PCSK9/EHD3/INPP5F/EPS15
GO:0006221	pyrimidine nucleotide biosynthetic process	0.019877	0.633792	BP	TYMS/DTYMK/CTPS1/TBPL1/NME4/NME2/UCK2
GO:0042073	intraciliary transport	0.019877	0.633792	BP	IFT57/TTC30B/TTC30A/IFT43/TTC21A/WDR19/IFT140
GO:0098840	protein transport along microtubule	0.019877	0.633792	BP	IFT57/TTC30B/TTC30A/IFT43/TTC21A/WDR19/IFT140
GO:0001837	epithelial to mesenchymal transition	0.0199351	0.633792	BP	TGFB3/HEY1/ADAM15/EPB41L5/SFRP1/SNAI2/SDCBP/DACT3/ENG/MSX2/HIF1A/RTN4/TMEM100/DAG1/COL1A1/WWTR1
GO:0032561	guanyl ribonucleotide binding	0.0201319	0.727699	MF	DNM3/GEM/GNAI1/RHOBTB2/RAB3D/TUBB2B/RALB/RAB8B/TUBA1A/TUBB3/SEPT3/RHOC/DNM1/RRAS/GUCY1B3/LANCL2/SEPT4/TUBA4A/URGCP/RP2/GBP1/GTPBP6/RND3/RAB31/TUBB4A/RAB1A/RABL6/RHEBL1/EHD3/RAB43/KRAS/RAN/SEPT5/ATL3/SRP54/RRAGA/RAB20/RAB6A/RHOBTB1/TUBA1B/TUBB2A/RAB3B/GNAZ
GO:0030424	axon	0.0202007	0.403293	CC	ALS2/HAP1/DNM3/FEZ1/NRCAM/GRM2/STXBP1/EPHA4/TMEM57/TUBB3/SACS/SLC38A2/CORO1A/DNM1/KCNA2/HCFC1/EPHB1/KIF13B/SPTBN4/GDPD5/MAPK8IP1/KLHL24/HIF1A/TANC1/TNFRSF21/NCS1/DAG1/PALLD/TUBB4A/GRIN1/AZIN2/STMN3/SPG11/ATP6V0D1/SEPT5/UNC13B/PINK1/INPP5F/NECTIN1/EPB41L3/DGKI/RAP1GAP/PPT1
GO:0015294	solute:cation symporter activity	0.0207609	0.727699	MF	SLC17A5/SLC15A2/SLC5A6/SLC6A9/SLC2A12/SLC20A1/SLC35A4/SLC20A2/SLC1A1/SLC1A3
GO:0019003	GDP binding	0.0207609	0.727699	MF	GEM/GNAI1/RALB/RAB8B/RRAS/RAB31/KRAS/RAN/SRP54/RAB3B
GO:0019001	guanyl nucleotide binding	0.0212148	0.727699	MF	DNM3/GEM/GNAI1/RHOBTB2/RAB3D/TUBB2B/RALB/RAB8B/TUBA1A/TUBB3/SEPT3/RHOC/DNM1/RRAS/GUCY1B3/LANCL2/SEPT4/TUBA4A/URGCP/RP2/GBP1/GTPBP6/RND3/RAB31/TUBB4A/RAB1A/RABL6/RHEBL1/EHD3/RAB43/KRAS/RAN/SEPT5/ATL3/SRP54/RRAGA/RAB20/RAB6A/RHOBTB1/TUBA1B/TUBB2A/RAB3B/GNAZ
GO:0045444	fat cell differentiation	0.0214545	0.633792	BP	ARID5B/ALDH6A1/DDIT3/CEBPD/FOXO1/ENPP1/GPX1/SLC2A4/ARNTL/AAMDC/ADRB1/PER2/SORT1/LAMB3/SFRP1/SNAI2/MSX2/E2F1/INSIG1/CTBP1/AACS/BBS9/WWTR1/TRIB3
GO:0009219	pyrimidine deoxyribonucleotide metabolic process	0.0216167	0.633792	BP	UNG/TYMS/DTYMK/TBPL1/SMUG1
GO:0030431	sleep	0.0216167	0.633792	BP	CHRNB2/OXTR/KCNA2/CACNA1I/SLC29A1
GO:0043981	histone H4-K5 acetylation	0.0216167	0.633792	BP	HCFC1/JADE1/WDR5/KANSL3/JADE2
GO:0043982	histone H4-K8 acetylation	0.0216167	0.633792	BP	HCFC1/JADE1/WDR5/KANSL3/JADE2
GO:0050432	catecholamine secretion	0.0216167	0.633792	BP	CHRNB2/OXTR/KCNA2/GRK2/PINK1
GO:0071549	cellular response to dexamethasone stimulus	0.0216167	0.633792	BP	FOXO1/CASP9/TFAP4/SMYD3/ERRFI1
GO:0015370	solute:sodium symporter activity	0.0217619	0.727699	MF	SLC5A6/SLC6A9/SLC20A1/SLC1A1/SLC1A3
GO:1902562	H4 histone acetyltransferase complex	0.0218604	0.420943	CC	KAT2A/HCFC1/TRRAP/SGF29/WDR5/MSL1/EP400/POLE3/POLE4
GO:0046890	regulation of lipid biosynthetic process	0.0220444	0.633792	BP	ANXA1/ABCG1/SLC27A1/NSMAF/ERLIN2/SNAI2/IDH1/CYR61/ACADVL/FGFR4/STARD4/WDTC1/GFI1/SIRT4/INSIG1/TRIB3
GO:0006284	base-excision repair	0.0220869	0.633792	BP	UNG/LIG1/LIG3/RPA3/TP53/SMUG1/RPA2/POLE/POLD1
GO:0035306	positive regulation of dephosphorylation	0.0220869	0.633792	BP	DLC1/MEF2C/SLC39A10/PPP1R15A/DUSP26/SMPD1/IGBP1/PINK1/PPARGC1B
GO:0061564	axon development	0.0221676	0.633792	BP	SSH1/ALS2/ARTN/FEZ1/NRCAM/KIF5C/STXBP1/EPHA4/LRFN4/SEMA6C/FN1/PAK3/TUBB3/FEZ2/CHRNB2/ARHGEF1/TNFRSF12A/FLRT2/EPHB1/KIF13B/SEMA6D/SPTBN4/VASP/PICALM/RTN4/LINGO1/EFNA3/SPTBN2/FMOD/SLITRK6/DAG1/GRIN1/SLITRK4/SEMA4F/SPG11/CDKL5/KRAS/GDI1/USP9X/TNC/SEMA6B/INPP5F/ECM2/NECTIN1/FKBP1B/SPRY3/RGMA/METRN
GO:0031099	regeneration	0.0223212	0.633792	BP	ADM/ANXA1/CPB2/EPHA4/TYMS/PAX7/GPX1/ADAM15/PGF/IGF2R/ERBB4/GFAP/LPIN1/TNC/INPP5F/CFLAR/FKBP1B/MKI67/RGMA
GO:0007605	sensory perception of sound	0.0223906	0.633792	BP	LOXHD1/DNM1/GPX1/CHRNB2/TUB/FAM65B/SPTBN4/SNAI2/KCNQ4/SLITRK6/ASIC2/EML2/COL1A1/TIMM13/SLC1A3
GO:0007612	learning	0.0223906	0.633792	BP	ATP8A1/CHRNB2/B4GALT2/DEAF1/HIF1A/PPP1R1B/TANC1/SHANK1/GRIN1/PRKAR2B/KRAS/GMFB/JPH4/DGKI/PPT1
GO:1903034	regulation of response to wounding	0.0225821	0.633792	BP	FAM46A/ANXA1/GSN/CPB2/LBH/MYLK/EPHA4/TNFRSF12A/HPSE/ASIC2/SERPINE2/INPP5F/FKBP1B/RGMA
GO:0031332	RNAi effector complex	0.0225909	0.420943	CC	TARBP2/AGO3/SND1/AGO2
GO:0006817	phosphate ion transport	0.0227277	0.633792	BP	SLC20A1/XPR1/SLC20A2/SLC37A4
GO:0006925	inflammatory cell apoptotic process	0.0227277	0.633792	BP	ANXA1/MEF2C/IRF3/CTSL
GO:0010875	positive regulation of cholesterol efflux	0.0227277	0.633792	BP	ABCG1/ABCA1/LRP1/ABCA7
GO:0031507	heterochromatin assembly	0.0227277	0.633792	BP	HMGA1/H3F3B/CENPV/HELLS
GO:0035313	wound healing, spreading of epidermal cells	0.0227277	0.633792	BP	GSN/ITGA5/MSX2/AJUBA
GO:0036124	histone H3-K9 trimethylation	0.0227277	0.633792	BP	SMARCB1/ZNF274/BEND3/SUV39H1
GO:0055081	anion homeostasis	0.0227277	0.633792	BP	ENPP1/XPR1/FGFR4/CKB
GO:0061430	bone trabecula morphogenesis	0.0227277	0.633792	BP	SFRP1/MSX2/COL1A1/PPARGC1B
GO:0000904	cell morphogenesis involved in differentiation	0.0227427	0.633792	BP	SSH1/ALS2/DNM3/ARTN/FEZ1/NRCAM/KIF5C/STXBP1/EPHA4/LRFN4/SEMA6C/FN1/TNIK/PLOD3/PAK3/S100A10/TUBB3/ITGAV/FEZ2/CHRNB2/ARHGEF1/TNFRSF12A/FLRT2/CARMIL1/MAP2/EPHB1/KIF13B/CELSR2/CASP9/SEMA6D/SPTBN4/MEF2C/EPB41L5/VASP/GBP1/PICALM/RTN4/FERMT2/LINGO1/EFNA3/FER/LAMC1/SPTBN2/FMOD/SLITRK6/DAG1/PALLD/RAB1A/SHANK1/KIDINS220/GRIN1/SLITRK4/LATS1/SEMA4F/SPG11/CDKL5/KRAS/GDI1/USP9X/SEMA6B/ECM2/NECTIN1/SLC1A3/METRN
GO:0043295	glutathione binding	0.0228574	0.727699	MF	MMACHC/GSTM3/GSTM2/PTGES2
GO:0006790	sulfur compound metabolic process	0.0233107	0.643504	BP	VCAN/PDP1/ACSF2/CSPG5/CHST11/PAPSS1/ENPP1/DSEL/GPX1/B4GALT2/CTH/CHAC1/HPSE/G6PD/PDK3/SLC35D1/ALDH5A1/CHST14/HMGCL/ACSL3/MMACHC/IDH1/GNS/NDST1/GSTM3/GDAP1/HS6ST2/FMOD/B4GALT5/GSTM2/AASS/FASN/TPST1/ACSL4/DSE/CHPF/ARSB/AHCY/PPT1
GO:0051055	negative regulation of lipid biosynthetic process	0.0233817	0.643504	BP	SLC27A1/ERLIN2/SNAI2/ACADVL/WDTC1/GFI1/INSIG1/TRIB3
GO:0042304	regulation of fatty acid biosynthetic process	0.0238586	0.644388	BP	ANXA1/ERLIN2/ACADVL/WDTC1/INSIG1/TRIB3
GO:0043276	anoikis	0.0238586	0.644388	BP	SNAI2/ITGA5/AES/E2F1/DAPK2/MYBBP1A
GO:0090504	epiboly	0.0238586	0.644388	BP	GSN/RHOC/ITGA5/MSX2/CYR61/AJUBA
GO:0044420	extracellular matrix component	0.0239736	0.432298	CC	FRAS1/FN1/COL5A3/HMCN1/ELN/RELL2/ACHE/LAMB3/APLP1/MFAP4/FREM1/LAMC1/DAG1/TNC/COL1A1/SLC1A3
GO:0015144	carbohydrate transmembrane transporter activity	0.0240387	0.727699	MF	SLC17A5/SLC2A4/SLC2A12/SLC35A4/SLC2A3/AQP3
GO:1901476	carbohydrate transporter activity	0.0240387	0.727699	MF	SLC17A5/SLC2A4/SLC2A12/SLC35A4/SLC2A3/AQP3
GO:0014047	glutamate secretion	0.0241409	0.644388	BP	GRM2/STXBP1/SLC38A2/SLC1A1/UNC13B/GLS/SLC1A3
GO:0019692	deoxyribose phosphate metabolic process	0.0241409	0.644388	BP	UNG/TYMS/DTYMK/TBPL1/NUDT15/AK9/SMUG1
GO:0043408	regulation of MAPK cascade	0.0244381	0.645092	BP	ADAM9/RASSF2/TGFB3/MECOM/SHC1/PSAP/EPHA4/FN1/TNIK/PAK3/CD24/FOXO1/DUSP1/RRAS/ATF3/EIF2AK2/EPHB1/RGS4/PRDX1/MAPK8IP1/XDH/SFRP1/CARD9/SDCBP/GBP1/DUSP7/TNFRSF19/CYR61/TRIB1/NQO2/ERBB4/MDFI/FAM58A/GAREM1/FGFR4/DUSP26/DAG1/KIDINS220/VRK2/NDRG2/SMPD1/RB1CC1/FOXM1/CDK5RAP3/KRAS/IGBP1/KSR1/DUSP16/IRAK1/PINK1/MAP3K1/EGF/ABCA7/DNAJA1/TRIB3/AJUBA/SASH1/ERRFI1/NBR1
GO:0030041	actin filament polymerization	0.0244585	0.645092	BP	CDC42EP3/GSN/PAK3/ARFIP1/CORO1A/CARMIL1/FCHSD1/SPTBN4/BAIAP2L1/VASP/MSRB1/FER/EPS8/SPTBN2/IQGAP2/MSRB2/TMSB10/LATS1/GMFB/MLST8/COBLL1
GO:0009611	response to wounding	0.0246977	0.647547	BP	ADM/LGALS1/FAM46A/ANXA1/GSN/TGFB3/CPB2/LBH/MYLK/STXBP1/EPHA4/FN1/RHOC/PAX7/SDC1/GIPR/GPX1/TNFRSF12A/ENTPD1/CARMIL1/ADAM15/HPSE/ACHE/P2RX5/H3F3B/ERBB3/ITGA5/MSX2/MYL12A/HIF1A/CYR61/ERBB4/GFAP/TFPI2/ASIC2/PRKAR2B/SLC7A11/LYVE1/EHD3/SERPINE2/ITPR3/TNC/PRKAR1A/GP1BB/INPP5F/CFLAR/PTK7/FKBP1B/COL1A1/SLC1A3/RGMA/DGKE/DGKI/AJUBA/HIST2H3D
GO:0006029	proteoglycan metabolic process	0.0251503	0.655536	BP	VCAN/CSPG5/CHST11/DSEL/HPSE/SLC35D1/CHST14/NDST1/HS6ST2/DSE/CHPF/ARSB
GO:0007160	cell-matrix adhesion	0.0253332	0.65644	BP	ADAM9/ITGA7/FN1/S100A10/ITGAV/COL5A3/ADAM15/HPSE/EPDR1/DLC1/EPB41L5/SGCE/SFRP1/FREM1/FERMT2/ITGA3/CDK6/DAG1/LYVE1/ECM2/BCAS3/AJUBA
GO:0006220	pyrimidine nucleotide metabolic process	0.0257166	0.656933	BP	UNG/TYMS/DTYMK/CTPS1/TBPL1/NME4/NME2/SMUG1/UCK2
GO:0071897	DNA biosynthetic process	0.0259543	0.656933	BP	UBE2L6/TYMS/BRIP1/PAK3/DUSP1/LIG4/RBBP8/LIG1/POLD3/CHRAC1/POLD4/LIG3/FGFR4/TERT/RFC2/RPA3/TP53/RAD51/POLE3/RPA2/POLE/DKC1/POLE2/POLE4/MYBBP1A/POLD1
GO:1902532	negative regulation of intracellular signal transduction	0.0262163	0.656933	BP	RASSF2/MECOM/DDIT3/CLU/FOXO1/DUSP1/GPX1/ATF3/FLRT2/ARNTL/GRINA/RRM2B/RGS4/PPIF/DLC1/OPTN/LRRC4/MAPK8IP1/XDH/SFRP1/SNAI2/CREB3/CREB3L1/GBP1/DUSP7/TRDN/HIF1A/ITGA3/DUSP26/DAG1/CHP1/NDRG2/STMN3/SMPD1/GSTM2/FOXM1/CDK5RAP3/SERPINE2/WWC3/IGBP1/DUSP16/SESN3/PINK1/DDIT4/INPP5F/FKBP1B/NDUFS3/DNAJA1/AJUBA/ERRFI1
GO:0015850	organic hydroxy compound transport	0.0267643	0.656933	BP	KDM5B/ABCG1/ABCA1/CLU/CHRNB2/NPC2/OXTR/KCNA2/LRP1/GRK2/STARD4/PINK1/AQP3/EGF/ABCA7/RAB3B
GO:0050954	sensory perception of mechanical stimulus	0.0267643	0.656933	BP	LOXHD1/DNM1/GPX1/CHRNB2/TUB/FAM65B/SPTBN4/SNAI2/KCNQ4/SLITRK6/ASIC2/EML2/SERPINE2/COL1A1/TIMM13/SLC1A3
GO:0008306	associative learning	0.0271695	0.656933	BP	CHRNB2/B4GALT2/DEAF1/HIF1A/PPP1R1B/TANC1/SHANK1/GRIN1/KRAS/PPT1
GO:0009064	glutamine family amino acid metabolic process	0.0271695	0.656933	BP	DDAH2/CTPS1/FAH/ALDH5A1/DDAH1/ASL/ASRGL1/SIRT4/GLS/SLC1A3
GO:1901655	cellular response to ketone	0.0271695	0.656933	BP	GNAI1/FOXO1/ATP2B1/KLF9/CASP9/SFRP1/TFAP4/SMYD3/AACS/ERRFI1
GO:0042769	DNA damage response, detection of DNA damage	0.0275761	0.656933	BP	POLD3/POLD4/MRPS26/RFC2/RPA3/RPA2/DNAJA1/POLD1
GO:0043409	negative regulation of MAPK cascade	0.0276375	0.656933	BP	MECOM/FOXO1/DUSP1/ATF3/RGS4/MAPK8IP1/SFRP1/GBP1/DUSP7/DUSP26/DAG1/NDRG2/SMPD1/FOXM1/CDK5RAP3/IGBP1/DUSP16/PINK1/DNAJA1/ERRFI1
GO:0004888	transmembrane signaling receptor activity	0.0277444	0.727699	MF	CD79A/ADGRA1/GRM2/IL6R/EPHA4/IL12RB2/ABCA1/FCGRT/TPCN1/SLC22A17/GIPR/CHRNB2/DNER/GFRA2/OXTR/GPR160/EPHB1/HPGD/ADGRG6/CELSR2/OPN3/ADRB1/P2RX5/SORT1/IL27RA/SFRP1/XPR1/ERBB3/TNFRSF19/ENG/IGF2R/ROR2/TNFRSF21/EFNA3/ERBB4/IL11RA/FGFR4/SIGMAR1/GRIN1/QRFPR/LYVE1/ITPR3/GP1BB/FKBP1B/EGF/ABCA7/GPR135
GO:0005201	extracellular matrix structural constituent	0.0278237	0.727699	MF	VCAN/COL5A3/ELN/COL9A3/AMBN/LAMC1/TFPI2/COL1A1
GO:0050803	regulation of synapse structure or activity	0.027917	0.656933	BP	CHRNB2/FLRT2/OXTR/AMIGO2/EPHB1/MEF2C/LRRC4/CLSTN3/SLITRK6/ASIC2/GRIN1/SLITRK4/NECTIN1/PPT1
GO:0003351	epithelial cilium movement	0.0280095	0.656933	BP	DPCD/SPA17/LRRC6/RFX3/NPHP3
GO:0031935	regulation of chromatin silencing	0.0280095	0.656933	BP	HMGA1/UHRF1/CDC45/ASF1A/PHF2
GO:0032228	regulation of synaptic transmission, GABAergic	0.0280095	0.656933	BP	HAP1/STXBP1/PLCL1/OXTR/KRAS
GO:0001968	fibronectin binding	0.0281935	0.727699	MF	ITGAV/IGFBP5/ITGA3/CTSL/CTSK
GO:0030215	semaphorin receptor binding	0.0281935	0.727699	MF	SEMA6C/SEMA6D/SEMA4F/SEMA6B/SH3BGRL3
GO:0043543	protein acylation	0.0284928	0.656933	BP	ZDHHC2/BRPF3/FOXO1/KAT2A/HCFC1/SRCAP/TRRAP/SNAI2/CHEK1/MED24/JADE1/SGF29/WDR5/MBD3/ASL/SMARCB1/KANSL3/ING5/MSL1/ZDHHC20/CREBBP/TAF5L/EP400/POLE3/CTBP1/BEND3/JADE2/POLE4
GO:0008144	drug binding	0.0286034	0.727699	MF	TYMS/CHRNB2/FSCN1/PPIF/SFRP1/NME2/SIGMAR1/FASN/SRP54/FKBP1B/PPIH/FKBP11
GO:1902275	regulation of chromatin organization	0.0286203	0.656933	BP	PAX7/KAT2A/HMGA1/SNAI2/CHEK1/H2AFY/UHRF1/KMT2B/SMARCB1/CDC45/ZNF274/GFI1/PHF19/TP53/TLK1/ASF1A/PINK1/CTBP1/MKI67/PARP10/PHF2
GO:0007595	lactation	0.0289928	0.656933	BP	OXTR/XDH/HIF1A/ERBB4/PAM/SLC29A1/ATP7B
GO:0007602	phototransduction	0.0289928	0.656933	BP	RP1/OPN3/PITPNM1/GRK4/ASIC2/FNTB/CDS1
GO:0022616	DNA strand elongation	0.0289928	0.656933	BP	LIG1/POLD3/POLD4/GINS1/TERT/GINS2/POLD1
GO:0030835	negative regulation of actin filament depolymerization	0.0289928	0.656933	BP	GSN/PLEKHH2/CARMIL1/SPTBN4/EPS8/SPTBN2/SWAP70
GO:0060271	cilium morphogenesis	0.0290882	0.656933	BP	IFT57/HAP1/ZMYND10/GSN/TMEM67/FNBP1L/IFT88/EVI5L/RP1/RSPH4A/CEP126/TTC30B/CCDC113/TTC30A/IFT43/LRRC6/IFT80/ASAP1/IQUB/PCNT/CEP250/TTC21A/EHD3/ATP6V0D1/WDR19/IFT140/RFX3/CFAP73/BBS9/WWTR1/NPHP3
GO:0051494	negative regulation of cytoskeleton organization	0.029389	0.656933	BP	GSN/TMEM67/PLEKHH2/CORO1A/CARMIL1/SPTBN4/DLC1/RBM14/EPS8/SPTBN2/CHMP2A/SHANK1/EML2/TMSB10/GMFB/SWAP70
GO:0006271	DNA strand elongation involved in DNA replication	0.0294599	0.656933	BP	LIG1/POLD3/POLD4/GINS1/GINS2/POLD1
GO:0006517	protein deglycosylation	0.0294599	0.656933	BP	MAN1A1/MAN2A2/MAN2B1/MAN1C1/EDEM2/MGEA5
GO:0014888	striated muscle adaptation	0.0294599	0.656933	BP	GSN/IGFBP5/MEF2C/INPP5F/CFLAR/ERRFI1
GO:1902116	negative regulation of organelle assembly	0.0294599	0.656933	BP	FEZ1/FEZ2/EVI5L/RBM14/CHMP2A/PINK1
GO:0048762	mesenchymal cell differentiation	0.0294659	0.656933	BP	TGFB3/SEMA6C/HEY1/ADAM15/SEMA6D/MEF2C/EPB41L5/SFRP1/SNAI2/SDCBP/DACT3/ENG/MSX2/HIF1A/RTN4/ERBB4/TMEM100/DAG1/SEMA4F/SEMA6B/COL1A1/WWTR1
GO:0015026	coreceptor activity	0.0296778	0.727699	MF	ITGAV/ROR2/NECTIN1/PTK7/RGMA/RAMP2
GO:0031669	cellular response to nutrient levels	0.0299272	0.656933	BP	RALB/GCN1/BRIP1/FOXO1/SLC38A2/ATF3/ATP2B1/EIF2AK2/SFRP1/SNAI2/PCSK9/FADS1/TP53/RB1CC1/GAS2L1/TNC/ZFYVE1/RRAGA/COL1A1/MYBBP1A
GO:1901681	sulfur compound binding	0.0299483	0.727699	MF	ALDH6A1/FN1/ENPP1/COL5A3/HPSE/HMGCL/SFRP1/APLP1/PGF/MMACHC/LIPH/GSTM3/CYR61/ACADVL/FGFR4/FMOD/IVD/GSTM2/SERPINE2/GPC2/ECM2/PTGES2
GO:0072330	monocarboxylic acid biosynthetic process	0.0299662	0.656933	BP	ANXA1/FADS2/PER2/ERLIN2/ACSL3/PDDC1/LTA4H/CYP46A1/ACADVL/FGFR4/STARD4/WDTC1/FADS1/INSIG1/FASN/PTGES2/MSMO1/TRIB3
GO:0031984	organelle subcompartment	0.0299949	0.498197	CC	WIPI1/MYO1B/ATP8A1/ARFIP1/FNBP1L/CLTCL1/B4GALT2/CHAC1/RTN2/SCAMP5/OPTN/HID1/SORT1/PITPNM1/TMEM59/IGF2R/RABEPK/FUT9/PCSK1N/PLEKHA8/GOLGA1/RAB31/CPD/B4GALT5/FUT4/AZIN2/PAM/AP4B1/ATP7B/RAB43/ZFYVE1/ATL3/CHPF/TMED3/RAB6A/HACE1/NBEA
GO:1904018	positive regulation of vasculature development	0.0302126	0.656933	BP	ADM/BTG1/RRAS/CTH/PGF/ITGA5/ENG/HIF1A/DDAH1/TMEM100/TERT/VASH2/RAMP2/SASH1/ADM2
GO:0051235	maintenance of location	0.030924	0.656933	BP	HAP1/GSN/FTL/ABCG1/ABCA1/TPCN1/DDIT3/ENPP1/ITGAV/CORO1A/SLC30A1/JUP/SPTBN4/TONSL/TRDN/MDFI/STARD4/DAG1/SHANK1/TMSB10/LATS1/GSTM2/TLN2/ATP7B/ITPR3/MXI1/PINK1/FTH1/JPH4/EPB41L3/FKBP1B/GM2A
GO:0006171	cAMP biosynthetic process	0.0309997	0.656933	BP	ADM/GRM2/ABCA1/GIPR/ADRB1/APLP1/AKAP12/NME2/CAP1/RAMP2
GO:0030817	regulation of cAMP biosynthetic process	0.0309997	0.656933	BP	ADM/GRM2/ABCA1/GIPR/ADRB1/APLP1/AKAP12/NME2/CAP1/RAMP2
GO:0009263	deoxyribonucleotide biosynthetic process	0.0312825	0.656933	BP	TYMS/RRM2B/DTYMK/TBPL1
GO:0032367	intracellular cholesterol transport	0.0312825	0.656933	BP	ABCG1/ABCA1/NPC2/STARD4
GO:0032373	positive regulation of sterol transport	0.0312825	0.656933	BP	ABCG1/ABCA1/LRP1/ABCA7
GO:0032376	positive regulation of cholesterol transport	0.0312825	0.656933	BP	ABCG1/ABCA1/LRP1/ABCA7
GO:0034349	glial cell apoptotic process	0.0312825	0.656933	BP	CASP9/BID/TNFRSF21/TP53
GO:0048679	regulation of axon regeneration	0.0312825	0.656933	BP	EPHA4/INPP5F/FKBP1B/RGMA
GO:2000678	negative regulation of transcription regulatory region DNA binding	0.0312825	0.656933	BP	DDIT3/HEY1/PER2/MSX2
GO:0030863	cortical cytoskeleton	0.0313061	0.498197	CC	GSN/EPB41/PLEKHH2/PLS1/CORO1A/LANCL2/SPTBN4/DLC1/EPB41L2/CAP1/SPTBN2/DSTN
GO:0042165	neurotransmitter binding	0.0314566	0.727699	MF	CHRNB2/NIPSNAP1/ACHE/GRIN1
GO:1900750	oligopeptide binding	0.0314566	0.727699	MF	MMACHC/GSTM3/GSTM2/PTGES2
GO:0009100	glycoprotein metabolic process	0.0316928	0.662409	BP	VCAN/CSPG5/CHST11/XXYLT1/DSEL/B4GALT2/HPSE/TIPARP/SLC35D1/TMEM59/MAN1A1/CHST14/NDST1/FUT9/HIF1A/ITM2B/MAN2A2/DPM1/DAD1/HS6ST2/B4GALT5/TRAK2/DAG1/RAB1A/FUT4/CHP1/MAN1C1/SIRT4/ITM2A/EDEM2/PHLDA1/MGEA5/ITM2C/DSE/PARP10/CHPF/ARSB/POMK/ABCA7/PTX3
GO:0005929	cilium	0.031745	0.498197	CC	IFT57/ANXA1/KIF5C/TMEM67/EFHC1/ULK3/IFT88/TUB/ANKMY2/RP1/SEPT4/RSPH4A/CEP126/TTC30B/SPA17/TTC30A/IFT43/LRRC6/RP2/IFT80/DNAH9/JADE1/NPHP1/GSTM3/WDR34/HIF1A/CETN2/IQUB/CEP250/GRK2/TTC21A/GRK4/TUBB4A/RGS9BP/PRKAR2B/EHD3/PDE6D/PRKAR1A/WDR19/IFT140/TMEM80/EPS15/CFAP73/BBS9/NPHP3/KIF17/LCA5
GO:0098791	Golgi subcompartment	0.0319057	0.498197	CC	WIPI1/MYO1B/ATP8A1/ARFIP1/FNBP1L/CLTCL1/B4GALT2/CHAC1/SCAMP5/OPTN/HID1/SORT1/PITPNM1/TMEM59/IGF2R/RABEPK/FUT9/PCSK1N/PLEKHA8/GOLGA1/RAB31/CPD/B4GALT5/FUT4/AZIN2/PAM/AP4B1/ATP7B/RAB43/ZFYVE1/CHPF/TMED3/RAB6A/HACE1/NBEA
GO:0015081	sodium ion transmembrane transporter activity	0.0320371	0.727699	MF	SCNN1G/SLC5A6/SLC6A9/SLC20A1/SCN9A/SLC20A2/SLC1A1/ASIC2/SLC24A3/ATP1B2/SCN4A/SLC1A3
GO:0070851	growth factor receptor binding	0.0320371	0.727699	MF	IL6R/SHC1/FLRT2/IL7/SDCBP/PGF/ITGA5/LINGO1/FER/ERBB4/EGF/SNX2
GO:0044839	cell cycle G2/M phase transition	0.0323146	0.672234	BP	TUBA1A/CDC25A/TUBA4A/OPTN/DCTN3/CHEK1/DYNC1I2/DYNC1H1/CETN2/PCNT/H2AFY/CEP250/CEP70/PKMYT1/TUBB4A/HUS1/PRKAR2B/TP53/FANCI/LATS1/FOXM1/CDK5RAP3/CLSPN/PHLDA1/PLK4/MNAT1/AJUBA/RNASEH2B
GO:0036477	somatodendritic compartment	0.0330835	0.498197	CC	IFT57/ALS2/DNM3/FEZ1/TGFB3/GRM2/EPHA4/EFHC1/SLC4A8/CLU/TUBB3/SACS/SLC38A2/RBM3/DNER/KCNN1/ATP2B1/KCNA2/HCFC1/EPHB1/SPTBN4/GDPD5/LRRC4/SORT1/SGCE/MAPK8IP1/LRP1/KLHL24/ASAP1/PICALM/AGFG1/PPP1R1B/TANC1/NRSN2/GRK4/UBXN1/TMEM100/SUMO1/SPTBN2/NCS1/ASIC2/TUBB4A/SHANK1/GRIN1/PRKAR2B/AZIN2/PAM/SPG11/CDKL5/ITPR3/ZWINT/ACSL4/JPH4/INPP5F/NUMA1/SLC1A3/AGO2/DGKI/RAP1GAP/PPT1/GNAZ
GO:0005938	cell cortex	0.0335274	0.498197	CC	MARCKS/GSN/EPB41/RALB/PLEKHH2/PLS1/CORO1A/FNBP1L/HMCN1/LANCL2/SPTBN4/DLC1/BFSP1/AKAP12/FERMT2/CD302/EPB41L2/FER/GRK4/CAP1/EPS8/EXOC3L1/SPTBN2/DSTN/SEPT5/NUMA1/GM2A
GO:0097542	ciliary tip	0.0338667	0.498197	CC	IFT57/ULK3/IFT88/TTC30B/IFT43/IFT80/WDR34/WDR19/IFT140
GO:0007610	behavior	0.0340137	0.701617	BP	ALS2/EPHA4/FIG4/ATP8A1/PJA2/DNM1/CHRNB2/B4GALT2/OXTR/KCNA2/DEAF1/SPTBN4/MEF2C/SCN9A/CLN6/ITGA5/NPHP1/HIF1A/PPP1R1B/ITGA3/TANC1/ASIP/CREBRF/NQO2/KMT2B/EPS8/SPTBN2/SLITRK6/SHANK1/GRIN1/PRKAR2B/TP53/SERPINE2/KRAS/ITPR3/GMFB/JPH4/INPP5F/GLS/POMK/SLC1A3/AHCY/ABCA7/GM2A/DGKI/PPT1/ADM2
GO:0042476	odontogenesis	0.034125	0.701617	BP	ADM/ROGDI/TGFB3/OSR2/FOXO1/SDC1/MSX2/AMBN/NFIC/PAM/TNC/NECTIN1/AQP3/COL1A1
GO:0035249	synaptic transmission, glutamatergic	0.0342021	0.701617	BP	ALS2/GRM2/OXTR/MEF2C/CLSTN3/GRIN1/SERPINE2/UNC13B/DGKI
GO:0019226	transmission of nerve impulse	0.0344624	0.703699	BP	NRCAM/KCNA2/SPTBN4/SCN9A/CACNA1I/SCN4A/FKBP1B
GO:0048029	monosaccharide binding	0.0347396	0.736774	MF	G6PD/MANBA/ENG/IGF2R/DPM1/SLC2A3/TALDO1
GO:0030856	regulation of epithelial cell differentiation	0.0348626	0.706176	BP	BTG1/CD24/MYCL/ARNTL/XDH/MSX2/H2AFY/NME2/TMEM100/AQP3/RFX3/WWTR1/ERRFI1
GO:0045926	negative regulation of growth	0.0352936	0.706176	BP	TSPYL2/BTG1/SEMA6C/ENPP1/ADAM15/G6PD/EI24/SEMA6D/ADRB1/IGFBP5/SFRP1/DACT3/JADE1/HIF1A/RTN4/ING5/TP53/SEMA4F/SMARCA2/SERPINE2/WWC3/SEMA6B/NDUFS3/PPT1
GO:0019098	reproductive behavior	0.0354831	0.706176	BP	OXTR/PPP1R1B/CREBRF/GRIN1/SERPINE2
GO:0042987	amyloid precursor protein catabolic process	0.0354831	0.706176	BP	HAP1/ABCG1/CLU/PICALM/ABCA7
GO:0060343	trabecula formation	0.0354831	0.706176	BP	HEY1/SFRP1/MSX2/COL1A1/PPARGC1B
GO:0006656	phosphatidylcholine biosynthetic process	0.0358587	0.706176	BP	PCYT1B/SLC27A1/ACHE/ACSL3/LPIN1/CDS1
GO:0033344	cholesterol efflux	0.0358587	0.706176	BP	ABCG1/ABCA1/NPC2/LRP1/EGF/ABCA7
GO:0038179	neurotrophin signaling pathway	0.0358587	0.706176	BP	HAP1/CORO1A/SORT1/DOK5/KIDINS220/DDIT4
GO:0005547	phosphatidylinositol-3,4,5-trisphosphate binding	0.0361185	0.736774	MF	MYO1B/ASAP1/FERMT2/GAB2/IQGAP2/ZFYVE1
GO:0060090	binding, bridging	0.0363942	0.736774	MF	ANXA1/SHC1/FSCN1/FLRT2/MPP7/OPTN/SKAP2/MAPK8IP1/SDCBP/BAIAP2L1/PICALM/TRDN/GAB2/RBM14/EPS8/GRB14/SH2D3A/ST13/GAS2L1/KSR1/TRIM22
GO:0010975	regulation of neuron projection development	0.0368857	0.718678	BP	SSH1/LGALS1/DNM3/CNTN1/FEZ1/NRCAM/NEDD4L/EPHA4/SEMA6C/FIG4/FN1/TNIK/PAK3/VIM/CHRNB2/ARHGEF1/TNFRSF12A/KIF13B/SEMA6D/MEF2C/LRP1/SFRP1/ASAP1/RTN4/ITGA3/LINGO1/NME2/GFAP/NCS1/GFI1/SHANK1/KIDINS220/GRIN1/SEMA4F/CDKL5/GDI1/SEMA6B/ITM2C/INPP5F/PTK7/FKBP1B/ARSB/RGMA/METRN
GO:0034329	cell junction assembly	0.0372166	0.718678	BP	TNS1/FN1/S100A10/RHOC/FSCN1/MPP7/JUP/DLC1/EPB41L5/LAMB3/SFRP1/SNAI2/VASP/ITGA5/NPHP1/FERMT2/LAMC1/VMP1/TLN2/EPB41L3/BCAS3/RAMP2/AJUBA
GO:0098797	plasma membrane protein complex	0.037297	0.522101	CC	CD79A/HLA-E/GNAI1/APH1B/IL6R/ITGA7/SHC1/ITGAV/CHRNB2/KCNN1/KCNA2/MPP7/JUP/SGCE/SCN9A/CACNA1I/SDCBP/ITGA5/ENG/PICALM/TRDN/C7/ITGA3/GJA3/EPS8/KCNQ4/SUMO1/DAG1/SHANK1/GRIN1/ATP1B2/IRAK1/CFLAR/SCN4A/NECTIN1/EPS15/ABCA7/TRAF3/GM2A/HLA-DMB/GNAZ
GO:0006270	DNA replication initiation	0.0374666	0.718678	BP	MCM5/MCM4/MCM3/CDC45/MCM6/GINS2/POLE/POLE2
GO:0032410	negative regulation of transporter activity	0.0374666	0.718678	BP	NEDD4L/PPIF/PCSK9/TRDN/CTTNBP2NL/SUMO1/GSTM2/FKBP1B
GO:0032873	negative regulation of stress-activated MAPK cascade	0.0374666	0.718678	BP	MECOM/FOXO1/MAPK8IP1/SFRP1/FOXM1/IGBP1/PINK1/DNAJA1
GO:0070303	negative regulation of stress-activated protein kinase signaling cascade	0.0374666	0.718678	BP	MECOM/FOXO1/MAPK8IP1/SFRP1/FOXM1/IGBP1/PINK1/DNAJA1
GO:0048545	response to steroid hormone	0.0376621	0.719314	BP	ADM/ADAM9/ANXA1/CALCOCO1/TGFB3/ESRRB/TYMS/HEY1/FOXO1/DUSP1/SDC1/ARNTL/ATP2B1/KLF9/OXTR/CASP9/NR3C2/HNF4G/SFRP1/DDX54/MED24/IDH1/ENG/TXNIP/CREBRF/RBM14/TFAP4/SMYD3/PAM/KRAS/RAN/MED16/COL1A1/DNAJA1/RAMP2/PPARGC1B/ERRFI1
GO:0004497	monooxygenase activity	0.0377916	0.736774	MF	CYP2J2/FOXRED2/CYP27C1/CYP46A1/CYP2U1/PAM/FMO4/MSMO1
GO:0038023	signaling receptor activity	0.0384483	0.736774	MF	CD79A/ADGRA1/GRM2/IL6R/EPHA4/ESRRB/IL12RB2/ABCA1/FCGRT/TPCN1/SLC22A17/ITGAV/GIPR/CHRNB2/DNER/GFRA2/OXTR/GPR160/EPHB1/HPGD/ADGRG6/CELSR2/OPN3/NR3C2/ADRB1/P2RX5/SORT1/HNF4G/IL27RA/SFRP1/XPR1/ERBB3/TNFRSF19/ENG/IGF2R/ROR2/TNFRSF21/EFNA3/ERBB4/IL11RA/FGFR4/SIGMAR1/GRIN1/QRFPR/LYVE1/ITPR3/GP1BB/NECTIN1/PTK7/FKBP1B/EGF/ABCA7/RGMA/RAMP2/GPR135
GO:0030670	phagocytic vesicle membrane	0.0387166	0.522101	CC	HLA-E/RAB8B/CORO1A/ATP6V0A1/RAB31/LAMP2/ATP6V0D1/RAB43/RAB20
GO:0007033	vacuole organization	0.0387623	0.721293	BP	ALS2/WIPI1/FEZ1/RALB/FIG4/ABCA1/CORO1A/DNM1/IFT88/FEZ2/VTA1/CALCOCO2/LYST/CLN6/HOOK1/TP53INP1/CLEC16A/CHMP2A/RAB1A/TP53INP2/RB1CC1/HOOK2/PINK1/RAB20/VPS36/ARSB/ATG4A/PPT1
GO:0050671	positive regulation of lymphocyte proliferation	0.0397837	0.721293	BP	HLA-E/ANXA1/CD24/CORO1A/CHRNB2/TNFRSF13C/MEF2C/IL7/SLC39A10/TNFSF9/HLA-DMB
GO:1901292	nucleoside phosphate catabolic process	0.0397837	0.721293	BP	UNG/ENPP1/PDE3A/GPX1/XDH/DNPH1/NUDT3/NUDT15/SMUG1/HINT1/ITPA
GO:0010469	regulation of receptor activity	0.0398765	0.721293	BP	HAP1/SHC1/MEF2C/KLHL24/PCSK9/CBLB/TRDN/SHANK1/GSTM2/MED16/JPH4/FKBP1B/EGF/PPARGC1B/ERRFI1
GO:0098858	actin-based cell projection	0.0399156	0.522101	CC	LOXHD1/DOCK4/MYO1B/EPHA4/ITGAV/FSCN1/OXTR/ATP6V1A/EPHB1/KIF13B/FAM65B/VASP/SPATA13/DYNC1H1/CD302/ITGA3/EPS8/CXADR/IQGAP2/DAG1
GO:0043025	neuronal cell body	0.0399475	0.522101	CC	ALS2/TGFB3/EPHA4/EFHC1/SLC4A8/TUBB3/SLC38A2/DNER/KCNN1/ATP2B1/KCNA2/HCFC1/SPTBN4/GDPD5/SORT1/LRP1/KLHL24/PICALM/AGFG1/PPP1R1B/TANC1/NRSN2/GRK4/UBXN1/TMEM100/SPTBN2/ASIC2/TUBB4A/PRKAR2B/AZIN2/PAM/ITPR3/ACSL4/INPP5F/NUMA1/SLC1A3/DGKI/RAP1GAP/PPT1
GO:0030246	carbohydrate binding	0.0400979	0.736774	MF	VCAN/LGALS1/CNTN1/LAYN/ENPP1/G6PD/MANBA/ENG/IGF2R/FREM1/CD302/MAN2A2/DPM1/MAN2B1/KLRG1/SLC2A3/NECTIN1/TALDO1/PTX3
GO:0099600	transmembrane receptor activity	0.0403469	0.736774	MF	SCNN1G/CD79A/ADGRA1/GRM2/IL6R/EPHA4/IL12RB2/ABCA1/FCGRT/TPCN1/SLC22A17/GIPR/CHRNB2/DNER/GFRA2/OXTR/GPR160/EPHB1/HPGD/ADGRG6/CELSR2/OPN3/ADRB1/P2RX5/SORT1/IL27RA/SFRP1/XPR1/ERBB3/TNFRSF19/ENG/IGF2R/ROR2/TNFRSF21/EFNA3/ERBB4/IL11RA/FGFR4/ASIC2/SIGMAR1/GRIN1/QRFPR/LYVE1/ITPR3/GP1BB/FKBP1B/EGF/ABCA7/GPR135
GO:0019838	growth factor binding	0.0403787	0.736774	MF	HAP1/TGFB3/IL6R/SHC1/DUSP1/ITGAV/IGFBP5/SORT1/SDCBP/ERBB3/ENG/IGF2R/CYR61/FGFR4/COL1A1
GO:0043254	regulation of protein complex assembly	0.0403956	0.721293	BP	CDC42EP3/GSN/STXBP1/RALB/PAK3/ARFIP1/CLU/CORO1A/FSCN1/CARMIL1/EIF2AK2/MPP7/HCFC1/FCHSD1/SPTBN4/BAIAP2L1/VASP/BID/FER/GFAP/EPS8/SUMO1/SPTBN2/IQGAP2/RPA3/EML2/TMSB10/TP53/LATS1/GMFB/TRABD2A/UNC13B/PINK1/RPA2/TPPP/MLST8/PSMC4/AJUBA/CTNNBIP1/MITF
GO:0099503	secretory vesicle	0.0407379	0.522101	CC	SLC17A5/HAP1/RAB3D/TGFB3/QSOX1/STXBP1/ATP8A1/FN1/CLU/CDC37L1/DNM1/SLC2A4/ADAM15/SCAMP5/STX7/ACRV1/SCG2/PCSK1N/IQUB/LAMP2/LGALS3BP/EXOC3L1/CXADR/NCS1/GRIN1/SMPD1/PAM/ATP6V0D1/SERPINE2/ITPR3/SEPT5/COL1A1/RAB6A/EGF/DGKI/PPT1/RAB3B
GO:0009416	response to light stimulus	0.0408549	0.721293	BP	DUSP1/GPX1/CHRNB2/B4GALT2/RP1/USP28/CDC25A/DEAF1/CASP9/OPN3/PITPNM1/CHEK1/MFAP4/NPHP1/HIF1A/PPP1R1B/TANC1/TP53INP1/GRK4/ASIC2/HUS1/RGS9BP/GRIN1/SCARA3/TP53/CREBBP/KRAS/SLC1A3/BEST1/FNTB/CDS1/POLD1
GO:0006241	CTP biosynthetic process	0.0414793	0.721293	BP	CTPS1/NME4/NME2/UCK2
GO:0006525	arginine metabolic process	0.0414793	0.721293	BP	DDAH2/FAH/DDAH1/ASL
GO:0006646	phosphatidylethanolamine biosynthetic process	0.0414793	0.721293	BP	SLC27A1/ETNK2/PISD/LPIN1
GO:0015813	L-glutamate transport	0.0414793	0.721293	BP	ARL6IP1/SLC1A1/SLC7A11/SLC1A3
GO:0015872	dopamine transport	0.0414793	0.721293	BP	CHRNB2/KCNA2/PINK1/RAB3B
GO:0032366	intracellular sterol transport	0.0414793	0.721293	BP	ABCG1/ABCA1/NPC2/STARD4
GO:0043651	linoleic acid metabolic process	0.0414793	0.721293	BP	FADS2/CYP2J2/FADS1/GSTM2
GO:0045956	positive regulation of calcium ion-dependent exocytosis	0.0414793	0.721293	BP	STXBP1/SCAMP5/CACNA1I/UNC13B
GO:0046036	CTP metabolic process	0.0414793	0.721293	BP	CTPS1/NME4/NME2/UCK2
GO:0070570	regulation of neuron projection regeneration	0.0414793	0.721293	BP	EPHA4/INPP5F/FKBP1B/RGMA
GO:0090281	negative regulation of calcium ion import	0.0414793	0.721293	BP	SLC30A1/TRDN/GSTM2/FKBP1B
GO:0097067	cellular response to thyroid hormone stimulus	0.0414793	0.721293	BP	KLF9/CTSL/GAS2L1/LMO2
GO:0097094	craniofacial suture morphogenesis	0.0414793	0.721293	BP	TGFB3/MSX2/FREM1/INSIG1
GO:0004029	aldehyde dehydrogenase (NAD) activity	0.0417042	0.736774	MF	ALDH6A1/ALDH2/ALDH16A1/ALDH5A1
GO:0035198	miRNA binding	0.0417042	0.736774	MF	MEF2C/TARBP2/AGO3/AGO2
GO:0031668	cellular response to extracellular stimulus	0.0420111	0.721293	BP	RALB/GCN1/BRIP1/FOXO1/SLC38A2/ATF3/ATP2B1/EIF2AK2/SFRP1/SNAI2/PCSK9/AES/NUDT15/FADS1/TP53/RB1CC1/GAS2L1/TNC/ZFYVE1/RRAGA/COL1A1/MYBBP1A
GO:0050807	regulation of synapse organization	0.0425427	0.721293	BP	CHRNB2/FLRT2/OXTR/AMIGO2/EPHB1/MEF2C/LRRC4/CLSTN3/SLITRK6/ASIC2/GRIN1/SLITRK4/NECTIN1
GO:0007409	axonogenesis	0.0427436	0.721293	BP	SSH1/ALS2/ARTN/FEZ1/NRCAM/KIF5C/STXBP1/EPHA4/LRFN4/SEMA6C/FN1/PAK3/TUBB3/FEZ2/CHRNB2/ARHGEF1/TNFRSF12A/FLRT2/EPHB1/KIF13B/SEMA6D/SPTBN4/VASP/PICALM/RTN4/LINGO1/EFNA3/SPTBN2/FMOD/SLITRK6/DAG1/GRIN1/SLITRK4/SEMA4F/SPG11/CDKL5/KRAS/GDI1/USP9X/SEMA6B/ECM2/NECTIN1/METRN
GO:0030141	secretory granule	0.0427726	0.522101	CC	RAB3D/TGFB3/QSOX1/STXBP1/ATP8A1/FN1/CLU/CDC37L1/SLC2A4/ADAM15/STX7/ACRV1/SCG2/PCSK1N/IQUB/LAMP2/LGALS3BP/EXOC3L1/CXADR/NCS1/SMPD1/PAM/SERPINE2/ITPR3/COL1A1/EGF/RAB3B
GO:0045744	negative regulation of G-protein coupled receptor protein signaling pathway	0.0430846	0.721293	BP	ADM/DNM1/GIPR/RGS4/GRK2/GRK4
GO:0097306	cellular response to alcohol	0.0430846	0.721293	BP	ABCA1/LANCL2/JUP/TP53INP1/RAD51/AACS
GO:1902808	positive regulation of cell cycle G1/S phase transition	0.0430846	0.721293	BP	ANXA1/MEPCE/CDC45/TERT/UBE2E2/LSM11
GO:0010823	negative regulation of mitochondrion organization	0.0432038	0.721293	BP	VAT1/GPX1/PPIF/LMNA/LIG3/CLEC16A/SIRT4/PINK1
GO:0015914	phospholipid transport	0.0432038	0.721293	BP	ABCG1/ABCA1/ATP8A1/NPC2/PITPNC1/PITPNM1/PCTP/ABCA7
GO:0019985	translesion synthesis	0.0432038	0.721293	BP	UBE2L6/POLD3/POLD4/RFC2/RPA3/RPA2/POLE2/POLD1
GO:0030819	positive regulation of cAMP biosynthetic process	0.0432038	0.721293	BP	ADM/ABCA1/GIPR/ADRB1/AKAP12/NME2/CAP1/RAMP2
GO:0006898	receptor-mediated endocytosis	0.0434234	0.721293	BP	ADM/DNM3/LRP10/FCHO1/ENPP1/DNM1/FNBP1L/CLTCL1/ACHE/LRP1/SDCBP/PCSK9/IGF2R/RABEPK/PICALM/GRK2/RAB31/GRK4/CAP1/LGALS3BP/SCARA3/SCYL2/INPP5F/EPS15/RAMP2/PPT1
GO:0009267	cellular response to starvation	0.0435406	0.721293	BP	RALB/GCN1/FOXO1/SLC38A2/ATF3/EIF2AK2/SFRP1/PCSK9/FADS1/TP53/RB1CC1/GAS2L1/ZFYVE1/RRAGA/MYBBP1A
GO:0030879	mammary gland development	0.0435406	0.721293	BP	KDM5B/TGFB3/GPX1/OXTR/DEAF1/IGFBP5/XDH/MSX2/HIF1A/ERBB4/PAM/SLC29A1/ATP7B/FASN/EGF
GO:0051651	maintenance of location in cell	0.0435406	0.721293	BP	GSN/FTL/JUP/SPTBN4/TONSL/MDFI/DAG1/SHANK1/TMSB10/LATS1/TLN2/MXI1/PINK1/FTH1/EPB41L3
GO:0005198	structural molecule activity	0.0437482	0.750172	MF	VCAN/ANXA1/EPB41/TUBB2B/VIM/PLS1/TUBA1A/TUBB3/NUP188/MAP7D2/COL5A3/CLTCL1/MAP2/KRT10/MPP7/ELN/JUP/SEPT4/COL9A3/SPTBN4/TUBA4A/DCTN3/EPB41L5/MAPK8IP1/LAMB3/LMNA/BFSP1/NPHP1/TELO2/AMBN/EPB41L2/LMNB1/GFAP/LAMC1/TFPI2/SPTBN2/PSMD13/DAG1/TUBB4A/MRPL35/MRPL49/SHANK1/SCARA3/C9orf142/MRPL57/MRPS36/POM121C/RB1CC1/PNN/TLN2/NEB/WWC3/KSR1/SEPT5/NUP85/TUBGCP5/EPB41L3/COL1A1/NUMA1/TUBA1B/TUBB2A/MYOM1/SASH1
GO:0001659	temperature homeostasis	0.0440732	0.721293	BP	FOXO1/SLC27A1/GPX1/ADRB1/ACADVL
GO:0016323	basolateral plasma membrane	0.0441381	0.522101	CC	ADAM9/ANXA1/IL6R/ENPP1/ATP2B1/HPGD/ERBB3/ITGA3/ERBB4/EPCAM/KCNQ4/CXADR/DAG1/SLC29A1/ATP7B/AQP3/EPS15/BEST1
GO:0032271	regulation of protein polymerization	0.0443237	0.721293	BP	CDC42EP3/GSN/PAK3/ARFIP1/CORO1A/CARMIL1/FCHSD1/SPTBN4/BAIAP2L1/VASP/FER/EPS8/SPTBN2/IQGAP2/EML2/TMSB10/LATS1/GMFB/PINK1/TPPP/MLST8
GO:0070405	ammonium ion binding	0.0443498	0.750172	MF	CHRNB2/ACHE/PITPNM1/PCTP/CHMP2A
GO:0009190	cyclic nucleotide biosynthetic process	0.044394	0.721293	BP	ADM/GRM2/ABCA1/GIPR/GUCY1B3/ADRB1/APLP1/AKAP12/NME2/CAP1/RAMP2
GO:0030216	keratinocyte differentiation	0.044394	0.721293	BP	ADAM9/ANXA1/KRT10/MSX2/TXNIP/H2AFY/NME2/PALLD/LATS1/AQP3/ERRFI1
GO:0030814	regulation of cAMP metabolic process	0.044394	0.721293	BP	ADM/GRM2/ABCA1/GIPR/ADRB1/APLP1/AKAP12/NME2/CAP1/RAMP2/NPHP3
GO:0032946	positive regulation of mononuclear cell proliferation	0.044394	0.721293	BP	HLA-E/ANXA1/CD24/CORO1A/CHRNB2/TNFRSF13C/MEF2C/IL7/SLC39A10/TNFSF9/HLA-DMB
GO:0052652	cyclic purine nucleotide metabolic process	0.044394	0.721293	BP	ADM/GRM2/ABCA1/GIPR/GUCY1B3/ADRB1/APLP1/AKAP12/NME2/CAP1/RAMP2
GO:1904888	cranial skeletal system development	0.0444398	0.721293	BP	TGFB3/CHST11/MEF2C/MTHFD1L/MSX2/NDST1/FREM1/INSIG1/WDR19
GO:0030175	filopodium	0.0446657	0.522101	CC	MYO1B/EPHA4/ITGAV/FSCN1/EPHB1/FAM65B/VASP/SPATA13/DYNC1H1/CD302/ITGA3/CXADR/IQGAP2/DAG1
GO:0031248	protein acetyltransferase complex	0.0448316	0.522101	CC	BRPF3/KAT2A/HCFC1/TRRAP/JADE1/SGF29/WDR5/KANSL3/ING5/MSL1/CREBBP/TAF5L/EP400/POLE3/JADE2/POLE4
GO:1902493	acetyltransferase complex	0.0448316	0.522101	CC	BRPF3/KAT2A/HCFC1/TRRAP/JADE1/SGF29/WDR5/KANSL3/ING5/MSL1/CREBBP/TAF5L/EP400/POLE3/JADE2/POLE4
GO:0032508	DNA duplex unwinding	0.0467966	0.751289	BP	ANXA1/BRIP1/HMGA1/MCM5/MCM4/MCM3/CHD3/CETN2/GINS1/CDC45/RAD51/MCM6/GINS2
GO:0045766	positive regulation of angiogenesis	0.0467966	0.751289	BP	ADM/BTG1/RRAS/PGF/ITGA5/ENG/HIF1A/DDAH1/TERT/VASH2/RAMP2/SASH1/ADM2
GO:0050806	positive regulation of synaptic transmission	0.0467966	0.751289	BP	HAP1/CHRNB2/OXTR/CLSTN3/GFAP/SHANK1/GRIN1/SERPINE2/ITPR3/UNC13B/PINK1/SLC1A3/RAB3B
GO:0009409	response to cold	0.0473513	0.754725	BP	ADM/FOXO1/SLC27A1/ATP2B1/ADRB1/GMPR/PCSK1N
GO:0031018	endocrine pancreas development	0.0473513	0.754725	BP	ANXA1/IL6R/FOXO1/GIPR/ARNTL/CDK6/RFX3
GO:0016903	oxidoreductase activity, acting on the aldehyde or oxo group of donors	0.047718	0.772922	MF	ALDH6A1/ALDH2/ALDH16A1/ALDH5A1/XDH/BCKDHB/MRPS36
GO:0000731	DNA synthesis involved in DNA repair	0.0482082	0.762895	BP	UBE2L6/BRIP1/RBBP8/POLD3/POLD4/RFC2/RPA3/RAD51/RPA2/POLE/POLE2/POLD1
GO:0007044	cell-substrate junction assembly	0.0482082	0.762895	BP	TNS1/FN1/S100A10/DLC1/EPB41L5/LAMB3/SFRP1/ITGA5/FERMT2/LAMC1/BCAS3/AJUBA
GO:0016234	inclusion body	0.0488374	0.535164	CC	HAP1/ATXN1/MECOM/CLU/GPX1/PICALM/URB2/PINK1/EPS15/PSMC4/POLD1
GO:0000086	G2/M transition of mitotic cell cycle	0.0489013	0.771109	BP	TUBA1A/CDC25A/TUBA4A/OPTN/DCTN3/CHEK1/DYNC1I2/DYNC1H1/CETN2/PCNT/CEP250/CEP70/PKMYT1/TUBB4A/HUS1/PRKAR2B/FANCI/LATS1/FOXM1/CDK5RAP3/CLSPN/PHLDA1/PLK4/MNAT1/AJUBA/RNASEH2B
GO:0044297	cell body	0.0490497	0.535164	CC	ALS2/TGFB3/EPHA4/EFHC1/SLC4A8/TUBB3/SLC38A2/DNER/KCNN1/ATP2B1/KCNA2/HCFC1/SPTBN4/GDPD5/SORT1/MAPK8IP1/LRP1/KLHL24/PICALM/AGFG1/PPP1R1B/TANC1/NRSN2/GRK4/UBXN1/TMEM100/GFAP/CXADR/SPTBN2/ASIC2/TUBB4A/PRKAR2B/AZIN2/PAM/ITPR3/PINK1/ACSL4/INPP5F/NUMA1/SLC1A3/DGKI/RAP1GAP/PPT1/GNAZ
GO:0044304	main axon	0.0490588	0.535164	CC	NRCAM/DNM1/KCNA2/KIF13B/SPTBN4/DAG1/TUBB4A/EPB41L3
GO:0005882	intermediate filament	0.0497827	0.535164	CC	VIM/KRT10/JUP/LMNA/BFSP1/NME2/LMNB1/GFAP/PNN
GO:0016779	nucleotidyltransferase activity	0.0499828	0.772922	MF	PCYT1B/PAPSS1/OAS3/POLD3/CHRAC1/POLD4/GALT/POLR3K/GMPPA/TERT/POLR1C/POLE3/POLE/DKC1/POLE2/CDS1/POLE4/MYBBP1A/POLD1
GO:0043618	regulation of transcription from RNA polymerase II promoter in response to stress	0.0501067	0.787314	BP	CITED2/GCN1/DDIT3/ATF3/CHEK1/CREB3L1/PPP1R15A/HIF1A/TP53/CREBBP
GO:0043178	alcohol binding	0.0507043	0.772922	MF	ABCG1/ABCA1/PLCL1/NPC2/ERLIN2/XPR1/DPM1/STARD4/ITPR3
GO:1903053	regulation of extracellular matrix organization	0.0511597	0.787886	BP	CPB2/GPX1/FSCN1/LRP1/FGFR4/DAG1
GO:2001243	negative regulation of intrinsic apoptotic signaling pathway	0.0513365	0.787886	BP	CLU/GPX1/GRINA/RRM2B/PPIF/MAPK8IP1/SNAI2/CREB3/CREB3L1/HIF1A/PINK1/NDUFS3/DNAJA1
GO:0008022	protein C-terminus binding	0.0523257	0.772922	MF	CALCOCO1/ATXN1/EFHC1/VIM/LIG4/CORO1A/DNM1/SDC1/VTA1/OPTN/SDCBP/CEP250/PEX1/SHANK1/EML2/AFDN/RAD51/KSR1/CTBP1/VPS36/MKI67/AGO2/SASH1
GO:0046058	cAMP metabolic process	0.0531209	0.787886	BP	ADM/GRM2/ABCA1/PDE3A/GIPR/ADRB1/APLP1/AKAP12/NME2/CAP1/RAMP2/NPHP3
GO:0006958	complement activation, classical pathway	0.0533292	0.787886	BP	CLU/C1R/C7/C1RL
GO:0009209	pyrimidine ribonucleoside triphosphate biosynthetic process	0.0533292	0.787886	BP	CTPS1/NME4/NME2/UCK2
GO:0015800	acidic amino acid transport	0.0533292	0.787886	BP	ARL6IP1/SLC1A1/SLC7A11/SLC1A3
GO:0034505	tooth mineralization	0.0533292	0.787886	BP	FOXO1/MSX2/NECTIN1/COL1A1
GO:0035886	vascular smooth muscle cell differentiation	0.0533292	0.787886	BP	ADM/CTH/ENG/RAMP2
GO:0070828	heterochromatin organization	0.0533292	0.787886	BP	HMGA1/H3F3B/CENPV/HELLS
GO:0071711	basement membrane organization	0.0533292	0.787886	BP	PLOD3/FLRT2/DAG1/RAMP2
GO:1903055	positive regulation of extracellular matrix organization	0.0533292	0.787886	BP	CPB2/GPX1/FSCN1/DAG1
GO:0001919	regulation of receptor recycling	0.0538005	0.787886	BP	ACHE/OPTN/PCSK9/INPP5F/EPS15
GO:0003272	endocardial cushion formation	0.0538005	0.787886	BP	HEY1/SNAI2/ENG/MSX2/TMEM100
GO:0021591	ventricular system development	0.0538005	0.787886	BP	DPCD/SEMA6D/ANP32B/CDK6/MNAT1
GO:0034113	heterotypic cell-cell adhesion	0.0538005	0.787886	BP	NRCAM/ITGA7/ITGAV/JUP/ITGA5
GO:0045616	regulation of keratinocyte differentiation	0.0538005	0.787886	BP	MSX2/H2AFY/NME2/AQP3/ERRFI1
GO:0048873	homeostasis of number of cells within a tissue	0.0538005	0.787886	BP	LIPA/CORO1A/IL7/FH/KRAS
GO:0071548	response to dexamethasone	0.0538005	0.787886	BP	FOXO1/CASP9/TFAP4/SMYD3/ERRFI1
GO:0043394	proteoglycan binding	0.0541302	0.772922	MF	COL5A3/HPSE/CTSL/GPC2/CTSK
GO:0051119	sugar transmembrane transporter activity	0.0541302	0.772922	MF	SLC17A5/SLC2A4/SLC2A12/SLC35A4/SLC2A3
GO:0034774	secretory granule lumen	0.0543716	0.569405	CC	TGFB3/QSOX1/FN1/CLU/CDC37L1/LGALS3BP/EGF
GO:0048667	cell morphogenesis involved in neuron differentiation	0.0546553	0.787886	BP	SSH1/ALS2/DNM3/ARTN/FEZ1/NRCAM/KIF5C/STXBP1/EPHA4/LRFN4/SEMA6C/FN1/TNIK/PAK3/TUBB3/FEZ2/CHRNB2/ARHGEF1/TNFRSF12A/FLRT2/MAP2/EPHB1/KIF13B/CELSR2/SEMA6D/SPTBN4/MEF2C/VASP/PICALM/RTN4/LINGO1/EFNA3/SPTBN2/FMOD/SLITRK6/DAG1/SHANK1/KIDINS220/GRIN1/SLITRK4/SEMA4F/SPG11/CDKL5/KRAS/GDI1/USP9X/SEMA6B/ECM2/NECTIN1/SLC1A3/METRN
GO:0030808	regulation of nucleotide biosynthetic process	0.0546831	0.787886	BP	ADM/GRM2/ABCA1/GIPR/ADRB1/APLP1/AKAP12/NME2/CAP1/PINK1/RAMP2
GO:0048144	fibroblast proliferation	0.0546831	0.787886	BP	IFI30/FN1/LIG4/SFRP1/CDK6/ZMIZ1/E2F1/TP53/FTH1/PARP10/RNASEH2B
GO:0048145	regulation of fibroblast proliferation	0.0546831	0.787886	BP	IFI30/FN1/LIG4/SFRP1/CDK6/ZMIZ1/E2F1/TP53/FTH1/PARP10/RNASEH2B
GO:0070665	positive regulation of leukocyte proliferation	0.0546831	0.787886	BP	HLA-E/ANXA1/CD24/CORO1A/CHRNB2/TNFRSF13C/MEF2C/IL7/SLC39A10/TNFSF9/HLA-DMB
GO:1900371	regulation of purine nucleotide biosynthetic process	0.0546831	0.787886	BP	ADM/GRM2/ABCA1/GIPR/ADRB1/APLP1/AKAP12/NME2/CAP1/PINK1/RAMP2
GO:0006469	negative regulation of protein kinase activity	0.0547052	0.787886	BP	DUSP1/FLRT2/RGS4/LRRC4/MAPK8IP1/SFRP1/DUSP7/CBLB/PPP1R1B/H2AFY/TRIB1/TFAP4/DUSP26/SMYD3/CHP1/PRKAR2B/SMPD1/LATS1/TARBP2/CDK5RAP3/GMFB/DUSP16/PRKAR1A/DNAJA1/WWTR1/TRIB3/ERRFI1
GO:0090382	phagosome maturation	0.0548076	0.787886	BP	CORO1A/ATP6V1A/ATP6V0A1/RAB31/ATP6V0D1/RAB43/RAB20
GO:0031334	positive regulation of protein complex assembly	0.054944	0.787886	BP	CDC42EP3/GSN/ARFIP1/CORO1A/FSCN1/CARMIL1/MPP7/BAIAP2L1/VASP/BID/FER/SUMO1/IQGAP2/RPA3/TP53/GMFB/TRABD2A/UNC13B/PINK1/RPA2/TPPP/MLST8/PSMC4/AJUBA/MITF
GO:0044448	cell cortex part	0.0552602	0.569405	CC	GSN/EPB41/RALB/PLEKHH2/PLS1/CORO1A/LANCL2/SPTBN4/DLC1/EPB41L2/CAP1/EXOC3L1/SPTBN2/DSTN/GM2A
GO:0030833	regulation of actin filament polymerization	0.0558325	0.791575	BP	CDC42EP3/GSN/PAK3/ARFIP1/CORO1A/CARMIL1/FCHSD1/SPTBN4/BAIAP2L1/VASP/FER/EPS8/SPTBN2/IQGAP2/TMSB10/LATS1/GMFB/MLST8
GO:0097305	response to alcohol	0.0559497	0.791575	BP	ABCA1/TYMS/SLC2A4/CHRNB2/G6PD/LANCL2/JUP/EEF1B2/TP53INP1/EPS8/OXCT1/GRIN1/RAD51/TNC/AACS
GO:0016528	sarcoplasm	0.0560237	0.569405	CC	GSN/RTN2/XDH/TMEM109/TRDN/GSTM2/ITPR3/JPH4/FKBP1B
GO:0032507	maintenance of protein location in cell	0.0561691	0.791575	BP	GSN/JUP/SPTBN4/TONSL/MDFI/DAG1/SHANK1/TMSB10/LATS1/TLN2/MXI1/PINK1/EPB41L3
GO:0006690	icosanoid metabolic process	0.0563424	0.791575	BP	ANXA1/GPX1/CYP2J2/HPGD/LTA4H/CYP2U1/FADS1/PTGES2
GO:0042100	B cell proliferation	0.0563424	0.791575	BP	CD79A/CHRNB2/TNFRSF13C/MEF2C/IL7/CTPS1/SLC39A10/TNFRSF21
GO:0031400	negative regulation of protein modification process	0.0564116	0.791575	BP	RASSF2/MECOM/FOXO1/DUSP1/ENPP1/ATF3/FLRT2/GFRA2/G6PD/RGS4/KIRREL2/PER2/LRRC4/MAPK8IP1/ZBED3/XDH/TMEM59/SFRP1/FBXO43/GBP1/DUSP7/ENG/CBLB/PPP1R15A/PPP1R1B/H2AFY/TRIB1/TFAP4/UBXN1/SMARCB1/DUSP26/SMYD3/PSMD13/ANAPC1/DAG1/CHP1/PRKAR2B/NDRG2/SMPD1/LATS1/FOXM1/TARBP2/CDK5RAP3/IGBP1/GMFB/DUSP16/PINK1/DDIT4/PRKAR1A/CTBP1/INPP5F/SWAP70/FKBP1B/NXN/PARP10/UBE2C/PSMC4/DNAJA1/WWTR1/TRIB3/ERRFI1
GO:1901606	alpha-amino acid catabolic process	0.0565443	0.791575	BP	DDAH2/HYKK/FAH/DDAH1/ASL/ASRGL1/AASS/GLS/AHCY
GO:0030308	negative regulation of cell growth	0.0566903	0.791575	BP	TSPYL2/BTG1/SEMA6C/ENPP1/ADAM15/G6PD/EI24/SEMA6D/SFRP1/DACT3/JADE1/RTN4/TP53/SEMA4F/SMARCA2/SERPINE2/SEMA6B/NDUFS3/PPT1
GO:0016782	transferase activity, transferring sulfur-containing groups	0.0568056	0.772922	MF	CHST11/DSEL/CHST14/CHST10/NDST1/HS6ST2/OXCT1/TPST1
GO:0042060	wound healing	0.0568091	0.791575	BP	FAM46A/ANXA1/GSN/TGFB3/CPB2/LBH/MYLK/STXBP1/FN1/RHOC/PAX7/SDC1/GPX1/TNFRSF12A/ENTPD1/CARMIL1/ADAM15/HPSE/P2RX5/H3F3B/ERBB3/ITGA5/MSX2/MYL12A/HIF1A/CYR61/ERBB4/TFPI2/ASIC2/PRKAR2B/SLC7A11/EHD3/SERPINE2/ITPR3/TNC/PRKAR1A/GP1BB/CFLAR/PTK7/COL1A1/DGKE/DGKI/AJUBA/HIST2H3D
GO:0006979	response to oxidative stress	0.0579297	0.80466	BP	ALS2/DHRS2/ADAM9/ANXA1/BTG1/PSAP/FOXO1/DUSP1/SDC1/MSRB3/GPX1/GUCY1B3/ARNTL/G6PD/RRM2B/PPIF/PRDX1/IDH1/SRXN1/MSRB1/ZNF277/HIF1A/TXNIP/TP53INP1/FER/NME2/OSER1/MSRB2/TXNRD1/SCARA3/VRK2/SLC7A11/TP53/ATOX1/SESN3/PINK1/GPX7/FKBP1B/COL1A1/PPARGC1B
GO:0018205	peptidyl-lysine modification	0.0585593	0.810863	BP	MECOM/BRPF3/NUP188/KAT2A/CTH/SUMO3/HCFC1/SMYD2/SRCAP/TRRAP/SNAI2/CHEK1/MED24/JADE1/SGF29/WDR5/MBD3/CETN2/H2AFY/NUP50/STAG1/KMT2B/SMARCB1/SUMO1/KANSL3/ZNF274/SMYD3/GFI1/PHF19/ING5/POM121C/TP53/MSL1/SIRT4/EID3/CREBBP/RLF/TAF5L/EP400/POLE3/NUP85/CTBP1/BEND3/JADE2/SUV39H1/POLE4/MITF
GO:0016798	hydrolase activity, acting on glycosyl bonds	0.0592908	0.772922	MF	UNG/HPSE/MANBA/DNPH1/MAN1A1/MAN2A2/NEU1/MAN2B1/MAN1C1/SMPD1/EDEM2/SMUG1/MGEA5/GM2A
GO:1902115	regulation of organelle assembly	0.0599113	0.816848	BP	HAP1/FEZ1/GSN/RALB/SDC1/IFT88/FEZ2/FSCN1/EVI5L/MEF2C/SDCBP/RBM14/ATXN2L/CHMP2A/PLK4/PINK1/RAB20/IFT140
GO:0015844	monoamine transport	0.0600976	0.816848	BP	CHRNB2/OXTR/KCNA2/GRK2/PINK1/RAB3B
GO:0034405	response to fluid shear stress	0.0600976	0.816848	BP	ADAM9/CITED2/TGFB3/ABCA1/MEF2C/TFPI2
GO:0060325	face morphogenesis	0.0600976	0.816848	BP	TGFB3/ARID5B/RRAS/TIPARP/CRISPLD1/COL1A1
GO:2000272	negative regulation of receptor activity	0.0600976	0.816848	BP	PCSK9/CBLB/TRDN/GSTM2/FKBP1B/ERRFI1
GO:2000772	regulation of cellular senescence	0.0600976	0.816848	BP	ARNTL/HMGA1/ZNF277/CDK6/TERT/KRAS
GO:0033673	negative regulation of kinase activity	0.0606117	0.818409	BP	DUSP1/FLRT2/RGS4/LRRC4/MAPK8IP1/SFRP1/DUSP7/CBLB/PPP1R1B/H2AFY/TRIB1/TFAP4/DUSP26/SMYD3/CHP1/PRKAR2B/SMPD1/LATS1/TARBP2/CDK5RAP3/GMFB/DUSP16/PRKAR1A/DNAJA1/WWTR1/TRIB3/AJUBA/ERRFI1
GO:0040012	regulation of locomotion	0.060805	0.818409	BP	ADAM9/ARTN/ANXA1/GSN/CITED2/IL6R/DOCK4/MYLK/SEMA6C/ATP8A1/FN1/PAK3/SRGAP1/ITGAV/CORO1A/RRAS/FLRT2/CARMIL1/ADAM15/RECK/SEMA6D/DLC1/IGFBP5/EPB41L5/LRP1/SFRP1/SNAI2/LMNA/SDCBP/CREB3/PGF/ERBB3/SCG2/ITGA5/ENG/SPATA13/HIF1A/CYR61/ITGA3/ROR2/CDK6/TRIB1/TP53INP1/FER/ERBB4/EPCAM/TERT/DAG1/SEMA4F/SERPINE2/SEMA6B/DAPK2/INPP5F/SWAP70/DOCK10/SH3BGRL3/BCAS3/COL1A1/ARSB/HACE1/STK10/EGF/AJUBA/SASH1
GO:0005802	trans-Golgi network	0.0608659	0.573536	CC	WIPI1/MYO1B/ATP8A1/ARFIP1/FNBP1L/CLTCL1/CHAC1/SCAMP5/OPTN/IGF2R/RABEPK/PCSK1N/PLEKHA8/GOLGA1/RAB31/CPD/AZIN2/PAM/AP4B1/ATP7B/RAB43/RAB6A/NBEA
GO:2000145	regulation of cell motility	0.0611906	0.818409	BP	ADAM9/ANXA1/GSN/CITED2/IL6R/DOCK4/MYLK/SEMA6C/ATP8A1/FN1/PAK3/SRGAP1/ITGAV/CORO1A/RRAS/FLRT2/CARMIL1/ADAM15/RECK/SEMA6D/DLC1/IGFBP5/EPB41L5/LRP1/SFRP1/SNAI2/LMNA/SDCBP/CREB3/PGF/ERBB3/ITGA5/ENG/SPATA13/HIF1A/CYR61/ITGA3/ROR2/CDK6/TRIB1/TP53INP1/FER/ERBB4/EPCAM/TERT/DAG1/SEMA4F/SERPINE2/SEMA6B/DAPK2/INPP5F/SWAP70/DOCK10/SH3BGRL3/BCAS3/COL1A1/ARSB/HACE1/STK10/EGF/AJUBA/SASH1
GO:0032355	response to estradiol	0.0613004	0.818409	BP	ANXA1/DUSP1/OXTR/CASP9/RBBP8/SFRP1/BID/MSX2/MBD3/TXNIP/PAM/COL1A1/RAMP2
GO:0060485	mesenchyme development	0.0615854	0.818409	BP	CITED2/TGFB3/SEMA6C/HEY1/ADAM15/SEMA6D/MEF2C/EPB41L5/SFRP1/SNAI2/SDCBP/DACT3/ERBB3/ENG/MSX2/HIF1A/RTN4/ERBB4/TMEM100/DAG1/SEMA4F/SEMA6B/PTK7/COL1A1/WWTR1
GO:0030802	regulation of cyclic nucleotide biosynthetic process	0.0620956	0.818409	BP	ADM/GRM2/ABCA1/GIPR/ADRB1/APLP1/AKAP12/NME2/CAP1/RAMP2
GO:0045921	positive regulation of exocytosis	0.0620956	0.818409	BP	RAB3D/STXBP1/SDC1/SCAMP5/CACNA1I/SDCBP/GAB2/NCS1/CHMP2A/UNC13B
GO:0044772	mitotic cell cycle phase transition	0.0632243	0.818409	BP	ANXA1/MEPCE/TYMS/TUBA1A/DUSP1/CDC25A/MCM5/MCM4/MCM3/TUBA4A/OPTN/DCTN3/RBBP8/CHEK1/RCC1/JADE1/DYNC1I2/BID/DYNC1H1/TFDP1/CETN2/CDK6/PCNT/CEP250/CEP70/PKMYT1/EPS8/CDC45/TERT/E2F1/TUBB4A/GFI1/HUS1/CHMP2A/RPA3/PRKAR2B/TP53/FANCI/LATS1/FOXM1/CDK5RAP3/CLSPN/PHLDA1/PLK4/RPA2/MCM6/POLE/UBE2C/MNAT1/POLE2/UBE2E2/CNOT8/AJUBA/RNASEH2B/LSM11
GO:0016529	sarcoplasmic reticulum	0.0632285	0.573536	CC	RTN2/XDH/TMEM109/TRDN/GSTM2/ITPR3/JPH4/FKBP1B
GO:0032154	cleavage furrow	0.0632285	0.573536	CC	SSH1/MYLK/RAB11FIP4/RHOC/FSD1/DCTN3/PITPNM1/PLK4
GO:0097610	cell surface furrow	0.0632285	0.573536	CC	SSH1/MYLK/RAB11FIP4/RHOC/FSD1/DCTN3/PITPNM1/PLK4
GO:0007040	lysosome organization	0.0633231	0.818409	BP	ABCA1/CORO1A/LYST/CLN6/HOOK1/HOOK2/RAB20/ARSB/PPT1
GO:0030810	positive regulation of nucleotide biosynthetic process	0.0633231	0.818409	BP	ADM/ABCA1/GIPR/ADRB1/AKAP12/NME2/CAP1/PINK1/RAMP2
GO:0034763	negative regulation of transmembrane transport	0.0633231	0.818409	BP	NEDD4L/SLC30A1/PPIF/PCSK9/TRDN/CTTNBP2NL/SUMO1/GSTM2/FKBP1B
GO:0080171	lytic vacuole organization	0.0633231	0.818409	BP	ABCA1/CORO1A/LYST/CLN6/HOOK1/HOOK2/RAB20/ARSB/PPT1
GO:1900373	positive regulation of purine nucleotide biosynthetic process	0.0633231	0.818409	BP	ADM/ABCA1/GIPR/ADRB1/AKAP12/NME2/CAP1/PINK1/RAMP2
GO:0051965	positive regulation of synapse assembly	0.0637669	0.818409	BP	FLRT2/OXTR/AMIGO2/EPHB1/CLSTN3/SLITRK6/ASIC2/SLITRK4
GO:0072523	purine-containing compound catabolic process	0.0637669	0.818409	BP	PDE3A/GPX1/XDH/NUDT3/NUDT15/HINT1/ITPA/AHCY
GO:0003678	DNA helicase activity	0.0638728	0.772922	MF	BRIP1/MCM5/MCM4/MCM3/CHD3/GINS1/CDC45/MCM6/GINS2
GO:0046718	viral entry into host cell	0.0639353	0.818409	BP	LGALS1/GSN/ITGAV/XPR1/SLC20A2/ITGA5/GRK2/CXADR/DAG1/NECTIN1/EPS15/PTX3
GO:0048771	tissue remodeling	0.0639353	0.818409	BP	ANXA1/RASSF2/RAB3D/TGFB3/LIPA/IGFBP5/MEF2C/IL7/SFRP1/HIF1A/CTSK/PPARGC1B
GO:0055082	cellular chemical homeostasis	0.0642262	0.818409	BP	ADM/PRND/HAP1/LGALS1/NEDD4L/FTL/CPB2/TPCN1/CD24/SLC4A8/DDIT3/SLC22A17/FOXO1/ENPP1/CORO1A/SLC30A1/GIPR/ATP2B1/OXTR/ATP6V1A/GRINA/PDK3/ERFE/P2RX5/MEF2C/SLC39A10/XPR1/CLN6/ATP6V0A1/TRDN/HIF1A/NME2/SMARCB1/WDTC1/SLC24A3/OXCT1/CHP1/GRIN1/SLC29A1/GSTM2/ATP6V0D1/ATOX1/ATP7B/ITPR3/MICU1/ATP1B2/UNC13B/FTH1/JPH4/RAB20/SWAP70/FKBP1B/AQP3/AACS/CKB/PPT1
GO:0072341	modified amino acid binding	0.0642815	0.772922	MF	MFGE8/TYMS/MMACHC/GSTM3/GSTM2/FASN/PLCD1/PTGES2
[truncated: 5,325 more rows]
