# Supplementary material for: Selective inhibition of HDAC6 regulates expression of the oncogenic driver EWSR1-FLI1 through the EWSR1 promoter in Ewing sarcoma
Source: Oncogene. 2021 Aug 3;40(39):5843–53. doi: 10.1038/s41388-021-01974-4 (PMC8484017; doi:10.1038/s41388-021-01974-4)
Supplement: Supplementary file 4 — Supplementary Table 3 [file 41388_2021_1974_MOESM4_ESM.xlsx]

## Sheet: Negative
Gene Set Name (neg.)	NES	NOM p-val	FDR q-val
ZHOU_CELL_CYCLE_GENES_IN_IR_RESPONSE_6HR	-2.49614	0	0
MANALO_HYPOXIA_DN	-2.4656	0	0
SONG_TARGETS_OF_IE86_CMV_PROTEIN	-2.37092	0	0
PEART_HDAC_PROLIFERATION_CLUSTER_DN	-2.26294	0	0.00034138
KINSEY_TARGETS_OF_EWSR1_FLII_FUSION_UP	-2.21188	0	0.000590637
CROONQUIST_IL6_DEPRIVATION_DN	-2.19142	0	0.000603749
KONG_E2F3_TARGETS	-2.22228	0	0.000689076
ROSTY_CERVICAL_CANCER_PROLIFERATION_CLUSTER	-2.23329	0	0.000689744
GRAHAM_NORMAL_QUIESCENT_VS_NORMAL_DIVIDING_DN	-2.13977	0	0.00101379
DUTERTRE_ESTRADIOL_RESPONSE_24HR_UP	-2.14207	0	0.00111517
ZHONG_RESPONSE_TO_AZACITIDINE_AND_TSA_DN	-2.14562	0	0.00123908
PUJANA_BRCA_CENTERED_NETWORK	-2.10285	0	0.00221189
PUJANA_XPRSS_INT_NETWORK	-2.09237	0	0.00231491
PYEON_HPV_POSITIVE_TUMORS_UP	-2.03303	0	0.00680219
SCHLOSSER_MYC_TARGETS_AND_SERUM_RESPONSE_UP	-2.01889	0	0.00761713
FISCHER_DREAM_TARGETS	-2.01956	0	0.0080311
BLANCO_MELO_BRONCHIAL_EPITHELIAL_CELLS_INFLUENZA_A_DEL_NS1_INFECTION_DN	-1.99714	0	0.00992087
SCHUHMACHER_MYC_TARGETS_UP	-1.95657	0	0.015762
SOTIRIOU_BREAST_CANCER_GRADE_1_VS_3_UP	-1.9346	0	0.0206389
BENPORATH_ES_2	-1.92141	0	0.0228171
CROONQUIST_NRAS_SIGNALING_DN	-1.90209	0	0.0261008
EGUCHI_CELL_CYCLE_RB1_TARGETS	-1.88667	0	0.0279424
BURTON_ADIPOGENESIS_PEAK_AT_16HR	-1.88782	0	0.0287259
REN_BOUND_BY_E2F	-1.88031	0	0.0294769
KOBAYASHI_EGFR_SIGNALING_24HR_DN	-1.87662	0	0.0298157
TOYOTA_TARGETS_OF_MIR34B_AND_MIR34C	-1.87094	0	0.0300757
SCHLOSSER_MYC_AND_SERUM_RESPONSE_SYNERGY	-1.86384	0	0.0319193
ZHAN_MULTIPLE_MYELOMA_PR_UP	-1.85094	0	0.0328446
MORI_EMU_MYC_LYMPHOMA_BY_ONSET_TIME_UP	-1.85835	0	0.0330391
PUJANA_BRCA2_PCC_NETWORK	-1.8542	0	0.033574
KAUFFMANN_MELANOMA_RELAPSE_UP	-1.85121	0	0.0337616
WHITFIELD_CELL_CYCLE_G1_S	-1.81866	0	0.0409386
GARCIA_TARGETS_OF_FLI1_AND_DAX1_DN	-1.80247	0	0.0428658
KANG_DOXORUBICIN_RESISTANCE_UP	-1.8058	0	0.0433118
ISHIDA_E2F_TARGETS	-1.80293	0	0.0436325
MISSIAGLIA_REGULATED_BY_METHYLATION_DN	-1.81184	0	0.0437402
ZHOU_CELL_CYCLE_GENES_IN_IR_RESPONSE_24HR	-1.80686	0	0.0438248
KAUFFMANN_DNA_REPLICATION_GENES	-1.80912	0	0.0438937
GINESTIER_BREAST_CANCER_20Q13_AMPLIFICATION_DN	-1.79806	0	0.0442074
WELCSH_BRCA1_TARGETS_DN	-1.75787	0	0.0631908
HESS_TARGETS_OF_HOXA9_AND_MEIS1_UP	-1.75876	0	0.0638644
PUJANA_CHEK2_PCC_NETWORK	-1.7479	0	0.0646833
GRAHAM_CML_DIVIDING_VS_NORMAL_QUIESCENT_UP	-1.75327	0	0.0648908
CAIRO_HEPATOBLASTOMA_CLASSES_UP	-1.74136	0	0.0678549
DUTERTRE_ESTRADIOL_RESPONSE_6HR_UP	-1.71519	0	0.0820573
RIGGI_EWING_SARCOMA_PROGENITOR_UP	-1.63235	0	0.142444
DANG_MYC_TARGETS_UP	-1.6242	0	0.14427
GINESTIER_BREAST_CANCER_ZNF217_AMPLIFIED_DN	-1.61141	0	0.152134
SANSOM_APC_TARGETS_REQUIRE_MYC	-1.59187	0	0.16786
LEE_BMP2_TARGETS_DN	-1.59214	0	0.169499
MARTENS_TRETINOIN_RESPONSE_DN	-1.57699	0	0.176674
KRIGE_RESPONSE_TO_TOSEDOSTAT_24HR_DN	-1.57805	0	0.177046
ELVIDGE_HYPOXIA_DN	-1.57253	0	0.178876
GROSS_HYPOXIA_VIA_ELK3_UP	-1.56248	0	0.179165
GOBERT_OLIGODENDROCYTE_DIFFERENTIATION_UP	-1.56925	0	0.181443
WANG_RESPONSE_TO_GSK3_INHIBITOR_SB216763_DN	-1.56339	0	0.181727
VILLANUEVA_LIVER_CANCER_KRT19_UP	-1.54508	0	0.192077
BERTUCCI_MEDULLARY_VS_DUCTAL_BREAST_CANCER_UP	-1.53939	0	0.196611
SHEDDEN_LUNG_CANCER_POOR_SURVIVAL_A6	-1.52248	0	0.20687
MUELLER_PLURINET	-1.51236	0	0.207778
DODD_NASOPHARYNGEAL_CARCINOMA_DN	-1.51526	0	0.210493
PUJANA_BRCA1_PCC_NETWORK	-1.49625	0	0.224475
KRIGE_RESPONSE_TO_TOSEDOSTAT_6HR_DN	-1.49387	0	0.224684
KAUFFMANN_DNA_REPAIR_GENES	-1.48905	0	0.226612
MARKEY_RB1_ACUTE_LOF_UP	-1.48543	0	0.227341
MIYAGAWA_TARGETS_OF_EWSR1_ETS_FUSIONS_UP	-1.48095	0	0.232844
FUJII_YBX1_TARGETS_DN	-1.47944	0	0.233456
MARSON_BOUND_BY_E2F4_UNSTIMULATED	-1.47568	0	0.236248
WEI_MYCN_TARGETS_WITH_E_BOX	-1.44416	0	0.258146
BERENJENO_TRANSFORMED_BY_RHOA_UP	-1.42634	0	0.264997
WONG_EMBRYONIC_STEM_CELL_CORE	-1.43304	0	0.265084
VECCHI_GASTRIC_CANCER_EARLY_UP	-1.41163	0	0.283535
MITSIADES_RESPONSE_TO_APLIDIN_DN	-1.4014	0	0.288509
HELLER_HDAC_TARGETS_SILENCED_BY_METHYLATION_DN	-1.40151	0	0.289879
GARY_CD5_TARGETS_DN	-1.39297	0	0.295506
GRAESSMANN_APOPTOSIS_BY_SERUM_DEPRIVATION_UP	-1.35806	0	0.339048
FEVR_CTNNB1_TARGETS_DN	-1.32411	0	0.382771
PUJANA_ATM_PCC_NETWORK	-1.2826	0	0.429469
GRAESSMANN_RESPONSE_TO_MC_AND_DOXORUBICIN_DN	-1.21265	0	0.503404
FERRANDO_TAL1_NEIGHBORS	-1.82493	0.0021645	0.0406921
SMID_BREAST_CANCER_LUMINAL_A_DN	-1.89297	0.00240964	0.0281832
MOSERLE_IFNA_RESPONSE	-1.903	0.00251889	0.0269168
SUNG_METASTASIS_STROMA_DN	-1.72132	0.00296736	0.0802763
SCHLOSSER_MYC_TARGETS_AND_SERUM_RESPONSE_DN	-1.7129	0.00297619	0.0826319
ABRAMSON_INTERACT_WITH_AIRE	-1.83423	0.00301205	0.0387279
FRASOR_RESPONSE_TO_SERM_OR_FULVESTRANT_DN	-1.8214	0.0030303	0.0408741
PUJANA_BREAST_CANCER_WITH_BRCA1_MUTATED_UP	-1.65035	0.00303951	0.131058
GARGALOVIC_RESPONSE_TO_OXIDIZED_PHOSPHOLIPIDS_TURQUOISE_DN	-1.70014	0.00323625	0.0900402
ELVIDGE_HIF1A_TARGETS_UP	-1.62187	0.00324675	0.14531
MOREAUX_B_LYMPHOCYTE_MATURATION_BY_TACI_DN	-1.56114	0.0033557	0.17936
PUJANA_BREAST_CANCER_LIT_INT_NETWORK	-1.55452	0.00341297	0.184456
GAVIN_FOXP3_TARGETS_CLUSTER_P6	-1.5813	0.00342466	0.176646
MIKKELSEN_MEF_LCP_WITH_H3K4ME3	-1.70139	0.0034965	0.0905129
ZHANG_TARGETS_OF_EWSR1_FLI1_FUSION	-1.4911	0.00353357	0.225247
FERRANDO_T_ALL_WITH_MLL_ENL_FUSION_DN	-1.49424	0.003663	0.225926
CHICAS_RB1_TARGETS_LOW_SERUM	-1.61794	0.00390625	0.147829
BYSTRYKH_HEMATOPOIESIS_STEM_CELL_RUNX1	-1.58406	0.00421941	0.174614
RUIZ_TNC_TARGETS_DN	-1.56748	0.00429185	0.179941
GENTLES_LEUKEMIC_STEM_CELL_DN	-1.83061	0.00445434	0.0392982
SCHLOSSER_MYC_TARGETS_REPRESSED_BY_SERUM	-1.51412	0.0045045	0.208604
WU_ALZHEIMER_DISEASE_DN	-1.74889	0.00465116	0.0668374
WINNEPENNINCKX_MELANOMA_METASTASIS_UP	-1.53918	0.00476191	0.195049
SARRIO_EPITHELIAL_MESENCHYMAL_TRANSITION_UP	-1.43746	0.00478469	0.259489
FARMER_BREAST_CANCER_CLUSTER_4	-1.64621	0.005	0.134124
PAL_PRMT5_TARGETS_UP	-1.35969	0.00502513	0.339376
WAGNER_APO2_SENSITIVITY	-1.76732	0.00527705	0.0600912
NADERI_BREAST_CANCER_PROGNOSIS_UP	-1.68059	0.00554017	0.102538
SANSOM_APC_MYC_TARGETS	-1.33057	0.00564972	0.372748
KAMMINGA_EZH2_TARGETS	-1.68414	0.00573066	0.10081
HELLER_HDAC_TARGETS_DN	-1.4319	0.00625	0.262333
MORI_LARGE_PRE_BII_LYMPHOCYTE_UP	-1.6294	0.00704225	0.144139
WHITEFORD_PEDIATRIC_CANCER_MARKERS	-1.52072	0.0077821	0.205976
KYNG_RESPONSE_TO_H2O2_VIA_ERCC6_DN	-1.62688	0.00903614	0.143067
ELVIDGE_HYPOXIA_BY_DMOG_DN	-1.62854	0.00920245	0.143059
MARIADASON_RESPONSE_TO_BUTYRATE_SULINDAC_4	-1.71593	0.00923787	0.0828988
ACOSTA_PROLIFERATION_INDEPENDENT_MYC_TARGETS_UP	-1.52209	0.0109489	0.205654
CHICAS_RB1_TARGETS_GROWING	-1.29031	0.011236	0.419786
MORI_PRE_BI_LYMPHOCYTE_UP	-1.56395	0.0130719	0.182963
STEIN_ESRRA_TARGETS_RESPONSIVE_TO_ESTROGEN_UP	-1.67344	0.0131234	0.108066
VERNELL_RETINOBLASTOMA_PATHWAY_UP	-1.53463	0.0131579	0.197908
YUAN_ZNF143_PARTNERS	-1.68864	0.0132275	0.0983507
BUYTAERT_PHOTODYNAMIC_THERAPY_STRESS_DN	-1.25929	0.0136986	0.472408
MORI_IMMATURE_B_LYMPHOCYTE_DN	-1.44648	0.0138408	0.256049
RICKMAN_TUMOR_DIFFERENTIATED_MODERATELY_VS_POORLY_DN	-1.63526	0.014742	0.14087
LY_AGING_MIDDLE_UP	-1.53333	0.015873	0.19795
LIANG_SILENCED_BY_METHYLATION_DN	-1.74795	0.0165094	0.0659106
NAGY_TFTC_COMPONENTS_HUMAN	-1.54301	0.0168269	0.193177
CAFFAREL_RESPONSE_TO_THC_DN	-1.58556	0.0171429	0.174443
KALMA_E2F1_TARGETS	-1.72183	0.0171569	0.0814094
IVANOVA_HEMATOPOIESIS_STEM_CELL_SHORT_TERM	-1.61617	0.017199	0.148073
BHATTACHARYA_EMBRYONIC_STEM_CELL	-1.44888	0.0177305	0.253925
IRITANI_MAD1_TARGETS_DN	-1.57844	0.0185759	0.178544
LY_AGING_OLD_UP	-1.3198	0.0192308	0.38827
HOFFMANN_LARGE_TO_SMALL_PRE_BII_LYMPHOCYTE_UP	-1.47589	0.0197044	0.237617
IVANOVA_HEMATOPOIESIS_EARLY_PROGENITOR	-1.21464	0.019802	0.505739
VALK_AML_CLUSTER_7	-1.64375	0.0199005	0.134837
SCHLOSSER_SERUM_RESPONSE_AUGMENTED_BY_MYC	-1.4609	0.0200803	0.247735
FURUKAWA_DUSP6_TARGETS_PCI35_DN	-1.53764	0.020202	0.195436
AFFAR_YY1_TARGETS_DN	-1.28906	0.020202	0.420728
FERREIRA_EWINGS_SARCOMA_UNSTABLE_VS_STABLE_UP	-1.38231	0.0203046	0.307952
FISCHER_G1_S_CELL_CYCLE	-1.30196	0.0205128	0.407031
FOURNIER_ACINAR_DEVELOPMENT_LATE_2	-1.21298	0.0205479	0.506194
MARIADASON_REGULATED_BY_HISTONE_ACETYLATION_DN	-1.55133	0.0212202	0.186899
HOFMANN_MYELODYSPLASTIC_SYNDROM_HIGH_RISK_UP	-1.6093	0.0215311	0.152914
LIU_SMARCA4_TARGETS	-1.55494	0.0241935	0.185741
LY_AGING_OLD_DN	-1.52626	0.0246154	0.204769
BILD_MYC_ONCOGENIC_SIGNATURE	-1.2327	0.0251256	0.489888
COLLER_MYC_TARGETS_UP	-1.57462	0.025641	0.17788
PASTURAL_RIZ1_TARGETS_DN	-1.5058	0.0259481	0.21563
POMEROY_MEDULLOBLASTOMA_PROGNOSIS_DN	-1.49341	0.0264706	0.22362
MEISSNER_BRAIN_HCP_WITH_H3K27ME3	-1.31454	0.026616	0.392331
BASAKI_YBX1_TARGETS_UP	-1.28474	0.027972	0.42844
JIANG_TIP30_TARGETS_DN	-1.64191	0.0287081	0.134802
DANG_REGULATED_BY_MYC_UP	-1.44386	0.0292208	0.256996
BILD_SRC_ONCOGENIC_SIGNATURE	-1.45698	0.0292398	0.250823
ODONNELL_TARGETS_OF_MYC_AND_TFRC_DN	-1.48585	0.0298013	0.228358
HOLLEMAN_VINCRISTINE_RESISTANCE_ALL_UP	-1.51838	0.0299728	0.207693
STAEGE_EWING_FAMILY_TUMOR	-1.43977	0.0308989	0.258837
MONNIER_POSTRADIATION_TUMOR_ESCAPE_UP	-1.18653	0.03125	0.517899
WENG_POR_TARGETS_LIVER_DN	-1.60172	0.0325581	0.1605
FERRANDO_HOX11_NEIGHBORS	-1.48826	0.0331633	0.226215
PEPPER_CHRONIC_LYMPHOCYTIC_LEUKEMIA_UP	-1.56251	0.0340909	0.180939
BURTON_ADIPOGENESIS_3	-1.33744	0.0342205	0.362059
PIEPOLI_LGI1_TARGETS_UP	-1.56895	0.0354767	0.179906
BLUM_RESPONSE_TO_SALIRASIB_DN	-1.21327	0.0357143	0.507293
GRADE_COLON_AND_RECTAL_CANCER_UP	-1.18592	0.0359712	0.517671
SEMBA_FHIT_TARGETS_DN	-1.59345	0.0364465	0.169786
GROSS_HYPOXIA_VIA_ELK3_AND_HIF1A_DN	-1.31485	0.0364963	0.393541
STEIN_ESRRA_TARGETS_RESPONSIVE_TO_ESTROGEN_DN	-1.46579	0.0368272	0.245295
GUO_HEX_TARGETS_DN	-1.39664	0.0375	0.292003
BLANCO_MELO_COVID19_SARS_COV_2_INFECTION_A594_CELLS_DN	-1.44933	0.0401146	0.254736
FLORIO_NEOCORTEX_BASAL_RADIAL_GLIA_DN	-1.26821	0.040404	0.456858
ELVIDGE_HIF1A_AND_HIF2A_TARGETS_UP	-1.43256	0.041543	0.262757
CUI_TCF21_TARGETS_2_UP	-1.20654	0.0416667	0.498869
BILD_E2F3_ONCOGENIC_SIGNATURE	-1.24005	0.0419162	0.487355
MIKKELSEN_ES_LCP_WITH_H3K27ME3	-1.40193	0.0434783	0.290728
NIKOLSKY_BREAST_CANCER_10Q22_AMPLICON	-1.50249	0.0436681	0.217249
FIGUEROA_AML_METHYLATION_CLUSTER_5_DN	-1.47108	0.0448179	0.240105
BOSCO_INTERFERON_INDUCED_ANTIVIRAL_MODULE	-1.34497	0.045045	0.352454
GEORGES_CELL_CYCLE_MIR192_TARGETS	-1.39007	0.0454545	0.297281
FAELT_B_CLL_WITH_VH3_21_UP	-1.43272	0.0483384	0.264069
SUMI_HNF4A_TARGETS	-1.52354	0.0486111	0.206988
BALLIF_DEVELOPMENTAL_DISABILITY_P16_P12_DELETION	-1.5031	0.0491803	0.218003
BROWNE_HCMV_INFECTION_24HR_UP	-1.2733	0.0497925	0.448898

## Sheet: Positive
Gene Set Name (pos.)	NES	NOM p-val	FDR q-val
HELLER_HDAC_TARGETS_UP	2.77919	0	0
HELLER_HDAC_TARGETS_SILENCED_BY_METHYLATION_UP	2.70401	0	0
DUTERTRE_ESTRADIOL_RESPONSE_24HR_DN	2.67158	0	0
KINSEY_TARGETS_OF_EWSR1_FLII_FUSION_DN	2.64661	0	0
PODAR_RESPONSE_TO_ADAPHOSTIN_UP	2.47924	0	0
TONKS_TARGETS_OF_RUNX1_RUNX1T1_FUSION_HSC_UP	2.41871	0	0
KAN_RESPONSE_TO_ARSENIC_TRIOXIDE	2.40212	0	0
GAJATE_RESPONSE_TO_TRABECTEDIN_UP	2.3813	0	0
SATO_SILENCED_BY_DEACETYLATION_IN_PANCREATIC_CANCER	2.35112	0	0
UZONYI_RESPONSE_TO_LEUKOTRIENE_AND_THROMBIN	2.33131	0	0
HELLEBREKERS_SILENCED_DURING_TUMOR_ANGIOGENESIS	2.30654	0	0
DUTERTRE_ESTRADIOL_RESPONSE_6HR_DN	2.29449	0	0
HOOI_ST7_TARGETS_DN	2.29175	0	0
HOELZEL_NF1_TARGETS_UP	2.27679	0	0
DELPUECH_FOXO3_TARGETS_UP	2.27546	0	0
CONCANNON_APOPTOSIS_BY_EPOXOMICIN_UP	2.26641	0	0
ONDER_CDH1_TARGETS_2_UP	2.2572	0	0
REN_ALVEOLAR_RHABDOMYOSARCOMA_UP	2.24285	0	0
GARCIA_TARGETS_OF_FLI1_AND_DAX1_UP	2.23553	0	0
MISSIAGLIA_REGULATED_BY_METHYLATION_UP	2.23223	0	0
PASINI_SUZ12_TARGETS_DN	2.22957	0	0
NAGASHIMA_NRG1_SIGNALING_UP	2.22216	0	0
HENDRICKS_SMARCA4_TARGETS_UP	2.21275	0	0
KRIGE_AMINO_ACID_DEPRIVATION	2.21271	0	0
ZHONG_RESPONSE_TO_AZACITIDINE_AND_TSA_UP	2.20118	0	4.04675e-05
MIYAGAWA_TARGETS_OF_EWSR1_ETS_FUSIONS_DN	2.20276	0	4.19128e-05
SARRIO_EPITHELIAL_MESENCHYMAL_TRANSITION_DN	2.20365	0	4.34651e-05
KOBAYASHI_EGFR_SIGNALING_24HR_UP	2.20867	0	4.51368e-05
MCLACHLAN_DENTAL_CARIES_DN	2.21117	0	4.69423e-05
HARRIS_HYPOXIA	2.19169	0	7.29355e-05
PETROVA_ENDOTHELIUM_LYMPHATIC_VS_BLOOD_DN	2.19541	0	7.52882e-05
PEDERSEN_METASTASIS_BY_ERBB2_ISOFORM_4	2.196	0	7.77978e-05
ODONNELL_TFRC_TARGETS_UP	2.1823	0	0.00010504
GROSS_HYPOXIA_VIA_ELK3_DN	2.17477	0	0.000135462
WONG_ADULT_TISSUE_STEM_MODULE	2.1636	0	0.000155631
ZWANG_CLASS_3_TRANSIENTLY_INDUCED_BY_EGF	2.1654	0	0.000159954
RUIZ_TNC_TARGETS_UP	2.1684	0	0.000164524
RODRIGUES_THYROID_CARCINOMA_DN	2.14761	0	0.000206855
DAVICIONI_TARGETS_OF_PAX_FOXO1_FUSIONS_UP	2.15201	0	0.000212298
JAATINEN_HEMATOPOIETIC_STEM_CELL_DN	2.13949	0	0.000230473
TONKS_TARGETS_OF_RUNX1_RUNX1T1_FUSION_ERYTHROCYTE_UP	2.10787	0	0.000230617
SENESE_HDAC1_TARGETS_DN	2.1118	0	0.000235324
BOQUEST_STEM_CELL_DN	2.11603	0	0.000240226
ODONNELL_TARGETS_OF_MYC_AND_TFRC_UP	2.11606	0	0.000245338
ELVIDGE_HYPOXIA_BY_DMOG_UP	2.11833	0	0.000250671
TAKEDA_TARGETS_OF_NUP98_HOXA9_FUSION_6HR_UP	2.12065	0	0.000256241
HUANG_DASATINIB_SENSITIVITY_UP	2.13157	0	0.000262065
FRASOR_RESPONSE_TO_ESTRADIOL_DN	2.13384	0	0.00026816
NAGASHIMA_EGF_SIGNALING_UP	2.13399	0	0.000274544
WINTER_HYPOXIA_METAGENE	2.13547	0	0.000281241
GOZGIT_ESR1_TARGETS_DN	2.09371	0	0.000294552
ELVIDGE_HYPOXIA_UP	2.0906	0	0.000347791
CREIGHTON_ENDOCRINE_THERAPY_RESISTANCE_5	2.09268	0	0.000354479
LEE_BMP2_TARGETS_UP	2.08045	0	0.000370086
FRIDMAN_SENESCENCE_UP	2.08116	0	0.000376815
BERENJENO_TRANSFORMED_BY_RHOA_DN	2.07921	0	0.000383601
PICCALUGA_ANGIOIMMUNOBLASTIC_LYMPHOMA_DN	2.08162	0	0.000383793
VALK_AML_CLUSTER_1	2.07155	0	0.000396296
MCBRYAN_PUBERTAL_TGFB1_TARGETS_DN	2.07624	0	0.000396913
GOZGIT_ESR1_TARGETS_UP	2.07325	0	0.000402901
JISON_SICKLE_CELL_DISEASE_UP	2.07033	0	0.000408209
HIRSCH_CELLULAR_TRANSFORMATION_SIGNATURE_UP	2.07555	0	0.00040973
AFFAR_YY1_TARGETS_UP	2.06534	0	0.000450226
CHIBA_RESPONSE_TO_TSA	2.06581	0	0.000457373
CHEN_LVAD_SUPPORT_OF_FAILING_HEART_UP	2.06439	0	0.00047894
SMID_BREAST_CANCER_RELAPSE_IN_BONE_UP	2.05746	0	0.000517436
BHAT_ESR1_TARGETS_NOT_VIA_AKT1_DN	2.06173	0	0.000523685
PLASARI_TGFB1_TARGETS_10HR_DN	2.05815	0	0.000525046
BLANCO_MELO_COVID19_SARS_COV_2_LOW_MOI_INFECTION_A594_ACE2_EXPRESSING_CELLS_UP	2.0553	0	0.000526577
AMIT_EGF_RESPONSE_40_HELA	2.06056	0	0.000532882
HAHTOLA_MYCOSIS_FUNGOIDES_CD4_UP	2.05321	0	0.00055118
WINZEN_DEGRADED_VIA_KHSRP	2.04965	0	0.000607327
ELVIDGE_HIF1A_AND_HIF2A_TARGETS_DN	2.04622	0	0.000677893
TONKS_TARGETS_OF_RUNX1_RUNX1T1_FUSION_SUSTAINDED_IN_ERYTHROCYTE_UP	2.03791	0	0.000781723
CHIBA_RESPONSE_TO_TSA_UP	2.03801	0	0.000792287
MCBRYAN_PUBERTAL_BREAST_4_5WK_UP	2.03612	0	0.000801316
VECCHI_GASTRIC_CANCER_EARLY_DN	2.03414	0	0.000850322
NELSON_RESPONSE_TO_ANDROGEN_UP	2.03254	0	0.000883636
SENGUPTA_NASOPHARYNGEAL_CARCINOMA_DN	2.02708	0	0.000945189
HALMOS_CEBPA_TARGETS_UP	2.02513	0	0.000978748
GRAHAM_NORMAL_QUIESCENT_VS_NORMAL_DIVIDING_UP	2.02543	0	0.000990982
MOHANKUMAR_HOXA1_TARGETS_DN	2.0195	0	0.00103916
DUNNE_TARGETS_OF_AML1_MTG8_FUSION_UP	2.0217	0	0.00105061
AMIT_SERUM_RESPONSE_60_MCF10A	2.02055	0	0.00105168
TOMIDA_METASTASIS_DN	2.0177	0	0.00112136
ELVIDGE_HIF1A_TARGETS_DN	2.01548	0	0.00114866
LI_CISPLATIN_RESISTANCE_DN	2.01443	0	0.00116194
INGRAM_SHH_TARGETS_DN	2.0084	0	0.00133273
MENSE_HYPOXIA_UP	2.00535	0	0.00138214
PHONG_TNF_RESPONSE_VIA_P38_PARTIAL	2.00067	0	0.00151579
SENESE_HDAC3_TARGETS_UP	1.99812	0	0.00157428
DAVICIONI_RHABDOMYOSARCOMA_PAX_FOXO1_FUSION_UP	1.99339	0	0.0016025
LEE_TARGETS_OF_PTCH1_AND_SUFU_DN	1.99422	0	0.00161973
HUPER_BREAST_BASAL_VS_LUMINAL_UP	1.98842	0	0.00165795
WU_CELL_MIGRATION	1.98531	0	0.00177221
VERRECCHIA_EARLY_RESPONSE_TO_TGFB1	1.98345	0	0.00180132
JI_METASTASIS_REPRESSED_BY_STK11	1.98136	0	0.00192399
GAUSSMANN_MLL_AF4_FUSION_TARGETS_E_UP	1.97869	0	0.00193206
CUI_GLUCOSE_DEPRIVATION	1.97876	0	0.00195158
AMIT_SERUM_RESPONSE_40_MCF10A	1.97247	0	0.00219785
PLASARI_TGFB1_TARGETS_10HR_UP	1.97142	0	0.00223242
DORN_ADENOVIRUS_INFECTION_12HR_UP	1.96936	0	0.00224503
BHAT_ESR1_TARGETS_VIA_AKT1_DN	1.96944	0	0.00225575
DURAND_STROMA_NS_UP	1.96404	0	0.00245318
BILBAN_B_CLL_LPL_DN	1.96451	0	0.00245472
LIM_MAMMARY_LUMINAL_MATURE_UP	1.96266	0	0.00247358
DELYS_THYROID_CANCER_DN	1.95979	0	0.00258864
BROWNE_HCMV_INFECTION_30MIN_UP	1.95938	0	0.00261749
TAKEDA_TARGETS_OF_NUP98_HOXA9_FUSION_16D_UP	1.95486	0	0.00278094
OSADA_ASCL1_TARGETS_UP	1.95208	0	0.00284854
JINESH_BLEBBISHIELD_TRANSFORMED_STEM_CELL_SPHERES_UP	1.94592	0	0.00308994
HELLER_SILENCED_BY_METHYLATION_DN	1.945	0	0.00313408
CHIANG_LIVER_CANCER_SUBCLASS_CTNNB1_DN	1.94135	0	0.0031999
LEE_EARLY_T_LYMPHOCYTE_DN	1.93999	0	0.00321397
RIGGINS_TAMOXIFEN_RESISTANCE_DN	1.9408	0	0.00322196
CHIANG_LIVER_CANCER_SUBCLASS_CTNNB1_UP	1.94167	0	0.00322797
ONDER_CDH1_TARGETS_1_UP	1.93898	0	0.00325484
DALESSIO_TSA_RESPONSE	1.93677	0	0.00335385
LEE_NEURAL_CREST_STEM_CELL_UP	1.93587	0	0.00336447
HUANG_GATA2_TARGETS_UP	1.934	0	0.00344974
DODD_NASOPHARYNGEAL_CARCINOMA_UP	1.93335	0	0.00345874
MCBRYAN_PUBERTAL_BREAST_3_4WK_UP	1.92986	0	0.00346717
MANALO_HYPOXIA_UP	1.93039	0	0.00347682
MARSON_FOXP3_TARGETS_UP	1.93109	0	0.00348634
QI_HYPOXIA	1.92663	0	0.00363913
OSWALD_HEMATOPOIETIC_STEM_CELL_IN_COLLAGEN_GEL_UP	1.92476	0	0.00375408
BROWNE_HCMV_INFECTION_20HR_DN	1.9227	0	0.00393801
AMIT_EGF_RESPONSE_240_MCF10A	1.91988	0	0.00398285
GROSS_HYPOXIA_VIA_ELK3_AND_HIF1A_UP	1.92	0	0.00401349
AMIT_EGF_RESPONSE_40_MCF10A	1.91806	0	0.00410984
COULOUARN_TEMPORAL_TGFB1_SIGNATURE_UP	1.91358	0	0.00434943
SMIRNOV_CIRCULATING_ENDOTHELIOCYTES_IN_CANCER_UP	1.9131	0	0.00435141
BERENJENO_TRANSFORMED_BY_RHOA_FOREVER_DN	1.91373	0	0.00438214
ROVERSI_GLIOMA_LOH_REGIONS	1.91156	0	0.00438797
DORN_ADENOVIRUS_INFECTION_24HR_DN	1.91095	0	0.00440568
CAIRO_LIVER_DEVELOPMENT_DN	1.90782	0	0.00458006
PRAMOONJAGO_SOX4_TARGETS_UP	1.90642	0	0.00464582
BLANCO_MELO_COVID19_SARS_COV_2_INFECTION_A594_CELLS_UP	1.90544	0	0.00467697
MAHADEVAN_GIST_MORPHOLOGICAL_SWITCH	1.90562	0	0.00469393
CHANDRAN_METASTASIS_TOP50_DN	1.90469	0	0.00471677
ITO_PTTG1_TARGETS_UP	1.90353	0	0.00477104
SCIBETTA_KDM5B_TARGETS_UP	1.90226	0	0.00477513
RODRIGUES_DCC_TARGETS_DN	1.90303	0	0.00480107
JIANG_TIP30_TARGETS_UP	1.90243	0	0.00480761
TURASHVILI_BREAST_DUCTAL_CARCINOMA_VS_DUCTAL_NORMAL_DN	1.90125	0	0.004834
CHEN_HOXA5_TARGETS_6HR_UP	1.89904	0	0.00493901
SEMENZA_HIF1_TARGETS	1.89599	0	0.0050148
KATSANOU_ELAVL1_TARGETS_UP	1.89651	0	0.00502501
PELLICCIOTTA_HDAC_IN_ANTIGEN_PRESENTATION_UP	1.89538	0	0.00503166
LEIN_NEURON_MARKERS	1.89565	0	0.00503434
PAPASPYRIDONOS_UNSTABLE_ATEROSCLEROTIC_PLAQUE_UP	1.89661	0	0.00505056
CUI_TCF21_TARGETS_2_DN	1.88993	0	0.00550819
AMIT_SERUM_RESPONSE_120_MCF10A	1.88998	0	0.00553575
GOBERT_CORE_OLIGODENDROCYTE_DIFFERENTIATION	1.89005	0	0.0055638
CERVERA_SDHB_TARGETS_2	1.88716	0	0.00575406
YAGI_AML_FAB_MARKERS	1.88587	0	0.00580408
ZWANG_CLASS_1_TRANSIENTLY_INDUCED_BY_EGF	1.88604	0	0.00584013
FEVR_CTNNB1_TARGETS_UP	1.88068	0	0.00611966
EPPERT_HSC_R	1.87913	0	0.00630645
VERHAAK_AML_WITH_NPM1_MUTATED_DN	1.87525	0	0.00661726
GARGALOVIC_RESPONSE_TO_OXIDIZED_PHOSPHOLIPIDS_BLACK_UP	1.86824	0	0.00708634
DANG_REGULATED_BY_MYC_DN	1.86832	0	0.00712087
DOANE_BREAST_CANCER_ESR1_UP	1.86985	0	0.00712306
SANA_TNF_SIGNALING_DN	1.86744	0	0.00712401
DAZARD_RESPONSE_TO_UV_NHEK_UP	1.86714	0	0.00712938
LUCAS_HNF4A_TARGETS_DN	1.86578	0	0.00723891
MANNE_COVID19_ICU_VS_HEALTHY_DONOR_PLATELETS_DN	1.86105	0	0.00772005
MCLACHLAN_DENTAL_CARIES_UP	1.86022	0	0.00774246
ZWANG_CLASS_2_TRANSIENTLY_INDUCED_BY_EGF	1.86042	0	0.00776015
LEE_AGING_NEOCORTEX_UP	1.85882	0	0.00791027
BRUECKNER_TARGETS_OF_MIRLET7A3_DN	1.8589	0	0.00793486
TSUNODA_CISPLATIN_RESISTANCE_DN	1.8575	0	0.00800546
WANG_RESPONSE_TO_GSK3_INHIBITOR_SB216763_UP	1.85477	0	0.00813566
ONDER_CDH1_TARGETS_2_DN	1.85414	0	0.00815337
HSIAO_LIVER_SPECIFIC_GENES	1.85107	0	0.0085026
WANG_SMARCE1_TARGETS_UP	1.84971	0	0.00858221
LU_AGING_BRAIN_UP	1.84997	0	0.00858497
ZHOU_INFLAMMATORY_RESPONSE_LIVE_UP	1.84849	0	0.00858909
PHONG_TNF_RESPONSE_NOT_VIA_P38	1.84811	0	0.00860414
UDAYAKUMAR_MED1_TARGETS_DN	1.84869	0	0.00862162
KARLSSON_TGFB1_TARGETS_DN	1.84704	0	0.00866013
ABBUD_LIF_SIGNALING_1_DN	1.84871	0	0.00866052
BOSCO_ALLERGEN_INDUCED_TH2_ASSOCIATED_MODULE	1.84413	0	0.00896369
JOSEPH_RESPONSE_TO_SODIUM_BUTYRATE_UP	1.84436	0	0.00904269
RICKMAN_TUMOR_DIFFERENTIATED_WELL_VS_POORLY_DN	1.84444	0	0.00907688
DELASERNA_MYOD_TARGETS_UP	1.84165	0	0.00915313
REN_ALVEOLAR_RHABDOMYOSARCOMA_DN	1.83881	0	0.00933343
BLANCO_MELO_COVID19_SARS_COV_2_INFECTION_CALU3_CELLS_UP	1.83913	0	0.0093452
CHYLA_CBFA2T3_TARGETS_UP	1.83915	0	0.00938548
CHEBOTAEV_GR_TARGETS_DN	1.83485	0	0.00952954
KERLEY_RESPONSE_TO_CISPLATIN_UP	1.83545	0	0.00956
YAO_TEMPORAL_RESPONSE_TO_PROGESTERONE_CLUSTER_16	1.835	0	0.00956927
BONOME_OVARIAN_CANCER_POOR_SURVIVAL_UP	1.83559	0	0.00963008
GU_PDEF_TARGETS_UP	1.83594	0	0.00968447
PEDRIOLI_MIR31_TARGETS_DN	1.83141	0	0.00999285
KAYO_CALORIE_RESTRICTION_MUSCLE_UP	1.82813	0	0.0103815
ROZANOV_MMP14_TARGETS_UP	1.82834	0	0.0103978
KHETCHOUMIAN_TRIM24_TARGETS_UP	1.82844	0	0.0104302
COLDREN_GEFITINIB_RESISTANCE_DN	1.82555	0	0.0105603
WINNEPENNINCKX_MELANOMA_METASTASIS_DN	1.8188	0	0.0113971
HORIUCHI_WTAP_TARGETS_UP	1.81807	0	0.0114179
GARGALOVIC_RESPONSE_TO_OXIDIZED_PHOSPHOLIPIDS_TURQUOISE_UP	1.81729	0	0.0114286
CHIANG_LIVER_CANCER_SUBCLASS_PROLIFERATION_DN	1.81895	0	0.011438
SMITH_TERT_TARGETS_DN	1.81416	0	0.0118018
PEDERSEN_METASTASIS_BY_ERBB2_ISOFORM_1	1.8143	0	0.0118284
HARRIS_BRAIN_CANCER_PROGENITORS	1.81327	0	0.0118854
HOSHIDA_LIVER_CANCER_SUBCLASS_S3	1.80956	0	0.0123539
MEBARKI_HCC_PROGENITOR_FZD8CRD_DN	1.80988	0	0.0123624
PHONG_TNF_TARGETS_UP	1.80588	0	0.0125969
IVANOVA_HEMATOPOIESIS_STEM_CELL_LONG_TERM	1.80592	0	0.0126494
SMID_BREAST_CANCER_BASAL_DN	1.80684	0	0.0126737
GERY_CEBP_TARGETS	1.80603	0	0.0126782
MEISSNER_BRAIN_HCP_WITH_H3K4ME3_AND_H3K27ME3	1.80689	0	0.0127176
BASAKI_YBX1_TARGETS_DN	1.80284	0	0.0128031
BEGUM_TARGETS_OF_PAX3_FOXO1_FUSION_UP	1.80365	0	0.0128472
VERHAAK_GLIOBLASTOMA_MESENCHYMAL	1.80041	0	0.0130407
BASSO_CD40_SIGNALING_UP	1.80006	0	0.0130526
SCHAEFFER_PROSTATE_DEVELOPMENT_48HR_UP	1.79731	0	0.0133838
MASSARWEH_TAMOXIFEN_RESISTANCE_UP	1.79428	0	0.0136661
ZHENG_FOXP3_TARGETS_IN_THYMUS_UP	1.79475	0	0.0136784
KRIGE_RESPONSE_TO_TOSEDOSTAT_24HR_UP	1.79449	0	0.0136925
LIU_CMYB_TARGETS_UP	1.79503	0	0.0137276
FONTAINE_FOLLICULAR_THYROID_ADENOMA_DN	1.7928	0	0.0138579
IZADPANAH_STEM_CELL_ADIPOSE_VS_BONE_DN	1.79225	0	0.0139149
CAIRO_HEPATOBLASTOMA_DN	1.79137	0	0.0140154
HASINA_NOL7_TARGETS_UP	1.78802	0	0.0144322
TAKEDA_TARGETS_OF_NUP98_HOXA9_FUSION_8D_DN	1.78559	0	0.0147989
FORTSCHEGGER_PHF8_TARGETS_UP	1.78594	0	0.0148026
WESTON_VEGFA_TARGETS	1.78514	0	0.0148383
EBAUER_TARGETS_OF_PAX3_FOXO1_FUSION_UP	1.78253	0	0.0151378
ENK_UV_RESPONSE_EPIDERMIS_DN	1.78279	0	0.0151557
MONNIER_POSTRADIATION_TUMOR_ESCAPE_DN	1.78	0	0.0154723
ZWANG_EGF_INTERVAL_DN	1.77501	0	0.0162924
BUYTAERT_PHOTODYNAMIC_THERAPY_STRESS_UP	1.77295	0	0.0164541
SCHUETZ_BREAST_CANCER_DUCTAL_INVASIVE_UP	1.77009	0	0.0167868
ENK_UV_RESPONSE_KERATINOCYTE_UP	1.76684	0	0.017278
AZARE_NEOPLASTIC_TRANSFORMATION_BY_STAT3_UP	1.76704	0	0.0173102
TORCHIA_TARGETS_OF_EWSR1_FLI1_FUSION_UP	1.76755	0	0.0173232
BURTON_ADIPOGENESIS_9	1.76709	0	0.017371
KANG_IMMORTALIZED_BY_TERT_DN	1.76342	0	0.0176903
BURTON_ADIPOGENESIS_1	1.76243	0	0.0177843
HINATA_NFKB_TARGETS_KERATINOCYTE_UP	1.76247	0	0.0178409
BOQUEST_STEM_CELL_CULTURED_VS_FRESH_UP	1.76101	0	0.0178969
CREIGHTON_ENDOCRINE_THERAPY_RESISTANCE_3	1.75757	0	0.0179167
LAIHO_COLORECTAL_CANCER_SERRATED_UP	1.7577	0	0.0179447
HAN_SATB1_TARGETS_DN	1.75905	0	0.018046
CHEN_HOXA5_TARGETS_9HR_UP	1.75781	0	0.0180502
ACEVEDO_LIVER_CANCER_WITH_H3K9ME3_UP	1.7584	0	0.0180522
WALLACE_PROSTATE_CANCER_RACE_UP	1.75803	0	0.0180717
ACEVEDO_LIVER_CANCER_WITH_H3K27ME3_UP	1.75844	0	0.0180965
SHEDDEN_LUNG_CANCER_GOOD_SURVIVAL_A4	1.75918	0	0.0181196
BRUECKNER_TARGETS_OF_MIRLET7A3_UP	1.7555	0	0.0182171
CLASPER_LYMPHATIC_VESSELS_DURING_METASTASIS_DN	1.75468	0	0.0183202
MITSIADES_RESPONSE_TO_APLIDIN_UP	1.75207	0	0.0187538
CHICAS_RB1_TARGETS_CONFLUENT	1.74961	0	0.0191892
RIGGI_EWING_SARCOMA_PROGENITOR_DN	1.74856	0	0.0192737
BROCKE_APOPTOSIS_REVERSED_BY_IL6	1.74822	0	0.0193032
RODRIGUES_NTN1_TARGETS_DN	1.74731	0	0.0194041
BLANCO_MELO_BRONCHIAL_EPITHELIAL_CELLS_INFLUENZA_A_DEL_NS1_INFECTION_UP	1.74357	0	0.0201726
SABATES_COLORECTAL_ADENOMA_DN	1.74312	0	0.0201791
JOHANSSON_GLIOMAGENESIS_BY_PDGFB_UP	1.74289	0	0.0202084
FOSTER_TOLERANT_MACROPHAGE_DN	1.74165	0	0.020352
KIM_RESPONSE_TO_TSA_AND_DECITABINE_UP	1.73931	0	0.0205416
ALCALAY_AML_BY_NPM1_LOCALIZATION_UP	1.73696	0	0.0210365
SENESE_HDAC1_AND_HDAC2_TARGETS_UP	1.73702	0	0.0210817
CHIARADONNA_NEOPLASTIC_TRANSFORMATION_KRAS_DN	1.73459	0	0.021494
SWEET_LUNG_CANCER_KRAS_DN	1.73407	0	0.0215062
VECCHI_GASTRIC_CANCER_ADVANCED_VS_EARLY_UP	1.73433	0	0.021512
BILD_HRAS_ONCOGENIC_SIGNATURE	1.73248	0	0.0218927
LIM_MAMMARY_STEM_CELL_UP	1.72705	0	0.02288
BROWNE_HCMV_INFECTION_16HR_DN	1.72621	0	0.0228882
WANG_MLL_TARGETS	1.7273	0	0.0228996
IVANOVA_HEMATOPOIESIS_MATURE_CELL	1.72627	0	0.0229436
YAMAZAKI_TCEB3_TARGETS_UP	1.72774	0	0.0229522
JOHNSTONE_PARVB_TARGETS_3_UP	1.72415	0	0.0231941
GOBERT_OLIGODENDROCYTE_DIFFERENTIATION_DN	1.72381	0	0.0232355
BASSO_HAIRY_CELL_LEUKEMIA_UP	1.72305	0	0.0233625
SENGUPTA_NASOPHARYNGEAL_CARCINOMA_WITH_LMP1_UP	1.7215	0	0.0235957
RASHI_RESPONSE_TO_IONIZING_RADIATION_2	1.71593	0	0.0246863
GARGALOVIC_RESPONSE_TO_OXIDIZED_PHOSPHOLIPIDS_BLUE_UP	1.70377	0	0.0271665
BAELDE_DIABETIC_NEPHROPATHY_DN	1.70397	0	0.0272246
DELYS_THYROID_CANCER_UP	1.69567	0	0.028807
WELCSH_BRCA1_TARGETS_UP	1.69337	0	0.0293747
MCBRYAN_PUBERTAL_TGFB1_TARGETS_UP	1.69225	0	0.0295497
VERHAAK_GLIOBLASTOMA_NEURAL	1.69137	0	0.0297945
CHARAFE_BREAST_CANCER_LUMINAL_VS_MESENCHYMAL_DN	1.69062	0	0.0299811
PICCALUGA_ANGIOIMMUNOBLASTIC_LYMPHOMA_UP	1.68723	0	0.0308017
TAKEDA_TARGETS_OF_NUP98_HOXA9_FUSION_10D_UP	1.68661	0	0.0308678
BLANCO_MELO_BRONCHIAL_EPITHELIAL_CELLS_INFLUENZA_A_INFECTION_UP	1.68519	0	0.0309551
SMID_BREAST_CANCER_LUMINAL_B_DN	1.68402	0	0.0312358
LIU_PROSTATE_CANCER_DN	1.68351	0	0.0312848
TORCHIA_TARGETS_OF_EWSR1_FLI1_FUSION_DN	1.68218	0	0.0316835
PROVENZANI_METASTASIS_DN	1.67862	0	0.0321306
NAKAMURA_TUMOR_ZONE_PERIPHERAL_VS_CENTRAL_DN	1.67883	0	0.0323861
LEI_MYB_TARGETS	1.67338	0	0.0330766
SATO_SILENCED_BY_METHYLATION_IN_PANCREATIC_CANCER_1	1.67348	0	0.0331207
MORI_IMMATURE_B_LYMPHOCYTE_UP	1.6698	0	0.0340861
COLIN_PILOCYTIC_ASTROCYTOMA_VS_GLIOBLASTOMA_UP	1.66413	0	0.0357985
HAN_SATB1_TARGETS_UP	1.66284	0	0.0361413
ZHENG_BOUND_BY_FOXP3	1.6606	0	0.0366478
BLANCO_MELO_RESPIRATORY_SYNCYTIAL_VIRUS_INFECTION_A594_CELLS_UP	1.66018	0	0.0367422
LU_AGING_BRAIN_DN	1.65691	0	0.0374854
CHARAFE_BREAST_CANCER_LUMINAL_VS_BASAL_DN	1.65501	0	0.0380663
PECE_MAMMARY_STEM_CELL_DN	1.64554	0	0.0404612
GRAESSMANN_RESPONSE_TO_MC_AND_DOXORUBICIN_UP	1.64443	0	0.0406202
IVANOVSKA_MIR106B_TARGETS	1.64116	0	0.0416723
NUYTTEN_EZH2_TARGETS_UP	1.63959	0	0.0420273
SASSON_RESPONSE_TO_GONADOTROPHINS_DN	1.63349	0	0.0444042
OISHI_CHOLANGIOMA_STEM_CELL_LIKE_DN	1.6311	0	0.0453854
WIERENGA_STAT5A_TARGETS_UP	1.62936	0	0.0454575
DOANE_RESPONSE_TO_ANDROGEN_DN	1.62644	0	0.0464612
ZHOU_INFLAMMATORY_RESPONSE_LPS_UP	1.6257	0	0.0466605
DURAND_STROMA_S_UP	1.62485	0	0.0469027
LINDGREN_BLADDER_CANCER_CLUSTER_2A_DN	1.614	0	0.0507943
IVANOVA_HEMATOPOIESIS_STEM_CELL	1.61359	0	0.0508839
MANNE_COVID19_COMBINED_COHORT_VS_HEALTHY_DONOR_PLATELETS_DN	1.61304	0	0.0509509
MEBARKI_HCC_PROGENITOR_WNT_UP	1.61306	0	0.0510368
TIEN_INTESTINE_PROBIOTICS_24HR_DN	1.60322	0	0.0541487
KAAB_HEART_ATRIUM_VS_VENTRICLE_UP	1.60222	0	0.0545505
FULCHER_INFLAMMATORY_RESPONSE_LECTIN_VS_LPS_UP	1.59983	0	0.0552898
MASSARWEH_TAMOXIFEN_RESISTANCE_DN	1.59891	0	0.0554748
IGLESIAS_E2F_TARGETS_UP	1.59533	0	0.0567137
GRUETZMANN_PANCREATIC_CANCER_UP	1.58835	0	0.0586281
RUTELLA_RESPONSE_TO_HGF_VS_CSF2RB_AND_IL4_DN	1.58784	0	0.0588136
KIM_ALL_DISORDERS_CALB1_CORR_UP	1.58593	0	0.0594964
CREIGHTON_ENDOCRINE_THERAPY_RESISTANCE_2	1.58463	0	0.0599764
DAVICIONI_MOLECULAR_ARMS_VS_ERMS_UP	1.57949	0	0.0617644
BRUINS_UVC_RESPONSE_VIA_TP53_GROUP_B	1.57644	0	0.0625944
YOSHIMURA_MAPK8_TARGETS_DN	1.57074	0	0.0641774
PILON_KLF1_TARGETS_UP	1.56647	0	0.0652809
SWEET_LUNG_CANCER_KRAS_UP	1.56672	0	0.0653296
BROWNE_HCMV_INFECTION_48HR_DN	1.56264	0	0.066522
BLANCO_MELO_COVID19_SARS_COV_2_INFECTION_A594_ACE2_EXPRESSING_CELLS_UP	1.5588	0	0.0677387
RODRIGUES_THYROID_CARCINOMA_ANAPLASTIC_DN	1.55773	0	0.0678588
JAATINEN_HEMATOPOIETIC_STEM_CELL_UP	1.5562	0	0.0683146
ZHENG_GLIOBLASTOMA_PLASTICITY_UP	1.55545	0	0.0685604
DELACROIX_RARG_BOUND_MEF	1.55421	0	0.0688942
HADDAD_B_LYMPHOCYTE_PROGENITOR	1.55379	0	0.0690407
KIM_WT1_TARGETS_UP	1.55324	0	0.0692659
KIM_BIPOLAR_DISORDER_OLIGODENDROCYTE_DENSITY_CORR_UP	1.55146	0	0.0698095
SMID_BREAST_CANCER_NORMAL_LIKE_UP	1.55065	0	0.070184
BLANCO_MELO_COVID19_SARS_COV_2_INFECTION_A594_ACE2_EXPRESSING_CELLS_RUXOLITINIB_UP	1.55012	0	0.0703523
CHEN_METABOLIC_SYNDROM_NETWORK	1.54008	0	0.0742279
FLECHNER_BIOPSY_KIDNEY_TRANSPLANT_REJECTED_VS_OK_DN	1.5321	0	0.0768091
ONKEN_UVEAL_MELANOMA_DN	1.53117	0	0.0771121
JINESH_BLEBBISHIELD_TO_IMMUNE_CELL_FUSION_PBSHMS_UP	1.52966	0	0.0774232
MIKKELSEN_ES_ICP_WITH_H3K4ME3	1.52902	0	0.0777547
BRUINS_UVC_RESPONSE_VIA_TP53_GROUP_A	1.51548	0	0.083585
CHEMNITZ_RESPONSE_TO_PROSTAGLANDIN_E2_DN	1.51494	0	0.0838008
GRAESSMANN_APOPTOSIS_BY_DOXORUBICIN_UP	1.50909	0	0.086917
NUYTTEN_NIPP1_TARGETS_UP	1.5071	0	0.0877056
DACOSTA_UV_RESPONSE_VIA_ERCC3_DN	1.49233	0	0.0939
THUM_SYSTOLIC_HEART_FAILURE_UP	1.49188	0	0.0941477
FARMER_BREAST_CANCER_APOCRINE_VS_BASAL	1.48851	0	0.0962635
ZWANG_TRANSIENTLY_UP_BY_2ND_EGF_PULSE_ONLY	1.48144	0	0.0992261
DEURIG_T_CELL_PROLYMPHOCYTIC_LEUKEMIA_DN	1.48025	0	0.0996472
MIKKELSEN_NPC_ICP_WITH_H3K4ME3	1.47677	0	0.101396
BENPORATH_ES_WITH_H3K27ME3	1.47057	0	0.104961
FLECHNER_BIOPSY_KIDNEY_TRANSPLANT_OK_VS_DONOR_UP	1.46609	0	0.106974
PARENT_MTOR_SIGNALING_UP	1.45794	0	0.112259
KOINUMA_TARGETS_OF_SMAD2_OR_SMAD3	1.44637	0	0.118902
YOSHIMURA_MAPK8_TARGETS_UP	1.43672	0	0.124392
KRIGE_RESPONSE_TO_TOSEDOSTAT_6HR_UP	1.43409	0	0.125644
FORTSCHEGGER_PHF8_TARGETS_DN	1.41848	0	0.134379
GRYDER_PAX3FOXO1_ENHANCERS_IN_TADS	1.38222	0	0.159
KIM_ALL_DISORDERS_OLIGODENDROCYTE_NUMBER_CORR_UP	1.36138	0	0.173581
BLALOCK_ALZHEIMERS_DISEASE_DN	1.32112	0.00101729	0.206056
MARTINEZ_TP53_TARGETS_UP	1.41443	0.00110619	0.136477
ZHOU_INFLAMMATORY_RESPONSE_FIMA_UP	1.41507	0.00113507	0.136035
YAGI_AML_WITH_INV_16_TRANSLOCATION	1.45353	0.00113895	0.114867
LINDGREN_BLADDER_CANCER_CLUSTER_2B	1.61303	0.00114416	0.0508544
DOUGLAS_BMI1_TARGETS_DN	1.53086	0.00115473	0.0772009
JINESH_BLEBBISHIELD_TO_IMMUNE_CELL_FUSION_PBSHMS_DN	1.49617	0.0011655	0.0921459
CHARAFE_BREAST_CANCER_LUMINAL_VS_MESENCHYMAL_UP	1.57257	0.00116959	0.0636917
PEREZ_TP63_TARGETS	1.66408	0.00118064	0.0357442
HUTTMANN_B_CLL_POOR_SURVIVAL_UP	1.52554	0.00121212	0.0792919
STARK_PREFRONTAL_CORTEX_22Q11_DELETION_UP	1.52454	0.00122549	0.0797736
LI_INDUCED_T_TO_NATURAL_KILLER_UP	1.52252	0.00124224	0.0802264
BERTUCCI_MEDULLARY_VS_DUCTAL_BREAST_CANCER_DN	1.64978	0.00125313	0.0393376
GAUSSMANN_MLL_AF4_FUSION_TARGETS_G_UP	1.61919	0.00127065	0.0489581
BOYLAN_MULTIPLE_MYELOMA_C_D_DN	1.80617	0.00127551	0.0127121
LANDIS_ERBB2_BREAST_TUMORS_324_UP	1.7218	0.00127551	0.0235813
TAKEDA_TARGETS_OF_NUP98_HOXA9_FUSION_3D_UP	1.70568	0.00128205	0.0269225
VERHAAK_GLIOBLASTOMA_CLASSICAL	1.57943	0.0012837	0.061705
RUTELLA_RESPONSE_TO_HGF_DN	1.65824	0.001287	0.0372183
POOLA_INVASIVE_BREAST_CANCER_UP	1.60847	0.001287	0.0526021
ZHANG_RESPONSE_TO_IKK_INHIBITOR_AND_TNF_UP	1.74102	0.00129199	0.0203876
FOSTER_KDM1A_TARGETS_UP	1.60687	0.00129199	0.0532485
LI_WILMS_TUMOR_VS_FETAL_KIDNEY_1_UP	1.59237	0.00129702	0.0571763
LIU_SOX4_TARGETS_UP	1.68135	0.00130719	0.0318409
KATSANOU_ELAVL1_TARGETS_DN	1.71083	0.00132275	0.0258524
KIM_WT1_TARGETS_12HR_UP	1.72374	0.0013245	0.0231897
MARTORIATI_MDM4_TARGETS_NEUROEPITHELIUM_DN	1.65862	0.00132626	0.0371975
COULOUARN_TEMPORAL_TGFB1_SIGNATURE_DN	1.74021	0.00134409	0.020441
SUNG_METASTASIS_STROMA_UP	1.77682	0.00135685	0.0160963
PLASARI_TGFB1_SIGNALING_VIA_NFIC_1HR_DN	1.72737	0.00136054	0.0229559
VERHAAK_GLIOBLASTOMA_PRONEURAL	1.58911	0.00136799	0.0584032
SESTO_RESPONSE_TO_UV_C0	1.6111	0.00137174	0.051554
SERVITJA_LIVER_HNF1A_TARGETS_UP	1.60625	0.00137174	0.053238
MCBRYAN_PUBERTAL_BREAST_5_6WK_UP	1.57859	0.00137552	0.0618552
DESERT_PERIPORTAL_HEPATOCELLULAR_CARCINOMA_SUBCLASS_UP	1.81794	0.00137931	0.0113825
VERHAAK_AML_WITH_NPM1_MUTATED_UP	1.80498	0.00137931	0.0127394
BLANCO_MELO_COVID19_BRONCHIAL_EPITHELIAL_CELLS_SARS_COV_2_INFECTION_UP	1.7621	0.00140449	0.017798
YAO_TEMPORAL_RESPONSE_TO_PROGESTERONE_CLUSTER_0	1.78934	0.00142857	0.0142771
GRABARCZYK_BCL11B_TARGETS_UP	1.65824	0.00143062	0.0372974
BOYLAN_MULTIPLE_MYELOMA_C_DN	1.9067	0.00145773	0.00464598
XU_GH1_EXOGENOUS_TARGETS_DN	1.77657	0.00145985	0.0160587
ADDYA_ERYTHROID_DIFFERENTIATION_BY_HEMIN	1.82062	0.00148368	0.0112809
BAE_BRCA1_TARGETS_UP	1.80057	0.0014881	0.0130746
ZHAN_MULTIPLE_MYELOMA_CD1_VS_CD2_UP	1.81239	0.00150602	0.0119732
WANG_LSD1_TARGETS_DN	1.76389	0.00151515	0.0177049
VANDESLUIS_COMMD1_TARGETS_GROUP_3_UP	1.82694	0.00151745	0.0104343
DACOSTA_ERCC3_ALLELE_XPCS_VS_TTD_DN	1.91167	0.00152905	0.00440348
EBAUER_TARGETS_OF_PAX3_FOXO1_FUSION_DN	1.75779	0.00153374	0.0179917
MCCLUNG_DELTA_FOSB_TARGETS_8WK	1.686	0.00154799	0.0309022
HUANG_FOXA2_TARGETS_UP	1.82007	0.00155521	0.0113077
ALONSO_METASTASIS_EMT_UP	2.00313	0.00158228	0.00146904
GAUSSMANN_MLL_AF4_FUSION_TARGETS_C_DN	1.90164	0.00158228	0.00483546
RORIE_TARGETS_OF_EWSR1_FLI1_FUSION_DN	1.87103	0.00158479	0.00706274
AMIT_EGF_RESPONSE_60_MCF10A	1.7948	0.00158983	0.0137186
PARENT_MTOR_SIGNALING_DN	1.72268	0.00160256	0.0234257
AKL_HTLV1_INFECTION_UP	1.87906	0.00160514	0.00626846
DORN_ADENOVIRUS_INFECTION_48HR_DN	1.7649	0.00161551	0.0175199
HUNSBERGER_EXERCISE_REGULATED_GENES	1.75652	0.00161551	0.0180841
MCBRYAN_PUBERTAL_BREAST_3_4WK_DN	1.70551	0.00162075	0.0268909
WANG_LSD1_TARGETS_UP	1.938	0.00162866	0.00327571
PEDERSEN_METASTASIS_BY_ERBB2_ISOFORM_3	1.80813	0.00166945	0.0125617
RASHI_RESPONSE_TO_IONIZING_RADIATION_1	1.70104	0.00167785	0.0277915
DUNNE_TARGETS_OF_AML1_MTG8_FUSION_DN	1.78125	0.00168067	0.0153062
ONDER_CDH1_TARGETS_3_UP	1.76059	0.00168634	0.0179642
DAVIES_MULTIPLE_MYELOMA_VS_MGUS_DN	1.80363	0.00169205	0.0127993
KOBAYASHI_EGFR_SIGNALING_6HR_DN	1.87511	0.00172414	0.00659154
DER_IFN_GAMMA_RESPONSE_DN	1.80383	0.00172414	0.0128572
WANG_BARRETTS_ESOPHAGUS_AND_ESOPHAGUS_CANCER_DN	1.82748	0.0017331	0.0104192
ABDULRAHMAN_KIDNEY_CANCER_VHL_DN	1.72065	0.00173913	0.0237159
PEDERSEN_METASTASIS_BY_ERBB2_ISOFORM_5	1.77358	0.00176056	0.0163771
FARMER_BREAST_CANCER_CLUSTER_7	1.88153	0.00176678	0.00607954
NIKOLSKY_BREAST_CANCER_14Q22_AMPLICON	1.72146	0.00178891	0.0235495
MCGARVEY_SILENCED_BY_METHYLATION_IN_COLON_CANCER	1.85534	0.00183824	0.00815486
YIH_RESPONSE_TO_ARSENITE_C5	1.77117	0.00184162	0.0166876
RAMJAUN_APOPTOSIS_BY_TGFB1_VIA_SMAD4_DN	1.80879	0.00185185	0.0124487
KOBAYASHI_EGFR_SIGNALING_6HR_UP	1.72039	0.0018622	0.0237107
MATZUK_CUMULUS_EXPANSION	1.63949	0.00190476	0.0420049
GARY_CD5_TARGETS_UP	1.39807	0.00217628	0.147258
RAO_BOUND_BY_SALL4_ISOFORM_B	1.41718	0.00224467	0.135177
PEDERSEN_METASTASIS_BY_ERBB2_ISOFORM_7	1.40519	0.00227531	0.142903
RUTELLA_RESPONSE_TO_CSF2RB_AND_IL4_UP	1.51377	0.0023753	0.0843167
PHONG_TNF_RESPONSE_VIA_P38_COMPLETE	1.53898	0.00237812	0.0744599
PUIFFE_INVASION_INHIBITED_BY_ASCITES_DN	1.59468	0.00249377	0.056377
RODWELL_AGING_KIDNEY_NO_BLOOD_UP	1.51375	0.00249377	0.0842143
RAO_BOUND_BY_SALL4	1.50937	0.00249377	0.0869486
KONDO_EZH2_TARGETS	1.58246	0.00258732	0.0608608
CASORELLI_ACUTE_PROMYELOCYTIC_LEUKEMIA_UP	1.62678	0.0025974	0.0463802
NIKOLSKY_BREAST_CANCER_8Q12_Q22_AMPLICON	1.62244	0.00262467	0.0479499
BROWNE_HCMV_INFECTION_6HR_DN	1.59491	0.00263158	0.0565552
VART_KSHV_INFECTION_ANGIOGENIC_MARKERS_UP	1.60561	0.0027248	0.0533588
ACOSTA_PROLIFERATION_INDEPENDENT_MYC_TARGETS_DN	1.6855	0.0028169	0.0309164
SMID_BREAST_CANCER_ERBB2_UP	1.5909	0.00284495	0.0576952
BOYLAN_MULTIPLE_MYELOMA_PCA1_UP	1.68852	0.00285714	0.0304347
SCHAEFFER_PROSTATE_DEVELOPMENT_12HR_UP	1.73192	0.00287356	0.0219492
ONDER_CDH1_SIGNALING_VIA_CTNNB1	1.8556	0.00292826	0.00816779
KANNAN_TP53_TARGETS_UP	1.70829	0.00293686	0.0263857
LINDVALL_IMMORTALIZED_BY_TERT_UP	1.69297	0.00294551	0.0294364
POMEROY_MEDULLOBLASTOMA_DESMOPLASIC_VS_CLASSIC_DN	1.68705	0.00294985	0.0308022
ZHAN_MULTIPLE_MYELOMA_MF_DN	1.80287	0.00296736	0.0128458
LINDSTEDT_DENDRITIC_CELL_MATURATION_C	1.69614	0.00297619	0.02879
JAEGER_METASTASIS_UP	1.74098	0.00299401	0.0203332
HOFFMANN_LARGE_TO_SMALL_PRE_BII_LYMPHOCYTE_DN	1.65812	0.00301659	0.0371847
MARSON_BOUND_BY_FOXP3_UNSTIMULATED	1.27175	0.00306748	0.249609
CHESLER_BRAIN_HIGHEST_EXPRESSION	1.59529	0.0030722	0.0566512
SAGIV_CD24_TARGETS_DN	1.74764	0.00309598	0.0193859
GROSS_HYPOXIA_VIA_ELK3_ONLY_UP	1.81723	0.00312012	0.0113833
TOMLINS_PROSTATE_CANCER_DN	1.70724	0.00314465	0.0265987
TAVOR_CEBPA_TARGETS_UP	1.86888	0.00314961	0.00714235
ONGUSAHA_TP53_TARGETS	1.86757	0.00316957	0.00716495
RODRIGUES_THYROID_CARCINOMA_POORLY_DIFFERENTIATED_DN	1.32028	0.00317125	0.206434
SHI_SPARC_TARGETS_UP	1.77494	0.00319489	0.0162501
JOHANSSON_GLIOMAGENESIS_BY_PDGFB_DN	1.68042	0.00322061	0.0320689
MARTINEZ_RB1_AND_TP53_TARGETS_UP	1.37194	0.00323974	0.165421
KOBAYASHI_RESPONSE_TO_ROMIDEPSIN	1.79319	0.00324675	0.0138273
DACOSTA_UV_RESPONSE_VIA_ERCC3_COMMON_DN	1.36361	0.00325733	0.172025
DELACROIX_RAR_TARGETS_UP	1.8443	0.00327332	0.00900299
DAZARD_UV_RESPONSE_CLUSTER_G2	1.80129	0.00327869	0.0130112
DORSEY_GAB2_TARGETS	1.84003	0.00330033	0.00931258
GRYDER_PAX3FOXO1_ENHANCERS_KO_DOWN	1.45006	0.0033557	0.116757
GARGALOVIC_RESPONSE_TO_OXIDIZED_PHOSPHOLIPIDS_BROWN_UP	1.7594	0.00336134	0.018126
MURATA_VIRULENCE_OF_H_PILORI	1.74339	0.00336134	0.0201778
HINATA_NFKB_TARGETS_KERATINOCYTE_DN	1.69514	0.00336134	0.0288583
IIZUKA_LIVER_CANCER_PROGRESSION_L0_L1_UP	1.84895	0.0034904	0.00865771
MAHADEVAN_IMATINIB_RESISTANCE_UP	1.75217	0.0034965	0.0187879
LE_SKI_TARGETS_DN	1.74253	0.00353357	0.0202169
ROY_WOUND_BLOOD_VESSEL_DN	1.83592	0.00357782	0.00963768
LIU_IL13_MEMORY_MODEL_UP	1.71841	0.00357782	0.0240678
SCHMAHL_PDGF_SIGNALING	1.77282	0.00358423	0.0164119
HOSHIDA_LIVER_CANCER_SUBCLASS_S1	1.53961	0.00361011	0.0743846
BLUM_RESPONSE_TO_SALIRASIB_UP	1.46992	0.00363636	0.105263
DER_IFN_ALPHA_RESPONSE_DN	1.69693	0.00366972	0.0285937
JIANG_HYPOXIA_NORMAL	1.56006	0.00376412	0.0676452
XU_GH1_AUTOCRINE_TARGETS_UP	1.54393	0.00389105	0.0729247
BROWNE_HCMV_INFECTION_24HR_DN	1.51601	0.00389105	0.083421
XIE_ST_HSC_S1PR3_OE_UP	1.54074	0.0038961	0.0738875
UEDA_PERIFERAL_CLOCK	1.48036	0.00390117	0.0996888
SERVITJA_ISLET_HNF1A_TARGETS_UP	1.55559	0.00397351	0.0685594
LANDIS_ERBB2_BREAST_TUMORS_324_DN	1.5545	0.00400534	0.0689182
PASQUALUCCI_LYMPHOMA_BY_GC_STAGE_DN	1.52306	0.00404313	0.080165
SMID_BREAST_CANCER_LUMINAL_B_UP	1.57307	0.00406504	0.0636728
CHAUHAN_RESPONSE_TO_METHOXYESTRADIOL_DN	1.64578	0.00421348	0.0404425
MAHAJAN_RESPONSE_TO_IL1A_UP	1.69569	0.00426743	0.0288771
ROSS_LEUKEMIA_WITH_MLL_FUSIONS	1.70144	0.00434153	0.0277384
MARIADASON_REGULATED_BY_HISTONE_ACETYLATION_UP	1.63963	0.00434783	0.0420943
GNATENKO_PLATELET_SIGNATURE	1.67653	0.00454545	0.0326454
RATTENBACHER_BOUND_BY_CELF1	1.38935	0.0045977	0.154268
SCHAEFFER_PROSTATE_DEVELOPMENT_48HR_DN	1.45342	0.00465116	0.114831
WANG_BARRETTS_ESOPHAGUS_UP	1.7512	0.00468019	0.0188703
OUILLETTE_CLL_13Q14_DELETION_DN	1.65233	0.00468019	0.0388765
JINESH_BLEBBISHIELD_TRANSFORMED_STEM_CELL_SPHERES_DN	1.42108	0.00468933	0.132682
RUTELLA_RESPONSE_TO_CSF2RB_AND_IL4_DN	1.42635	0.00477327	0.130018
ROY_WOUND_BLOOD_VESSEL_UP	1.67615	0.00479233	0.0326248
MULLIGHAN_MLL_SIGNATURE_2_DN	1.4555	0.00481348	0.113997
HADDAD_T_LYMPHOCYTE_AND_NK_PROGENITOR_DN	1.73606	0.00483092	0.0212017
TIAN_TNF_SIGNALING_NOT_VIA_NFKB	1.72472	0.00483092	0.0231889
WIERENGA_STAT5A_TARGETS_GROUP2	1.62885	0.00486224	0.0455926
TARTE_PLASMA_CELL_VS_PLASMABLAST_UP	1.45201	0.00488998	0.115617
LINDSTEDT_DENDRITIC_CELL_MATURATION_B	1.72483	0.00490998	0.0232187
OUYANG_PROSTATE_CANCER_MARKERS	1.76135	0.00496689	0.0178952
ALONSO_METASTASIS_UP	1.47547	0.00496894	0.102021
RODRIGUES_NTN1_AND_DCC_TARGETS	1.76684	0.00498339	0.017218
XIE_LT_HSC_S1PR3_OE_UP	1.76158	0.00511073	0.0178815
LU_TUMOR_ENDOTHELIAL_MARKERS_UP	1.7955	0.00512821	0.0136951
VANTVEER_BREAST_CANCER_ESR1_UP	1.55979	0.00520156	0.0672841
KAMIKUBO_MYELOID_CEBPA_NETWORK	1.78084	0.00526316	0.0153514
YAMANAKA_GLIOBLASTOMA_SURVIVAL_UP	1.70975	0.00531915	0.0260364
TSENG_IRS1_TARGETS_DN	1.6045	0.00533333	0.0536358
LIU_VMYB_TARGETS_UP	1.53638	0.00536193	0.075546
BENPORATH_EED_TARGETS	1.30408	0.00538213	0.22049
TRAYNOR_RETT_SYNDROM_DN	1.72445	0.005386	0.0231884
MARIADASON_RESPONSE_TO_BUTYRATE_CURCUMIN_SULINDAC_TSA_1	1.67513	0.00542496	0.0327907
WAGSCHAL_EHMT2_TARGETS_UP	1.6865	0.00552486	0.0308343
CHIARADONNA_NEOPLASTIC_TRANSFORMATION_CDC25_UP	1.54429	0.0055325	0.0729126
SESTO_RESPONSE_TO_UV_C7	1.53494	0.00562588	0.0758696
RUTELLA_RESPONSE_TO_HGF_VS_CSF2RB_AND_IL4_UP	1.42374	0.00571429	0.131239
SHEDDEN_LUNG_CANCER_GOOD_SURVIVAL_A5	1.7158	0.00573066	0.0246753
KOYAMA_SEMA3B_TARGETS_DN	1.41583	0.00574053	0.135666
PEART_HDAC_PROLIFERATION_CLUSTER_UP	1.64504	0.00574713	0.0404968
PURBEY_TARGETS_OF_CTBP1_NOT_SATB1_DN	1.44628	0.00584795	0.118851
GAUSSMANN_MLL_AF4_FUSION_TARGETS_A_DN	1.74911	0.0058651	0.0192191
DOANE_BREAST_CANCER_CLASSES_UP	1.67159	0.00587371	0.0335405
GRAHAM_CML_DIVIDING_VS_NORMAL_QUIESCENT_DN	1.69525	0.00591716	0.0288906
PETROVA_PROX1_TARGETS_DN	1.69999	0.00596125	0.0279941
TAKEDA_TARGETS_OF_NUP98_HOXA9_FUSION_10D_DN	1.60461	0.00596125	0.0536752
AMIT_EGF_RESPONSE_240_HELA	1.71023	0.00597907	0.0259616
DORN_ADENOVIRUS_INFECTION_32HR_DN	1.71696	0.0060423	0.0243763
KYNG_ENVIRONMENTAL_STRESS_RESPONSE_UP	1.59526	0.00610687	0.0564656
BURTON_ADIPOGENESIS_PEAK_AT_2HR	1.66144	0.00616333	0.0365172
CUI_TCF21_TARGETS_UP	1.68351	0.00623053	0.0313545
GOTZMANN_EPITHELIAL_TO_MESENCHYMAL_TRANSITION_DN	1.43582	0.00628141	0.124425
ABBUD_LIF_SIGNALING_1_UP	1.77407	0.00632911	0.0163449
SCHRAETS_MLL_TARGETS_UP	1.67212	0.00634921	0.0334595
PEREZ_TP53_AND_TP63_TARGETS	1.55806	0.00635324	0.0678466
SATO_SILENCED_BY_METHYLATION_IN_PANCREATIC_CANCER_2	1.67863	0.00644122	0.0322035
WEINMANN_ADAPTATION_TO_HYPOXIA_DN	1.76546	0.00645161	0.0174568
BENPORATH_SUZ12_TARGETS	1.35012	0.00650054	0.182076
FURUKAWA_DUSP6_TARGETS_PCI35_UP	1.74198	0.00653595	0.0202915
LA_MEN1_TARGETS	1.78427	0.00660066	0.014933
ROZANOV_MMP14_TARGETS_SUBSET	1.67878	0.00660066	0.0323231
BERENJENO_TRANSFORMED_BY_RHOA_REVERSIBLY_DN	1.67667	0.00668896	0.0326601
MEBARKI_HCC_PROGENITOR_WNT_UP_BLOCKED_BY_FZD8CRD	1.61994	0.00674764	0.0488993
HU_ANGIOGENESIS_UP	1.75911	0.00680272	0.0180825
SMID_BREAST_CANCER_RELAPSE_IN_PLEURA_DN	1.69917	0.00684931	0.0281446
INGA_TP53_TARGETS	1.76387	0.00692042	0.0176641
DEBIASI_APOPTOSIS_BY_REOVIRUS_INFECTION_UP	1.43083	0.00692042	0.127642
SASSON_RESPONSE_TO_FORSKOLIN_DN	1.6393	0.0069541	0.0420081
VARELA_ZMPSTE24_TARGETS_DN	1.69898	0.00699301	0.028146
CHANDRAN_METASTASIS_DN	1.44958	0.0070922	0.11693
CHASSOT_SKIN_WOUND	1.67397	0.0071048	0.0330909
SWEET_KRAS_ONCOGENIC_SIGNATURE	1.56599	0.00716332	0.0654342
JECHLINGER_EPITHELIAL_TO_MESENCHYMAL_TRANSITION_DN	1.64778	0.00718391	0.04001
TARTE_PLASMA_CELL_VS_B_LYMPHOCYTE_UP	1.59079	0.00718391	0.0576426
BOQUEST_STEM_CELL_UP	1.49557	0.00728155	0.092325
BECKER_TAMOXIFEN_RESISTANCE_DN	1.65268	0.00732064	0.0388335
SCHLOSSER_SERUM_RESPONSE_DN	1.30225	0.00738397	0.222203
GHANDHI_BYSTANDER_IRRADIATION_UP	1.67134	0.0074184	0.0335536
SENESE_HDAC1_AND_HDAC2_TARGETS_DN	1.48392	0.0075188	0.0979326
AKL_HTLV1_INFECTION_DN	1.61646	0.00755287	0.0500297
DAZARD_UV_RESPONSE_CLUSTER_G3	1.67571	0.00756144	0.0326442
KORKOLA_YOLK_SAC_TUMOR	1.57029	0.00759878	0.0641174
BROWNE_HCMV_INFECTION_2HR_DN	1.62947	0.00768049	0.0455135
CHIARADONNA_NEOPLASTIC_TRANSFORMATION_CDC25_DN	1.48127	0.00773196	0.0991144
IKEDA_MIR30_TARGETS_UP	1.51676	0.00774194	0.0829858
MCBRYAN_TERMINAL_END_BUD_DN	1.58254	0.00782779	0.0609157
BOCHKIS_FOXA2_TARGETS	1.37121	0.00795455	0.165932
JAEGER_METASTASIS_DN	1.54483	0.00797872	0.0727792
JOHNSTONE_PARVB_TARGETS_2_UP	1.49938	0.00802139	0.0914293
MARTENS_TRETINOIN_RESPONSE_UP	1.40343	0.00813008	0.143942
WANG_ESOPHAGUS_CANCER_VS_NORMAL_DN	1.60611	0.00818554	0.0532311
GUENTHER_GROWTH_SPHERICAL_VS_ADHERENT_DN	1.64285	0.00833333	0.0411601
CHO_NR4A1_TARGETS	1.71254	0.00837521	0.0254735
HOLLERN_SQUAMOUS_BREAST_TUMOR	1.56572	0.00839161	0.0653762
WANG_NEOPLASTIC_TRANSFORMATION_BY_CCND1_MYC	1.75179	0.00854701	0.0187379
LU_TUMOR_ANGIOGENESIS_UP	1.69787	0.00856164	0.0283815
LUND_SILENCED_BY_METHYLATION	1.73953	0.00859107	0.0205448
DURCHDEWALD_SKIN_CARCINOGENESIS_DN	1.44002	0.00859951	0.122107
ROSS_AML_WITH_MLL_FUSIONS	1.64287	0.00865801	0.0412357
MCBRYAN_PUBERTAL_BREAST_6_7WK_DN	1.58594	0.00872093	0.059591
MCCLUNG_COCAINE_REWARD_5D	1.57098	0.00874636	0.0641583
LINDVALL_IMMORTALIZED_BY_TERT_DN	1.54979	0.00875912	0.0703415
TAVAZOIE_METASTASIS	1.63751	0.00883652	0.0427166
BROWNE_HCMV_INFECTION_48HR_UP	1.49861	0.00910273	0.0914308
TERAMOTO_OPN_TARGETS_CLUSTER_8	1.64756	0.00910747	0.0399187
MANNE_COVID19_NONICU_VS_HEALTHY_DONOR_PLATELETS_DN	1.47767	0.00915033	0.100823
CHUNG_BLISTER_CYTOTOXICITY_DN	1.67381	0.00918836	0.0330755
FLECHNER_BIOPSY_KIDNEY_TRANSPLANT_REJECTED_VS_OK_UP	1.61754	0.00924499	0.0495131
WANG_LMO4_TARGETS_DN	1.33738	0.00929152	0.19216
GARGALOVIC_RESPONSE_TO_OXIDIZED_PHOSPHOLIPIDS_GREEN_UP	1.70683	0.00949367	0.0266656
TAKEDA_TARGETS_OF_NUP98_HOXA9_FUSION_6HR_DN	1.65281	0.0096	0.0388679
AZARE_STAT3_TARGETS	1.62996	0.00969305	0.0455843
YAUCH_HEDGEHOG_SIGNALING_PARACRINE_UP	1.57408	0.00972222	0.0632696
DACOSTA_UV_RESPONSE_VIA_ERCC3_COMMON_UP	1.53552	0.00987306	0.0757114
SESTO_RESPONSE_TO_UV_C3	1.71118	0.00996678	0.0258196
HADDAD_T_LYMPHOCYTE_AND_NK_PROGENITOR_UP	1.641	0.0100287	0.0416457
HERNANDEZ_ABERRANT_MITOSIS_BY_DOCETACEL_4NM_UP	1.70392	0.0100671	0.0271714
LIM_MAMMARY_LUMINAL_MATURE_DN	1.54127	0.0100719	0.0736749
VERRECCHIA_RESPONSE_TO_TGFB1_C1	1.83545	0.010118	0.00960574
MULLIGHAN_MLL_SIGNATURE_1_DN	1.45381	0.0101523	0.114758
LEE_LIVER_CANCER_HEPATOBLAST	1.67686	0.0101695	0.0326669
BILANGES_SERUM_SENSITIVE_VIA_TSC1	1.65198	0.0102564	0.0387771
GAZDA_DIAMOND_BLACKFAN_ANEMIA_PROGENITOR_UP	1.60035	0.0103397	0.0551635
PEDERSEN_TARGETS_OF_611CTF_ISOFORM_OF_ERBB2	1.56832	0.010355	0.0646898
HUTTMANN_B_CLL_POOR_SURVIVAL_DN	1.53309	0.0104012	0.0766058
BROWNE_HCMV_INFECTION_10HR_DN	1.59488	0.0104322	0.0564671
MARTINEZ_RESPONSE_TO_TRABECTEDIN_UP	1.57063	0.0105422	0.0641424
BAKKER_FOXO3_TARGETS_UP	1.58696	0.0105581	0.0592091
BLANCO_MELO_COVID19_SARS_COV_2_INFECTION_A594_ACE2_EXPRESSING_CELLS_RUXOLITINIB_DN	1.59699	0.0106061	0.056209
YANG_BCL3_TARGETS_UP	1.41343	0.0107271	0.136869
SMID_BREAST_CANCER_BASAL_UP	1.32596	0.0107411	0.20181
LIU_VAV3_PROSTATE_CARCINOGENESIS_DN	1.69877	0.010772	0.0281418
AMBROSINI_FLAVOPIRIDOL_TREATMENT_TP53	1.49167	0.0109141	0.0941905
EBAUER_MYOGENIC_TARGETS_OF_PAX3_FOXO1_FUSION	1.65603	0.0109375	0.0377752
SHETH_LIVER_CANCER_VS_TXNIP_LOSS_PAM1	1.42315	0.0109622	0.131359
ALFANO_MYC_TARGETS	1.37444	0.010989	0.163806
FLORIO_NEOCORTEX_BASAL_RADIAL_GLIA_UP	1.43605	0.0110701	0.124345
WANG_CISPLATIN_RESPONSE_AND_XPC_DN	1.44674	0.011208	0.118995
HOWLIN_CITED1_TARGETS_1_UP	1.6888	0.0112179	0.0304104
CHENG_TAF7L_TARGETS	1.57026	0.011236	0.0640328
MARKEY_RB1_ACUTE_LOF_DN	1.46711	0.0113065	0.106387
OHGUCHI_LIVER_HNF4A_TARGETS_UP	1.67628	0.0113269	0.032639
SEITZ_NEOPLASTIC_TRANSFORMATION_BY_8P_DELETION_DN	1.66065	0.0113452	0.0367215
GRAHAM_CML_QUIESCENT_VS_NORMAL_QUIESCENT_DN	1.70185	0.0114379	0.027682
BRUINS_UVC_RESPONSE_VIA_TP53_GROUP_C	1.64719	0.0114943	0.0399966
OKUMURA_INFLAMMATORY_RESPONSE_LPS	1.48697	0.0115533	0.0968264
HOEBEKE_LYMPHOID_STEM_CELL_DN	1.50401	0.0115607	0.0892865
CROMER_TUMORIGENESIS_DN	1.67609	0.0116861	0.0325786
BLANCO_MELO_COVID19_SARS_COV_2_INFECTION_A594_ACE2_EXPRESSING_CELLS_DN	1.56965	0.011713	0.0640619
LOPEZ_MESOTHELIOMA_SURVIVAL_DN	1.62977	0.0117253	0.0454808
NAKAMURA_CANCER_MICROENVIRONMENT_UP	1.67941	0.0118044	0.0323181
LUI_THYROID_CANCER_CLUSTER_5	1.60125	0.0118644	0.0548328
ZHAN_MULTIPLE_MYELOMA_PR_DN	1.56677	0.011976	0.0653952
PASQUALUCCI_LYMPHOMA_BY_GC_STAGE_UP	1.37529	0.0120627	0.163662
GARGALOVIC_RESPONSE_TO_OXIDIZED_PHOSPHOLIPIDS_SALMON_DN	1.66912	0.0120898	0.0341757
GENTILE_UV_RESPONSE_CLUSTER_D1	1.65181	0.0120898	0.038756
TONKS_TARGETS_OF_RUNX1_RUNX1T1_FUSION_SUSTAINED_IN_GRANULOCYTE_UP	1.69004	0.0121317	0.0301235
FINAK_BREAST_CANCER_SDPP_SIGNATURE	1.71553	0.0121528	0.024623
GAVIN_FOXP3_TARGETS_CLUSTER_P7	1.5615	0.0121951	0.0670122
RICKMAN_METASTASIS_DN	1.41625	0.01221	0.135677
TONKS_TARGETS_OF_RUNX1_RUNX1T1_FUSION_GRANULOCYTE_UP	1.5978	0.0122699	0.0558851
CORRE_MULTIPLE_MYELOMA_UP	1.57015	0.0123839	0.0639889
SINGH_NFE2L2_TARGETS	1.7157	0.0124777	0.0246335
STREICHER_LSM1_TARGETS_UP	1.58904	0.0124805	0.0583456
BLANCO_MELO_BETA_INTERFERON_TREATED_BRONCHIAL_EPITHELIAL_CELLS_UP	1.35533	0.0127168	0.178318
VART_KSHV_INFECTION_ANGIOGENIC_MARKERS_DN	1.52339	0.012894	0.0800392
TURASHVILI_BREAST_DUCTAL_CARCINOMA_VS_LOBULAR_NORMAL_DN	1.63065	0.0130058	0.0454063
MCCLUNG_CREB1_TARGETS_UP	1.53	0.0130058	0.077323
CROONQUIST_NRAS_SIGNALING_UP	1.62992	0.0130506	0.0455232
SCHOEN_NFKB_SIGNALING	1.67874	0.0130933	0.032255
KONDO_COLON_CANCER_HCP_WITH_H3K27ME1	1.61427	0.0131148	0.0507639
BROWNE_HCMV_INFECTION_20HR_UP	1.3984	0.0131737	0.147069
CROMER_TUMORIGENESIS_UP	1.61955	0.0132743	0.0488657
WAMUNYOKOLI_OVARIAN_CANCER_GRADES_1_2_UP	1.50923	0.0133333	0.0869448
NEWMAN_ERCC6_TARGETS_DN	1.64018	0.0133556	0.0419492
IZADPANAH_STEM_CELL_ADIPOSE_VS_BONE_UP	1.47475	0.0135318	0.102239
DAZARD_UV_RESPONSE_CLUSTER_G24	1.60528	0.0135823	0.0534262
FAELT_B_CLL_WITH_VH_REARRANGEMENTS_UP	1.59395	0.0135952	0.0565855
HUI_MAPK14_TARGETS_UP	1.63107	0.0138169	0.0453058
KOYAMA_SEMA3B_TARGETS_UP	1.43114	0.0139594	0.127736
MARKEY_RB1_CHRONIC_LOF_DN	1.52016	0.0140056	0.0813751
TRAYNOR_RETT_SYNDROM_UP	1.63138	0.0140845	0.0453378
BEIER_GLIOMA_STEM_CELL_UP	1.65974	0.0143541	0.0368511
BRUINS_UVC_RESPONSE_LATE	1.21193	0.0144033	0.308569
TAKEDA_TARGETS_OF_NUP98_HOXA9_FUSION_8D_UP	1.50706	0.0144547	0.0876076
BOYLAN_MULTIPLE_MYELOMA_PCA3_UP	1.58029	0.0144928	0.0616705
BOYLAN_MULTIPLE_MYELOMA_C_CLUSTER_DN	1.72697	0.0145867	0.0228311
KUMAR_PATHOGEN_LOAD_BY_MACROPHAGES	1.39912	0.0146879	0.146762
SENESE_HDAC2_TARGETS_DN	1.49352	0.0147059	0.0932515
DAZARD_UV_RESPONSE_CLUSTER_G28	1.68504	0.0147601	0.0309332
LANDIS_ERBB2_BREAST_TUMORS_65_UP	1.64775	0.014827	0.0399376
SMIRNOV_RESPONSE_TO_IR_2HR_DN	1.59194	0.0148368	0.0572221
HEIDENBLAD_AMPLICON_12P11_12_UP	1.57221	0.0152439	0.0636734
XU_RESPONSE_TO_TRETINOIN_AND_NSC682994_UP	1.66189	0.0154639	0.0364373
LEE_METASTASIS_AND_ALTERNATIVE_SPLICING_DN	1.59643	0.0155039	0.0564169
MARTORIATI_MDM4_TARGETS_NEUROEPITHELIUM_UP	1.44296	0.015544	0.120235
MCBRYAN_TERMINAL_END_BUD_UP	1.66969	0.0157068	0.0340506
GROSS_HYPOXIA_VIA_HIF1A_DN	1.48478	0.0157819	0.0975238
KIM_LIVER_CANCER_POOR_SURVIVAL_UP	1.60667	0.0159236	0.0532305
DIRMEIER_LMP1_RESPONSE_EARLY	1.52039	0.015942	0.0813427
SHAFFER_IRF4_TARGETS_IN_PLASMA_CELL_VS_MATURE_B_LYMPHOCYTE	1.57037	0.0160116	0.064165
NOJIMA_SFRP2_TARGETS_UP	1.65223	0.0160256	0.038752
GARGALOVIC_RESPONSE_TO_OXIDIZED_PHOSPHOLIPIDS_MAGENTA_UP	1.6121	0.0160256	0.0511803
PROVENZANI_METASTASIS_UP	1.39623	0.016129	0.148488
MARIADASON_RESPONSE_TO_BUTYRATE_CURCUMIN_SULINDAC_TSA_2	1.66611	0.016158	0.035174
SHAFFER_IRF4_TARGETS_IN_MYELOMA_VS_MATURE_B_LYMPHOCYTE	1.47802	0.0164384	0.100789
CERVERA_SDHB_TARGETS_1_DN	1.65225	0.0166113	0.0388252
GRYDER_PAX3FOXO1_TOP_ENHANCERS	1.29761	0.0166667	0.226055
KYNG_DNA_DAMAGE_UP	1.42459	0.0166881	0.130865
PASINI_SUZ12_TARGETS_UP	1.46794	0.0168067	0.106126
STANHILL_HRAS_TRANSFROMATION_UP	1.59246	0.0168539	0.0572384
LI_WILMS_TUMOR_VS_FETAL_KIDNEY_2_DN	1.57219	0.0169492	0.0635848
COWLING_MYCN_TARGETS	1.59642	0.0170015	0.0563196
JIANG_AGING_CEREBRAL_CORTEX_UP	1.61227	0.0170807	0.0512076
CROONQUIST_STROMAL_STIMULATION_UP	1.59528	0.0171607	0.0565603
CONCANNON_APOPTOSIS_BY_EPOXOMICIN_DN	1.42788	0.0171731	0.128802
MALTA_CURATED_STEMNESS_MARKERS	1.64599	0.0172117	0.0404212
COLLIS_PRKDC_REGULATORS	1.5816	0.0172712	0.0610391
DAVICIONI_PAX_FOXO1_SIGNATURE_IN_ARMS_UP	1.57852	0.017341	0.061796
KIM_MYC_AMPLIFICATION_TARGETS_DN	1.55267	0.0173661	0.0694451
HOSHIDA_LIVER_CANCER_SURVIVAL_UP	1.51101	0.0173913	0.0860099
WANG_HCP_PROSTATE_CANCER	1.48537	0.0173913	0.0973155
LUI_THYROID_CANCER_CLUSTER_2	1.6144	0.0174927	0.0508839
WOO_LIVER_CANCER_RECURRENCE_UP	1.49144	0.0177353	0.0942415
EPPERT_CE_HSC_LSC	1.64933	0.0178862	0.0394636
MILI_PSEUDOPODIA_CHEMOTAXIS_DN	1.2895	0.018018	0.232709
GINESTIER_BREAST_CANCER_20Q13_AMPLIFICATION_UP	1.46122	0.0180879	0.109943
DAVICIONI_TARGETS_OF_PAX_FOXO1_FUSIONS_DN	1.5439	0.0181269	0.0727396
MOREAUX_MULTIPLE_MYELOMA_BY_TACI_UP	1.40423	0.0181378	0.143289
YAO_HOXA10_TARGETS_VIA_PROGESTERONE_DN	1.6858	0.0181488	0.0308855
NATSUME_RESPONSE_TO_INTERFERON_BETA_DN	1.52671	0.0182927	0.0789677
MOREAUX_B_LYMPHOCYTE_MATURATION_BY_TACI_UP	1.53526	0.018598	0.0757681
HESS_TARGETS_OF_HOXA9_AND_MEIS1_DN	1.56594	0.0188953	0.0653706
WESTON_VEGFA_TARGETS_3HR	1.55823	0.0188976	0.0678481
LE_NEURONAL_DIFFERENTIATION_UP	1.6259	0.0189003	0.0466686
GARGALOVIC_RESPONSE_TO_OXIDIZED_PHOSPHOLIPIDS_YELLOW_UP	1.57982	0.0189873	0.0617555
PETROVA_ENDOTHELIUM_LYMPHATIC_VS_BLOOD_UP	1.42507	0.0192572	0.130693
MCDOWELL_ACUTE_LUNG_INJURY_DN	1.64981	0.0192616	0.0394041
MIKKELSEN_NPC_WITH_LCP_H3K27ME3	1.4548	0.0192678	0.114375
VILLANUEVA_LIVER_CANCER_KRT19_DN	1.53456	0.0196078	0.076002
BENPORATH_PRC2_TARGETS	1.32163	0.0196305	0.205768
VISALA_RESPONSE_TO_HEAT_SHOCK_AND_AGING_UP	1.63674	0.0197694	0.0430275
GENTILE_UV_RESPONSE_CLUSTER_D2	1.5653	0.0198777	0.0655552
KIM_MYCN_AMPLIFICATION_TARGETS_DN	1.43264	0.0199734	0.12669
SMIRNOV_RESPONSE_TO_IR_2HR_UP	1.54183	0.0200573	0.0736426
PARK_APL_PATHOGENESIS_DN	1.59572	0.0200927	0.0565677
CERVERA_SDHB_TARGETS_1_UP	1.46763	0.0201149	0.106243
SMIRNOV_RESPONSE_TO_IR_6HR_UP	1.43531	0.0204604	0.124774
DAUER_STAT3_TARGETS_UP	1.55235	0.0204678	0.0695527
MIKKELSEN_IPS_LCP_WITH_H3K27ME3	1.47222	0.0204842	0.10403
HALMOS_CEBPA_TARGETS_DN	1.5528	0.0208333	0.0694492
GRAHAM_CML_QUIESCENT_VS_CML_DIVIDING_UP	1.62145	0.0210526	0.0483322
ZIRN_TRETINOIN_RESPONSE_UP	1.61565	0.0211382	0.0503227
KIM_PTEN_TARGETS_UP	1.58229	0.0212766	0.0608764
SEKI_INFLAMMATORY_RESPONSE_LPS_UP	1.52361	0.0215385	0.0800278
LINDGREN_BLADDER_CANCER_HIGH_RECURRENCE	1.57763	0.0216383	0.0622316
KANG_CISPLATIN_RESISTANCE_UP	1.6144	0.0216667	0.0507864
AMIT_EGF_RESPONSE_120_HELA	1.55991	0.0217077	0.0675161
TURASHVILI_BREAST_LOBULAR_CARCINOMA_VS_DUCTAL_NORMAL_DN	1.5215	0.0217391	0.0806584
JOHANSSON_BRAIN_CANCER_EARLY_VS_LATE_UP	1.58209	0.0218182	0.0608963
MARSON_BOUND_BY_FOXP3_STIMULATED	1.22295	0.0218295	0.297403
BRACHAT_RESPONSE_TO_CISPLATIN	1.58523	0.0218487	0.059793
STAMBOLSKY_RESPONSE_TO_VITAMIN_D3_UP	1.49572	0.0218978	0.0923427
TAKEDA_TARGETS_OF_NUP98_HOXA9_FUSION_16D_DN	1.50375	0.0219178	0.0893649
FRASOR_RESPONSE_TO_SERM_OR_FULVESTRANT_UP	1.59939	0.0219436	0.0554192
YAGI_AML_WITH_T_8_21_TRANSLOCATION	1.30636	0.0219653	0.218747
CAVARD_LIVER_CANCER_MALIGNANT_VS_BENIGN	1.55879	0.021978	0.0676418
NEMETH_INFLAMMATORY_RESPONSE_LPS_UP	1.50762	0.0220588	0.0875799
SMID_BREAST_CANCER_RELAPSE_IN_PLEURA_UP	1.57932	0.0220994	0.0616555
LIN_SILENCED_BY_TUMOR_MICROENVIRONMENT	1.57957	0.0221239	0.0618106
WIEDERSCHAIN_TARGETS_OF_BMI1_AND_PCGF2	1.56655	0.0221239	0.0653335
FOSTER_TOLERANT_MACROPHAGE_UP	1.44223	0.0223097	0.120647
WHITESIDE_CISPLATIN_RESISTANCE_UP	1.56997	0.0223464	0.0639765
GENTILE_UV_HIGH_DOSE_DN	1.32012	0.0224586	0.206298
CHIANG_LIVER_CANCER_SUBCLASS_INTERFERON_UP	1.64168	0.0226087	0.0415452
SENGUPTA_NASOPHARYNGEAL_CARCINOMA_WITH_LMP1_DN	1.56309	0.0226308	0.0664602
RUTELLA_RESPONSE_TO_HGF_UP	1.35208	0.0226501	0.180501
FRIDMAN_IMMORTALIZATION_DN	1.57524	0.0226904	0.0630974
ALONSO_METASTASIS_NEURAL_UP	1.57435	0.0226904	0.0631943
RIZ_ERYTHROID_DIFFERENTIATION_6HR	1.54585	0.0226904	0.0722893
MATZUK_SPERMATOZOA	1.47908	0.0228571	0.100453
KORKOLA_SEMINOMA_DN	1.59887	0.0228873	0.0554035
RICKMAN_HEAD_AND_NECK_CANCER_A	1.52159	0.0228898	0.0807031
HINATA_NFKB_TARGETS_FIBROBLAST_UP	1.51384	0.0228898	0.0843803
SWEET_KRAS_TARGETS_DN	1.52418	0.0230061	0.0799145
PARK_APL_PATHOGENESIS_UP	1.5763	0.0230089	0.0625822
VERRECCHIA_RESPONSE_TO_TGFB1_C2	1.60987	0.0234114	0.0520228
DING_LUNG_CANCER_MUTATED_SIGNIFICANTLY	1.5776	0.0234114	0.0621452
AZARE_NEOPLASTIC_TRANSFORMATION_BY_STAT3_DN	1.59472	0.0234234	0.0564483
RAGHAVACHARI_PLATELET_SPECIFIC_GENES	1.49628	0.0235641	0.0921992
VALK_AML_CLUSTER_12	1.65809	0.0235849	0.0371238
MIKKELSEN_NPC_HCP_WITH_H3K27ME3	1.38755	0.0237467	0.155074
WIELAND_UP_BY_HBV_INFECTION	1.53025	0.0238429	0.0772918
BURTON_ADIPOGENESIS_8	1.47655	0.0241135	0.101456
CHIARETTI_T_ALL_REFRACTORY_TO_THERAPY	1.60126	0.0241935	0.0549313
CHEN_PDGF_TARGETS	1.57468	0.0243902	0.0630864
LIN_NPAS4_TARGETS_DN	1.52396	0.0243902	0.0799401
LEE_LIVER_CANCER_CIPROFIBRATE_UP	1.51754	0.0243902	0.0826843
KYNG_WERNER_SYNDROM_UP	1.58264	0.0245614	0.0609589
COATES_MACROPHAGE_M1_VS_M2_UP	1.45934	0.0249267	0.111384
JOHNSTONE_PARVB_TARGETS_2_DN	1.30765	0.0250569	0.2176
LEE_AGING_CEREBELLUM_DN	1.52555	0.0251108	0.0793979
ZHOU_INFLAMMATORY_RESPONSE_FIMA_DN	1.34768	0.0251497	0.184057
CHIANG_LIVER_CANCER_SUBCLASS_UNANNOTATED_UP	1.46875	0.0251748	0.105688
DASU_IL6_SIGNALING_SCAR_UP	1.57279	0.0251968	0.0636907
CHEBOTAEV_GR_TARGETS_UP	1.53588	0.0254491	0.075667
NADLER_OBESITY_UP	1.53783	0.0254873	0.0749663
BILANGES_SERUM_SENSITIVE_GENES	1.4785	0.0254958	0.100671
GALINDO_IMMUNE_RESPONSE_TO_ENTEROTOXIN	1.51566	0.0255319	0.0835889
FLECHNER_PBL_KIDNEY_TRANSPLANT_OK_VS_DONOR_DN	1.55724	0.0255639	0.0680215
TURASHVILI_BREAST_DUCTAL_CARCINOMA_VS_DUCTAL_NORMAL_UP	1.55534	0.0256024	0.0685038
RICKMAN_TUMOR_DIFFERENTIATED_WELL_VS_MODERATELY_UP	1.43874	0.0256065	0.123105
YAO_TEMPORAL_RESPONSE_TO_PROGESTERONE_CLUSTER_1	1.54943	0.025641	0.0704512
BROWNE_HCMV_INFECTION_4HR_DN	1.36937	0.0257353	0.167484
GENTILE_UV_HIGH_DOSE_UP	1.61855	0.0262295	0.0491614
BROWNE_HCMV_INFECTION_18HR_DN	1.38821	0.0265252	0.155131
ZHANG_ANTIVIRAL_RESPONSE_TO_RIBAVIRIN_DN	1.4976	0.0266041	0.091905
WANG_ESOPHAGUS_CANCER_VS_NORMAL_UP	1.49737	0.0266106	0.0919398
VERNELL_RETINOBLASTOMA_PATHWAY_DN	1.60632	0.0266223	0.0532858
FERRANDO_T_ALL_WITH_MLL_ENL_FUSION_UP	1.44371	0.026648	0.120061
FONTAINE_PAPILLARY_THYROID_CARCINOMA_DN	1.49668	0.0267062	0.092059
MARTINEZ_RB1_TARGETS_DN	1.2637	0.0267261	0.257041
MATZUK_SPERMATID_DIFFERENTIATION	1.53806	0.0267296	0.0749292
TERAO_AOX4_TARGETS_HG_DN	1.53567	0.0269231	0.075695
PLASARI_TGFB1_SIGNALING_VIA_NFIC_1HR_UP	1.56143	0.027027	0.0669545
WILLIAMS_ESR2_TARGETS_DN	1.64551	0.0270728	0.0403889
SILIGAN_BOUND_BY_EWS_FLT1_FUSION	1.55983	0.0272436	0.0673683
WAMUNYOKOLI_OVARIAN_CANCER_LMP_DN	1.34947	0.0272953	0.182519
KORKOLA_EMBRYONAL_CARCINOMA_DN	1.59907	0.0273224	0.0554836
PASTURAL_RIZ1_TARGETS_UP	1.61981	0.0273504	0.0488557
MEISSNER_BRAIN_HCP_WITH_H3K4ME2	1.53309	0.0274725	0.0765006
ALTEMEIER_RESPONSE_TO_LPS_WITH_MECHANICAL_VENTILATION	1.48367	0.0277778	0.0978881
WENG_POR_TARGETS_LIVER_UP	1.57482	0.0278207	0.0631318
TING_SILENCED_BY_DICER	1.56824	0.0280066	0.06464
OHM_EMBRYONIC_CARCINOMA_UP	1.53042	0.0280561	0.0773703
JIANG_AGING_HYPOTHALAMUS_DN	1.54132	0.028169	0.0737346
YAUCH_HEDGEHOG_SIGNALING_PARACRINE_DN	1.3916	0.0282258	0.152545
KIM_WT1_TARGETS_8HR_UP	1.35237	0.0282413	0.180336
NAKAJIMA_MAST_CELL	1.49861	0.028436	0.0915414
KORKOLA_CHORIOCARCINOMA_DN	1.5313	0.0287356	0.0771124
KAYO_AGING_MUSCLE_DN	1.4306	0.0288066	0.127705
KOMMAGANI_TP63_GAMMA_TARGETS	1.55428	0.0289116	0.068958
WESTON_VEGFA_TARGETS_6HR	1.57693	0.0289389	0.0623814
PETRETTO_CARDIAC_HYPERTROPHY	1.539	0.0289855	0.0745612
MCMURRAY_TP53_HRAS_COOPERATION_RESPONSE_DN	1.49916	0.029052	0.0914473
LEIN_ASTROCYTE_MARKERS	1.56374	0.0291262	0.0662144
FOURNIER_ACINAR_DEVELOPMENT_EARLY_UP	1.57236	0.0291734	0.0637022
NAKAMURA_TUMOR_ZONE_PERIPHERAL_VS_CENTRAL_UP	1.31121	0.0293083	0.214994
FARMER_BREAST_CANCER_APOCRINE_VS_LUMINAL	1.30796	0.0293083	0.217549
HOELZEL_NF1_TARGETS_DN	1.48383	0.0293296	0.0978857
BLANCO_MELO_INFLUENZA_A_INFECTION_A594_CELLS_UP	1.56443	0.0295031	0.0659801
LIM_MAMMARY_STEM_CELL_DN	1.2974	0.0295791	0.225638
KENNY_CTNNB1_TARGETS_DN	1.49281	0.0296296	0.0936619
SHEPARD_BMYB_MORPHOLINO_DN	1.37382	0.0298879	0.164324
ROSS_AML_WITH_AML1_ETO_FUSION	1.48598	0.0299401	0.0969737
FULCHER_INFLAMMATORY_RESPONSE_LECTIN_VS_LPS_DN	1.30942	0.0300926	0.216486
HOFMANN_MYELODYSPLASTIC_SYNDROM_RISK_UP	1.59215	0.0301109	0.0571993
YEGNASUBRAMANIAN_PROSTATE_CANCER	1.40553	0.0301291	0.142718
PHONG_TNF_TARGETS_DN	1.59439	0.0301418	0.0564419
SANSOM_APC_TARGETS_DN	1.325	0.0305998	0.20281
BROWN_MYELOID_CELL_DEVELOPMENT_UP	1.41389	0.0306667	0.136848
DITTMER_PTHLH_TARGETS_DN	1.45228	0.0307018	0.115633
DEMAGALHAES_AGING_UP	1.52818	0.0307692	0.0782546
WAKABAYASHI_ADIPOGENESIS_PPARG_RXRA_BOUND_8D	1.2199	0.0308008	0.301238
HWANG_PROSTATE_CANCER_MARKERS	1.53668	0.0309278	0.0754571
GARGALOVIC_RESPONSE_TO_OXIDIZED_PHOSPHOLIPIDS_PURPLE_DN	1.58632	0.0310345	0.0594673
BECKER_TAMOXIFEN_RESISTANCE_UP	1.45891	0.0310559	0.111637
LIU_TARGETS_OF_VMYB_VS_CMYB_DN	1.507	0.0311042	0.0875364
HELLER_SILENCED_BY_METHYLATION_UP	1.39191	0.0311333	0.152493
CALVET_IRINOTECAN_SENSITIVE_VS_REVERTED_UP	1.50951	0.0311927	0.0869525
GILDEA_METASTASIS	1.57878	0.03125	0.0618392
GRAESSMANN_APOPTOSIS_BY_SERUM_DEPRIVATION_DN	1.36088	0.03125	0.173652
SASSON_RESPONSE_TO_GONADOTROPHINS_UP	1.4613	0.031339	0.110141
GHANDHI_DIRECT_IRRADIATION_DN	1.54213	0.0313531	0.0735477
HOLLERN_MICROACINAR_BREAST_TUMOR_UP	1.54237	0.0315091	0.0735026
MIKKELSEN_MEF_ICP_WITH_H3K4ME3_AND_H3K27ME3	1.49053	0.0315457	0.0947853
LOPEZ_MESOTHELIOMA_SURVIVAL_UP	1.56295	0.0318792	0.0664318
SHIPP_DLBCL_CURED_VS_FATAL_UP	1.57999	0.0319865	0.0617511
BONOME_OVARIAN_CANCER_SURVIVAL_SUBOPTIMAL_DEBULKING	1.26615	0.03233	0.255391
BONOME_OVARIAN_CANCER_SURVIVAL_OPTIMAL_DEBULKING	1.31885	0.0323786	0.207717
KOHOUTEK_CCNT1_TARGETS	1.48225	0.0324074	0.0987423
KYNG_ENVIRONMENTAL_STRESS_RESPONSE_NOT_BY_GAMMA_IN_WS	1.50175	0.0324675	0.0902648
BOYLAN_MULTIPLE_MYELOMA_D_DN	1.46188	0.0324859	0.10978
AMIT_EGF_RESPONSE_60_HELA	1.50721	0.0325077	0.0877429
MEISSNER_NPC_HCP_WITH_H3K4ME3_AND_H3K27ME3	1.42592	0.0325203	0.13014
NIKOLSKY_BREAST_CANCER_17Q21_Q25_AMPLICON	1.31635	0.0325301	0.210206
MURAKAMI_UV_RESPONSE_6HR_UP	1.52561	0.0326264	0.0794511
LEE_SP4_THYMOCYTE	1.5517	0.0327586	0.0698511
TONKS_TARGETS_OF_RUNX1_RUNX1T1_FUSION_HSC_DN	1.36247	0.0328767	0.172815
KORKOLA_CHORIOCARCINOMA_UP	1.50875	0.0332717	0.0869806
SMID_BREAST_CANCER_LUMINAL_A_UP	1.44444	0.0332829	0.119779
GAUTSCHI_SRC_SIGNALING	1.55632	0.0333333	0.0683273
WILLERT_WNT_SIGNALING	1.54904	0.0333333	0.0705911
ZHAN_MULTIPLE_MYELOMA_CD1_AND_CD2_UP	1.44089	0.0334262	0.121536
LANDIS_BREAST_CANCER_PROGRESSION_UP	1.56219	0.0334855	0.0666762
JOHANSSON_BRAIN_CANCER_EARLY_VS_LATE_DN	1.49539	0.0334855	0.0923535
KIM_LIVER_CANCER_POOR_SURVIVAL_DN	1.55167	0.0336134	0.0697661
WIERENGA_STAT5A_TARGETS_GROUP1	1.39077	0.0336134	0.153092
BERENJENO_ROCK_SIGNALING_NOT_VIA_RHOA_UP	1.51765	0.0336538	0.0827298
MARSON_FOXP3_TARGETS_STIMULATED_UP	1.54483	0.03367	0.0726728
KYNG_DNA_DAMAGE_DN	1.36959	0.0336788	0.167418
SCHAEFFER_PROSTATE_DEVELOPMENT_AND_CANCER_BOX5_DN	1.55784	0.0340265	0.0678854
SYED_ESTRADIOL_RESPONSE	1.54183	0.0344828	0.0735364
MATSUDA_NATURAL_KILLER_DIFFERENTIATION	1.26254	0.0346369	0.258545
LEIN_CHOROID_PLEXUS_MARKERS	1.44057	0.0347705	0.121707
PLASARI_TGFB1_SIGNALING_VIA_NFIC_10HR_UP	1.53696	0.0348485	0.075416
RICKMAN_TUMOR_DIFFERENTIATED_WELL_VS_MODERATELY_DN	1.47776	0.0348485	0.100856
HOOI_ST7_TARGETS_UP	1.44321	0.0348837	0.120117
ANDERSEN_CHOLANGIOCARCINOMA_CLASS2	1.4168	0.035014	0.135267
FONTAINE_THYROID_TUMOR_UNCERTAIN_MALIGNANCY_DN	1.53222	0.0351171	0.0768215
RIZ_ERYTHROID_DIFFERENTIATION_12HR	1.54393	0.035313	0.0728187
LEE_INTRATHYMIC_T_PROGENITOR	1.56434	0.0356537	0.065936
MEBARKI_HCC_PROGENITOR_WNT_UP_CTNNB1_DEPENDENT_BLOCKED_BY_FZD8CRD	1.47172	0.0357698	0.104292
GAVIN_FOXP3_TARGETS_CLUSTER_T4	1.41365	0.0361613	0.136954
IIZUKA_LIVER_CANCER_PROGRESSION_L1_G1_UP	1.55654	0.0363036	0.0683265
IWANAGA_CARCINOGENESIS_BY_KRAS_DN	1.39963	0.0364372	0.146394
BLANCO_MELO_COVID19_BRONCHIAL_EPITHELIAL_CELLS_SARS_COV_2_INFECTION_DN	1.5337	0.0365297	0.0764421
BROWNE_HCMV_INFECTION_8HR_UP	1.41854	0.0365359	0.134457
BLALOCK_ALZHEIMERS_DISEASE_INCIPIENT_DN	1.34893	0.0367089	0.182961
SHETH_LIVER_CANCER_VS_TXNIP_LOSS_PAM2	1.37293	0.0367454	0.164675
FARMER_BREAST_CANCER_BASAL_VS_LULMINAL	1.28417	0.0369048	0.237875
KUWANO_RNA_STABILIZED_BY_NO	1.5275	0.0372439	0.0785469
YAO_TEMPORAL_RESPONSE_TO_PROGESTERONE_CLUSTER_5	1.5178	0.0372771	0.0827374
LEIN_LOCALIZED_TO_PROXIMAL_DENDRITES	1.4969	0.0375	0.0920446
DAZARD_UV_RESPONSE_CLUSTER_G4	1.55987	0.0375427	0.0674385
TSAI_RESPONSE_TO_RADIATION_THERAPY	1.5144	0.037829	0.0840914
NAKAMURA_ADIPOGENESIS_LATE_UP	1.41625	0.0378682	0.135545
YAMASHITA_LIVER_CANCER_STEM_CELL_DN	1.50209	0.0379363	0.0901338
BURTON_ADIPOGENESIS_10	1.49866	0.0379747	0.0916248
KUNINGER_IGF1_VS_PDGFB_TARGETS_UP	1.45106	0.0381679	0.116014
GAVIN_FOXP3_TARGETS_CLUSTER_T7	1.4058	0.0382586	0.142603
WAKABAYASHI_ADIPOGENESIS_PPARG_RXRA_BOUND_WITH_H4K20ME1_MARK	1.3813	0.0382586	0.159397
SASSON_RESPONSE_TO_FORSKOLIN_UP	1.44473	0.0383037	0.119653
HERNANDEZ_ABERRANT_MITOSIS_BY_DOCETACEL_2NM_UP	1.43868	0.0385757	0.123034
MIKKELSEN_NPC_HCP_WITH_H3K4ME3_AND_H3K27ME3	1.35646	0.039031	0.17752
LANDIS_ERBB2_BREAST_TUMORS_65_DN	1.50898	0.0390879	0.0868982
GUENTHER_GROWTH_SPHERICAL_VS_ADHERENT_UP	1.55997	0.0392491	0.0675743
DORSAM_HOXA9_TARGETS_UP	1.50257	0.0398724	0.0899078
KIM_GLIS2_TARGETS_UP	1.46123	0.0401855	0.110061
PEREZ_TP53_TARGETS	1.17816	0.0409836	0.352237
MURAKAMI_UV_RESPONSE_6HR_DN	1.5316	0.0411449	0.0770118
IKEDA_MIR30_TARGETS_DN	1.51729	0.0411664	0.0827469
YAO_TEMPORAL_RESPONSE_TO_PROGESTERONE_CLUSTER_9	1.44506	0.0413589	0.119616
MIKKELSEN_MEF_HCP_WITH_H3K27ME3	1.30424	0.0415648	0.220641
GERHOLD_ADIPOGENESIS_DN	1.44745	0.0416048	0.118513
SANA_RESPONSE_TO_IFNG_DN	1.4299	0.0416667	0.127927
SABATES_COLORECTAL_ADENOMA_UP	1.37297	0.0417827	0.164782
KANG_FLUOROURACIL_RESISTANCE_UP	1.55003	0.0422297	0.0702992
GHO_ATF5_TARGETS_DN	1.54418	0.0424448	0.0728782
TERAMOTO_OPN_TARGETS_CLUSTER_1	1.53959	0.0425894	0.0742882
HOSHIDA_LIVER_CANCER_LATE_RECURRENCE_DN	1.44973	0.042618	0.116928
MARTINEZ_RB1_TARGETS_UP	1.2318	0.0426696	0.28714
RAY_TUMORIGENESIS_BY_ERBB2_CDC25A_DN	1.30541	0.0426829	0.219795
BEGUM_TARGETS_OF_PAX3_FOXO1_FUSION_DN	1.46716	0.0427215	0.106482
KYNG_DNA_DAMAGE_BY_UV	1.50371	0.042879	0.0892758
DELASERNA_TARGETS_OF_MYOD_AND_SMARCA4	1.43795	0.0429688	0.123547
ZHU_SKIL_TARGETS_UP	1.54282	0.0431894	0.0732978
LE_EGR2_TARGETS_DN	1.40264	0.043662	0.144385
TIEN_INTESTINE_PROBIOTICS_6HR_DN	1.31403	0.0438048	0.212326
TSAI_RESPONSE_TO_IONIZING_RADIATION	1.35437	0.0443864	0.178959
GARGALOVIC_RESPONSE_TO_OXIDIZED_PHOSPHOLIPIDS_PINK_DN	1.49705	0.0445969	0.0920363
JEON_SMAD6_TARGETS_UP	1.48817	0.0448505	0.0964095
CAFFAREL_RESPONSE_TO_THC_8HR_5_UP	1.53026	0.0450751	0.0773918
XU_GH1_AUTOCRINE_TARGETS_DN	1.37147	0.0451527	0.165811
MEBARKI_HCC_PROGENITOR_WNT_UP_CTNNB1_DEPENDENT	1.41902	0.0451895	0.134257
GENTLES_LEUKEMIC_STEM_CELL_UP	1.52292	0.0454545	0.0800721
FAELT_B_CLL_WITH_VH3_21_DN	1.46958	0.0454545	0.105391
BREDEMEYER_RAG_SIGNALING_VIA_ATM_NOT_VIA_NFKB_DN	1.48625	0.0456621	0.0970219
CHUANG_OXIDATIVE_STRESS_RESPONSE_UP	1.53364	0.045677	0.0763738
STOSSI_RESPONSE_TO_ESTRADIOL	1.51906	0.045677	0.081961
MAEKAWA_ATF2_TARGETS	1.57497	0.0457627	0.0631432
LI_CISPLATIN_RESISTANCE_UP	1.53633	0.0459016	0.0754753
VANLOO_SP3_TARGETS_DN	1.38755	0.0464135	0.154927
WILCOX_RESPONSE_TO_PROGESTERONE_UP	1.33978	0.0464516	0.190293
NIKOLSKY_BREAST_CANCER_7Q21_Q22_AMPLICON	1.42791	0.0465116	0.12891
WU_SILENCED_BY_METHYLATION_IN_BLADDER_CANCER	1.43468	0.0468019	0.125268
BRACHAT_RESPONSE_TO_CAMPTOTHECIN_UP	1.48782	0.0469256	0.0965471
SMID_BREAST_CANCER_NORMAL_LIKE_DN	1.44647	0.0470588	0.118971
CLIMENT_BREAST_CANCER_COPY_NUMBER_DN	1.49498	0.0476191	0.0925236
TAKAYAMA_BOUND_BY_AR	1.50687	0.0477064	0.0875184
MURAKAMI_UV_RESPONSE_24HR	1.48133	0.0477759	0.0991887
MEINHOLD_OVARIAN_CANCER_LOW_GRADE_UP	1.52568	0.0482143	0.079503
LU_IL4_SIGNALING	1.41785	0.0482655	0.134692
GAVIN_FOXP3_TARGETS_CLUSTER_P3	1.35179	0.0490463	0.180666
MIKKELSEN_MCV6_ICP_WITH_H3K27ME3	1.47528	0.0491525	0.10207
RAFFEL_VEGFA_TARGETS_DN	1.43023	0.0496183	0.127921
